# Supplementary material for: Exploring the Biological Potency of Carotenoids Against Alzheimer’s Disease: An Integrated Approach of Molecular Docking and Molecular Dynamics
Source: Curr Issues Mol Biol. 2026 Apr 16;48(4):407. doi: 10.3390/cimb48040407 (PMC13114755; doi:10.3390/cimb48040407)
Supplement: Supplementary file 1 [file cimb-48-00407-s001.zip]

Archive with 3 entries (3 files):
- Supplementary Data S1 - Complete set of carotenoid compounds.XLSX
- Supplementary Data S2 - In silico ADMET profiling.XLSX
- Supplementary Data S3 - Complete molecular docking.XLSX
