# Supplementary material for: Exploring the Biological Potency of Carotenoids Against Alzheimer’s Disease: An Integrated Approach of Molecular Docking and Molecular Dynamics
Source: Curr Issues Mol Biol. 2026 Apr 16;48(4):407. doi: 10.3390/cimb48040407 (PMC13114755; doi:10.3390/cimb48040407)
Supplement: Supplementary file 1 [file cimb-48-00407-s001.zip › Supplementary Data S1 - Complete set of carotenoid compounds.XLSX]

## Sheet: Sheet1
SMILES	Carotenoid
C1[C@@H](CC(=C(C1(C)C)/C=C/C(=C/C=C/C(=C/C=C/C=C(/C=C/C=C(/C=C/[C@@H]1C(CCC=C1C)(C)C)\C)\C)/C)/C)C)O	Zeinoxanthin.mol
C1[C@@H](CC(=C(C1(C)C)/C=C/C(=C/C=C/C(=C/C=C/C=C(/C=C/C=C(/C=C/C1=C(C[C@H](CC1(C)C)O)C)\C)\C)/C)/C)C)O	Zeaxanthin.mol
C1[C@@H](CC(=C(C1(C)C)/C=C/C(=C/C=C/C(=C/C=C/C=C(/C=C/C=C(/C=C/C1=C(C[C@H](CC1(C)C)O)C)\C)\C)/C)/C)C)OS(=O)(=O)[O-].[Na+]	Zeaxanthin
C1[C@@H](CC(=C(C1(C)C)/C=C/C(=C/C=C/C(=C/C=C/C=C(/C=C/C=C(/C=C/C1=C(C[C@H](CC1(C)C)O[C@H]1O[C@H]([C@@H]([C@H]([C@H]1O)O)O)C)C)\C)\C)/C)/C)C)O	Zeaxanthin
C1[C@@H](CC(=C(C1(C)C)/C=C/C(=C/C=C/C(=C/C=C/C=C(/C=C/C=C(/C=C/C1=C(C[C@H](CC1(C)C)OC(=O)CCCCCCCCCCCCCCC)C)\C)\C)/C)/C)C)O	Zeaxanthin
C1C(CC(=C(C1(C)C)/C=C/C(=C/C=C/C(=C/C=C/C=C(/C=C/C=C(/C=C/C1=C(CC(CC1(C)C)OC)C)\C)\C)/C)/C)C)O	Zeaxanthin
C1[C@@H](CC(=C(C1(C)C)/C=C/C(=C/C=C/C(=C/C=C/C=C(/C=C/C=C(/C=C/C1=C(C[C@H](CC1(C)C)O[C@H]1O[C@H]([C@@H]([C@H]([C@H]1O)O)O)C)C)\C)\C)/C)/C)C)O[C@H]1O[C@H]([C@@H]([C@H]([C@H]1O)O)O)C	Zeaxanthin
C1C(CC(=C(C1(C)C)/C=C/C(=C/C=C/C(=C/C=C/C=C(/C=C/C=C(/C=C/C1=C(CC(CC1(C)C)OC)C)\C)\C)/C)/C)C)OC	Zeaxanthin
C1[C@@H](CC(=C(C1(C)C)/C=C/C(=C/C=C/C(=C/C=C/C=C(/C=C/C=C(/C=C/C1=C(C[C@H](CC1(C)C)O[C@@H]1O[C@@H]([C@H]([C@@H]([C@H]1O)O)O)CO)C)\C)\C)/C)/C)C)O[C@@H]1O[C@@H]([C@H]([C@@H]([C@H]1O)O)O)CO	Zeaxanthin
C1[C@@H](C(=O)C(=C(C1(C)C)/C=C/C(=C/C=C/C(=C/C=C/C=C(/C=C/C=C(/C=C/[C@@H]1C(C[C@@H](C=C1C)O)(C)C)\C)\C)/C)/C)C)OC	Xipholenin.mol
C1(C[C@@H](C[C@@]2([C@@]1(/C=C/C(=C\C=O)/C)O2)C)O)(C)C	Xanthoxin.mol
C1(C[C@@H](C[C@@]2([C@@]1(/C=C/C(=C\C(=O)O)/C)O2)C)O)(C)C	Xanthoxic
C1C(=O)CC(C(C1(C)C)/C=C/C(=C/C=C/C(=C/C=C/C=C(/C=C/C=C(/C=C/C1C(CC(=O)CC1(O)C)(C)C)\C)\C)/C)/C)(O)C	Webbiaxanthin.mol
C1C(=O)C=C([C@](C1(C)C)(/C=C/C(=C/C=C/C(=C/C=C/C=C(/C=C/C/C(=C/C(=O)O)/COC(=O)C)\C)/C)/C)O)C	Vitixanthin.mol
C1(CC=CC(=C)C21CCC(O2)C)(C)C	Vitispirane.mol
C1[C@@H](CC(=C(C1(C)C)/C=C/C(=C/C=C/C(=C/CO)/C)/C)C)O	Vitamin
C1C=CC(=C(C1(C)C)/C=C/C(=C/C=C/C(=C/CO)/C)/C)C	Vitamin
C1CCC(=C(C1(C)C)/C=C/C(=C/C=C/C(=C/CO)/C)/C)C	Vitamin
C1(=C(C(=O)C(=O)C1(C)C)C)/C=C/C(=C/C=C/C(=C/C=C/C=C(/C=C/C=C(/C=C/C1=C(C(=O)C(=O)C1(C)C)C)\C)\C)/C)/C	Violerythrin.mol
C1[C@@H](C[C@@]2([C@@](C1(C)C)(/C=C/C(=C/C=C/C(=C/C=C/C=C(/C=C/C=C(/C=C/[C@]13C(C[C@@H](C[C@@]1(C)O3)O)(C)C)\C)\C)/C)/C)O2)C)O	Violaxanthin.mol
C1[C@@H](C[C@@]2([C@@](C1(C)C)(/C=C/C(=C/C=C/C(=C/C=C/C=C(/C=C/C=C(/C=C/[C@]13C(C[C@@H](C[C@@]1(C)O3)OC(=O)CCCCCCCCCCCCC)(C)C)\C)\C)/C)/C)O2)C)OC(=O)CCCCCCCCCCC	Violaxanthin
C1[C@@H](C[C@@]2([C@@](C1(C)C)(/C=C/C(=C/C=C/C(=C/C=C/C=C(/C=C/C=C(/C=C/[C@]13C(C[C@@H](C[C@@]1(C)O3)OC(=O)CCCCCCCCCCCCC)(C)C)\C)\C)/C)/C)O2)C)OC(=O)CCCCCCCCCCCCC	Violaxanthin
C1[C@@H](C[C@@]2([C@@](C1(C)C)(/C=C/C(=C/C=C/C(=C/C=C/C=C(/C=C/C=C(/C=C/[C@]13C(C[C@@H](C[C@@]1(C)O3)OC(=O)CCCCCCCCCCC)(C)C)\C)\C)/C)/C)O2)C)OC(=O)CCCCCCCCCCC	Violaxanthin
C(=C\C(=C\C=C\C(=C\C=C\C=C(\C=C\C=C(\C=C=C1[C@](C[C@H](CC1(C)C)O)(C)O)/C)/C)\C)\CO)/[C@]12C(C[C@@H](C[C@@]1(C)O2)O)(C)C	Vaucheriaxanthin.mol
C(=C\C(=C\C=C\C(=C\C=C\C=C(\C=C\C=C(\C=C=C1[C@@](C[C@H](CC1(C)C)OC(=O)C)(O)C)/C)/C)\C)\COC(=O)CCCCCCC)/[C@]12C(C[C@@H](C[C@@]1(C)O2)O)(C)C	Vaucheriaxanthin
C(=C\C(=C\C=C\C(=C\C=C\C=C(\C=C\C=C(\C=C=C1[C@@](C[C@H](CC1(C)C)OC(=O)C)(O)C)/C)/C)\C)\COC(=O)CCCCCCCCC)/[C@]12C(C[C@@H](C[C@@]1(C)O2)O)(C)C	Vaucheriaxanthin
C1[C@@H](C[C@@]2([C@@](C1(C)C)(/C=C/C(=C/C=C/C(=C/C=C/C=C(/CCCO)\C)/C)/C)O2)C)O	Valenciaxanthin.mol
C1[C@@H](C[C@@]2([C@@](C1(C)C)(/C=C/C(=C/C=C/C(=C/C=C/C=C(/C=C\1/C=C(CC[C@@H]3C(C[C@H](C=C3C)O)(C)C)C(=O)O1)\C)/C)/C)O2)C)O	Uriolide.mol
C1C(C=C(C(C1(C)C)/C=C/C(=C/C=C/C(=C/C=C/C=C(/C=C/C=C(/C=C/C1C(CC(C=C1C)O)(C)C)\C)\C)/C)/C)C)O	Tunaxanthin.mol
C1[C@@H](C=C([C@@H](C1(C)C)/C=C/C(=C/C=C/C(=C/C=C/C=C(/C=C/C=C(/C=C/[C@@H]1C(C[C@@H](C=C1C)O)(C)C)\C)\C)/C)/C)C)O	Tunaxanthin
C1[C@H](C=C([C@@H](C1(C)C)/C=C/C(=C/C=C/C(=C/C=C/C=C(/C=C/C=C(/C=C/[C@@H]1C(C[C@@H](C=C1C)O)(C)C)\C)\C)/C)/C)C)O	Tunaxanthin
C1[C@H](C=C([C@@H](C1(C)C)/C=C/C(=C/C=C/C(=C/C=C/C=C(/C=C/C=C(/C=C/[C@H]1C(C[C@H](C=C1C)O)(C)C)\C)\C)/C)/C)C)O	Tunaxanthin
C1[C@@H](C=C([C@@H](C1(C)C)/C=C/C(=C/C=C/C(=C/C=C/C=C(/C=C/C=C(/C=C/[C@H]1C(C[C@@H](C=C1C)O)(C)C)\C)\C)/C)/C)C)O	Tunaxanthin
C1[C@H](C=C([C@@H](C1(C)C)/C=C/C(=C/C=C/C(=C/C=C/C=C(/C=C/C=C(/C=C/[C@@H]1C(C[C@H](C=C1C)O)(C)C)\C)\C)/C)/C)C)O	Tunaxanthin
C1[C@H](C=C([C@@H](C1(C)C)/C=C/C(=C/C=C/C(=C/C=C/C=C(/C=C/C=C(/C=C/[C@H]1C(C[C@@H](C=C1C)O)(C)C)\C)\C)/C)/C)C)O	Tunaxanthin
C1[C@H](C=C([C@H](C1(C)C)/C=C/C(=C/C=C/C(=C/C=C/C=C(/C=C/C=C(/C=C/[C@@H]1C(C[C@@H](C=C1C)O)(C)C)\C)\C)/C)/C)C)O	Tunaxanthin
C1[C@H](C=C([C@H](C1(C)C)/C=C/C(=C/C=C/C(=C/C=C/C=C(/C=C/C=C(/C=C/[C@H]1C(C[C@H](C=C1C)O)(C)C)\C)\C)/C)/C)C)O	Tunaxanthin
C1[C@H](C=C([C@H](C1(C)C)/C=C/C(=C/C=C/C(=C/C=C/C=C(/C=C/C=C(/C=C/[C@H]1C(C[C@@H](C=C1C)O)(C)C)\C)\C)/C)/C)C)O	Tunaxanthin
C1[C@@H](C=C([C@H](C1(C)C)/C=C/C(=C/C=C/C(=C/C=C/C=C(/C=C/C=C(/C=C/[C@H]1C(C[C@@H](C=C1C)O)(C)C)\C)\C)/C)/C)C)O	Tunaxanthin
CC(=O)CCCC(C(=O)/C=C/C(=C/C=C/C(=C/C=C/C=C(/C=C/C=C(/C=C/C1=C(CC(CC1(C)C)O)C)\C)\C)/C)/C)(C)C	Triphasiaxanthin.mol
CC(=O)/C(=C/C=C/C(=C/C=C/C=C(/C=C/C=C(/C#CC1=C(C[C@H](CC1(C)C)O)C)\C)\C)/C)/C	Triophaxanthin.mol
[C@@]1(C(=O)/C=C(/C(=C/C=C/C(=C/C=C/C=C(/C=C/C=C(/C=C/c2c(c(c(cc2)C)C)C)\C)\C)/C)/C)\O)(C(C[C@@H](C1)O)(C)C)C	Trikentriorhodin.mol
C1CCC(=C(C1(C)C)/C=C/C(=C/C=C/C(=C/C=C/C=C(/C=C/C=C(/C=C/C=C(/C=C/C=C(C)C)\C)\C)\C)/C)/C)C	Torulene.mol
C1CCC(=C(C1(C)C)/C=C/C(=C/C=C/C(=C/C=C/C=C(/C=C/C=C(/C=C/C=C(/C=C/C=C(/C=O)\C)\C)\C)\C)/C)/C)C	Torularhodinaldehyde.mol
C1CCC(=C(C1(C)C)/C=C/C(=C/C=C/C(=C/C=C/C=C(/C=C/C=C(/C=C/C=C(/C=C/C=C(/C(=O)O)\C)\C)\C)\C)/C)/C)C	Torularhodin.mol
C1[C@@H](CC(=C(C1(C)C)/C=C/C(=C/C=C/C(=C/C=C/C=C(/C=C/C=C(/C=C/C=C(/C=C/C=C(/C(=O)OC)\C)\C)\C)\C)/C)/C)C)O	Torularhodin
CC(=O)C[C@H](CC(C(=O)/C=C/C(=C/C=C/C(=C/C=C/C=C(/C=C/C=C(\C)/C=C/[C@]1(C(C[C@@H](C[C@@]1(C)O)O)(C)C)O)\C)/C)/C)(C)C)OC(=O)CCCCCCCCCCCCC	Tobiraxanthin
CC(=O)C[C@H](CC(C(=O)/C=C/C(=C/C=C/C(=C/C=C/C=C(/C=C/C=C(\C)/C=C=C1C(C[C@@H](C[C@@]1(C)O)O)(C)C)\C)/C)/C)(C)C)OC(=O)CCCCCCCCCCCCC	Tobiraxanthin
CC(=O)C[C@H](CC(C(=O)/C=C/C(=C/C=C/C(=C/C=C/C=C(/C=C/C=C(\C=C/[C@]12C(C[C@@H](C[C@@]1(C)O2)O)(C)C)/C)\C)/C)/C)(C)C)OC(=O)CCCCCCCCCCCCC	Tobiraxanthin
CC(=O)C[C@H](CC(C(=O)/C=C/C(=C/C=C/C(=C/C=C/C=C(/C=C/C=C(\C)/C=C/C(=O)C(C[C@@H](CC(=O)C)OC(=O)CCCCCCCCCCC)(C)C)\C)/C)/C)(C)C)OC(=O)CCCCCCCCCCC	Tobiraxanthin
CC(=O)C[C@H](CC(C(=O)/C=C/C(=C/C=C/C(=C/C=C/C=C(/C=C/C=C(\C)/C=C/C(=O)C(C[C@@H](CC(=O)C)OC(=O)CCCCCCCCCCC)(C)C)\C)/C)/C)(C)C)OC(=O)CCCCCCCCCCCCC	Tobiraxanthin
CC(=O)C[C@H](CC(C(=O)/C=C/C(=C/C=C/C(=C/C=C/C=C(/C=C/C=C(\C)/C=C/C(=O)C(C[C@@H](CC(=O)C)OC(=O)CCCCCCCCCCCCC)(C)C)\C)/C)/C)(C)C)OC(=O)CCCCCCCCCCCCC	Tobiraxanthin
C1C(C(=O)C(=C(C1(C)C)/C=C/C(=C/C=C/C(=C/C=C/C=C(/C=C/C=C(/C=C/C1C(C(=O)C(C=C1C)O)(C)C)\C)\C)/C)/C)C)O	Tilefishxanthin
C1(CC(=O)C(=C(C1(C)C)/C=C/C(=C/C=C/C(=C/C=C/C=C(/C=C/C=C(/C=C/C1=C(C(=O)C(CC1(C)C)O)C)\C)\C)/C)/C)C)O	Tilefishxanthin
C1C(C(=O)C(=C(C1(C)C)/C=C/C(=C/C=C/C(=C/C=C/C=C(/C=C/C=C(/C=C/C1C(C(CC=C1C)O)(C)C)\C)\C)/C)/C)C)O	Tilefishxanthin
C1C(CC(=C(C1(C)C)/C=C/C(=C/C=C/C(=C/C=C/C=C(/C=C/C=C(/C=C/C1C(C(CC=C1C)O)(C)C)\C)\C)/C)/C)C)O	Tilefishxanthin
C1C(C(=O)C(=C(C1(C)C)/C=C/C(=C/C=C/C(=C/C=C/C=C(/C=C/C=C(/C=C/c1c(c(c(cc1)C)C)C)\C)\C)/C)/C)C)OC	Thorexanthin.mol
c1(c(ccc(c1C)/C=C/C(=C/C=C/C(=C/C=C/C=C(/C=C/C=C(/C=C/C=C(/C(=O)CCC(C)(OC)C)\C)\C)\C)/C)/C)C(=O)OC)C	Thiothece-484.mol
C1CCC(=C(C1(C)C)/C=C/C(=C/C=C/C(=C/C=C/C=C(/C=C/C=C(/C=C/C=C(/C(=O)CCC(C)(OC)C)\C)\C)\C)/C)/C)C	Thiothece-474.mol
C(=C\C(=C\C=C\C(=C\C=C\C=C(\C=C\C=C(/C)\C=O)/C)\C)\C)/C=C(/C(=O)CCC(C)(OC)C)\C	Thiothece-460.mol
CC(CCC(=O)/C(=C/C=C/C(=C/C=C/C(=C/C=C/C=C(/C=O)\C)/C)/C)/C)(OC)C	Thiothece-425.mol
C1[C@@H](CC(=C(C1(C)C)/C=C/C(=C/C=C/C(=C/C=C/C=C(/C=C/C=C(/C=C/C1=C(C[C@H](CC1(C)C)O)C)\C)\C)/C)/C)C)O[C@@H]1O[C@@H]([C@H]([C@@H]([C@H]1O)O)O)COC(=O)CCCCCCCCCCCCCC(C)C	Thermozeaxanthin-17.mol
C1[C@@H](CC(=C(C1(C)C)/C=C/C(=C/C=C/C(=C/C=C/C=C(/C=C/C=C(/C=C/C1=C(C[C@H](CC1(C)C)O)C)\C)\C)/C)/C)C)O[C@@H]1O[C@@H]([C@H]([C@@H]([C@H]1O)O)O)COC(=O)CCCCCCCCCCCC(C)C	Thermozeaxanthin-15.mol
C1[C@@H](CC(=C(C1(C)C)/C=C/C(=C/C=C/C(=C/C=C/C=C(/C=C/C=C(/C=C/C1=C(C[C@H](CC1(C)C)O)C)\C)\C)/C)/C)C)O[C@@H]1O[C@@H]([C@H]([C@@H]([C@H]1O)O)O)COC(=O)CCCCCCCCCC(C)C	Thermozeaxanthin-13.mol
C1[C@@H](CC(=C(C1(C)C)/C=C/C(=C/C=C/C(=C/C=C/C=C(/C=C/C=C(/C=C/C1=C(CCCC1(C)C)C)\C)\C)/C)/C)C)O[C@@H]1O[C@@H]([C@H]([C@@H]([C@H]1O)O)O)COC(=O)CCCCCCCCCCCC(C)C	Thermocryptoxanthin-15.mol
C1[C@@H](CC(=C(C1(C)C)/C=C/C(=C/C=C/C(=C/C=C/C=C(/C=C/C=C(/C=C/C1=C(CCCC1(C)C)C)\C)\C)/C)/C)C)O[C@@H]1O[C@@H]([C@H]([C@@H]([C@H]1O)O)O)COC(=O)CCCCCCCCCC(C)C	Thermocryptoxanthin-13.mol
C1[C@@H](CC(=C(C1(C)C)/C=C/C(=C/C=C/C(=C/C=C/C=C(/C=C/C=C(/C=C/C1=C(CCCC1(C)C)C)\C)\C)/C)/C)C)O[C@@H]1O[C@@H]([C@H]([C@@H]([C@H]1O)O)O)COC(=O)CCCCCCCC(C)C	Thermocryptoxanthin-11.mol
C1[C@@H](CC(=C(C1(C)C)/C=C/C(=C/C=C/C(=C/C=C/C=C(/C=C/C=C(/C=C/C1=C(C[C@H](CC1(C)C)O[C@@H]1O[C@@H]([C@H]([C@@H]([C@H]1O)O)O)COC(=O)CCCCCCCCCCCC(C)C)C)\C)\C)/C)/C)C)O[C@@H]1O[C@@H]([C@H]([C@@H]([C@H]1O)O)O)COC(=O)CCCCCCCCCCCC(C)C	Thermobiszeaxanthin-15-15.mol
C1[C@@H](CC(=C(C1(C)C)/C=C/C(=C/C=C/C(=C/C=C/C=C(/C=C/C=C(/C=C/C1=C(C[C@H](CC1(C)C)O[C@@H]1O[C@@H]([C@H]([C@@H]([C@H]1O)O)O)COC(=O)CCCCCCCCCC(C)C)C)\C)\C)/C)/C)C)O[C@@H]1O[C@@H]([C@H]([C@@H]([C@H]1O)O)O)COC(=O)CCCCCCCCCCCC(C)C	Thermobiszeaxanthin-13-15.mol
C1[C@@H](CC(=C(C1(C)C)/C=C/C(=C/C=C/C(=C/C=C/C=C(/C=C/C=C(/C=C/C1=C(C[C@H](CC1(C)C)O[C@@H]1O[C@@H]([C@H]([C@@H]([C@H]1O)O)O)COC(=O)CCCCCCCCCC(C)C)C)\C)\C)/C)/C)C)O[C@@H]1O[C@@H]([C@H]([C@@H]([C@H]1O)O)O)COC(=O)CCCCCCCCCC(C)C	Thermobiszeaxanthin-13-13.mol
C1(CCC=C(C21CCC(O2)C)C)(C)C	Theaspirane.mol
C1(CCCC(C1CCC(=O)C)C)(C)C	Tetrahydroionone.mol
C(=C(\C=C\C=C(\C=O)/C)/C)/C=C/C(=C/C=C/C(=C/C=C/C=C(/C=C/C=C(/C=C/C=C(/C=C/C=C(/C=O)\C)\C)\C)\C)/C)/C	Tetradehydrolycopendial.mol
C(=C(\C=C\C=C(\C=O)/C)/C)/C=C/C(=C/C=C/C(=C/C=C/C=C(/C=C/C=C(/C=C/C=C(/C=C/C=C(C)C)\C)\C)\C)/C)/C	Tetradehydrolycopenal.mol
C1C=CC(=C(C1(C)C)/C=C/C(=C/C=C/C(=C/C=C/C=C(/C=C/C=C(/C=C/c1c(c(c(cc1)C)C)C)\C)\C)/C)/C)C	Tethyatene.mol
C1C=CC(=C(C1(C)C)/C=C/C(=C/C=C/C(=C/C=C/C=C(/C=C/C=C(/C=C/c1c(c(ccc1C)C)C)\C)\C)/C)/C)C	Tethyanine.mol
C1C(CC(=C(C1(C)C)/C=C/C(=C/C=C/C(=C/C=C/C=C(/C=C/C=C(/C=C/C=C(/CCC=C(C)C)\C=O)\C)\C)/C)/C)C)O	Ternstroemiaxanthin.mol
C1=C(C(=O)C(=C(C1(C)C)/C=C/C(=C/C=C/C(=C/C=C/C=C(/C=C/C=C(/C=C/c1c(c(c(cc1)C)C)C)\C)\C)/C)/C)C)O	Tedanin.mol
C1[C@@H](CC(=C(C1(C)C)C#C/C(=C/C=C/C(=C/C=C/C=C(/C=C/C=C(/C=C/c1c(c(c(cc1)C)C)C)\C)\C)/C)/C)C)O	Tedaniaxanthin.mol
C1([C@@H](CCC(=C1CC[C@H](C)O)C)O)(C)C	Tectoionols
C1(C[C@H](C[C@]([C@@]21CCC(O2)C)(O)C)O)(C)C	Tectoionols
C1(CC(=O)C[C@@]2(C1=CC(=O)O2)C)(C)C	Tectoionol
C1[C@@H](C[C@@]2([C@@](C1(C)C)(/C=C/C(=C/C=C/C(=C/C=C/C=C(/C=C/C=C(/C=C/[C@@H]1C(C[C@H](C=C1C)OC(=O)CCCCCCCCCCCCCCC)(C)C)\C)\C)/C)/C)O2)C)OC(=O)CCCCCCCCCCCCCCC	Taraxien.mol
C1=C(/C(=C/C=C(/C=C/C=C(/C=C/C=C/C(=C/C=C/C(=C/C=C/C(=O)C)/C)/C)\C)\C)/C(CC1O)(C)C)C	Tangeraxanthin.mol
c1(c(ccc(c1C)/C=C/C(=C/C=C/C(=C/C=C/C=C(/C=C/C=C(\C)/C=C/c1c(c(c(cc1)C(=O)O)C)C)\C)/C)/C)C(=O)O)C	Synechoxanthin.mol
C1(CC[C@@H](C2=C1[C@@H]1[C@H](C2)/C(=C\O[C@@H]2OC(=O)C(=C2)C)/C(=O)O1)OC(=O)C)(C)C	Strigyl
C1(CC[C@@H](C2=C1[C@@H]1[C@H](C2)/C(=C\O[C@@H]2OC(=O)C(=C2)C)/C(=O)O1)O)(C)C	Strigol.mol
C(=C(\C=C\CC(OC)(C)C)/C)/C=C/C(=C/C=C/C(=C/C=C/C=C(/C=C/C=C(/C=C/C=C(/C=C/CC(C)(OC)C)\C)\C)\C)/C)/C	Spirilloxanthin.mol
C(=C(\C=C\C(=O)C(OC)(C)C)/C)/C=C/C(=C/C=C/C(=C/C=C/C=C(/C=C/C=C(/CC/C=C(/CCC=C(C)C)\C)\C)\C)/C)/C	Spheroidenone.mol
C(=C(\C=C\CC(C)(OC)C)/C)/C=C/C(=C/C=C/C(=C/C=C/C=C(/C=C/C=C(/CC/C=C(/CCC=C(C)C)\C)\C)\C)/C)/C	Spheroidene.mol
[C@@]1(CCCC2=C1[C@@H]1[C@H](C2)/C(=C\O[C@@H]2OC(=O)C(=C2)C)/C(=O)O1)(CO)C	Sorgomol.mol
[C@@H]1(CCCC2=C1[C@@H]1[C@H](C2)/C(=C\O[C@@H]2OC(=O)C(=C2)C)/C(=O)O1)C	Sorgolactone.mol
[C@@H]1([C@@H](C(=O)C(=C(C1(C)C)/C=C/C(=C/C=C/C(=C/C=C/C=C(/C=C/C=C(/C=C/C1=C(C[C@H]([C@@H](C1(C)C)O)O)C)\C)\C)/C)/C)C)OS(=O)(=O)[O-])O.[Na+]	Sodium
C1[C@@H](CC(=C(C1(C)C)CC(=O)/C(=C/C=C/C(=C/C=C/C=C(/C=C/C=C(/C=C/[C@@H]1C(C[C@H](C=C1C)O)(C)C)\C)\C)/C)/COC(=O)CCCCCCCCCCC)C)O	Siphonein.mol
C1[C@@H](CC(=C(C1(C)C)CC(=O)/C(=C/C=C/C(=C/C=C/C=C(/C=C/C=C(/C=C/C1C(C[C@H](C=C1C)O)(C)C)\C)\C)/C)/CO)C)O	Siphonaxanthin.mol
C1[C@@H](CC(=C(C1(C)C)CC(=O)/C(=C/C=C/C(=C/C=C/C=C(/C=C/C=C(/C=C/[C@@H]1C(C[C@H](C=C1C)O)(C)C)\C)\C)/C)/COC(=O)/C=C/CCCCC)C)O	Siphonaxanthin
C1[C@@H](CC(=C(C1(C)C)CC(=O)/C(=C/C=C/C(=C/C=C/C=C(/C=C/C=C(/C=C/[C@@H]1C(C[C@H](C=C1C)O)(C)C)\C)\C)/C)/COC(=O)/C=C/CCCCCCCCC)C)O	Siphonaxanthin
C1[C@@H](CC(=C(C1(C)C)CC(=O)/C(=C/C=C/C(=C/C=C/C=C(/C=C/C=C(/C=C/[C@@H]1C(C[C@H](C=C1C)O)(C)C)\C)\C)/C)/COC(=O)/C=C/CCCCCCC)C)O	Siphonaxanthin
c1(ccc(c(c1C)/C=C/C(=C/C=C/C(=C/C=C/C=C(/C=C/C=C(/C=C/C=C(/C=C/[C@@H](C(C)(O[C@@H]1O[C@@H]([C@H]([C@@H]([C@H]1O)O)O)CO)C)O)\C)\C)\C)/C)/C)C)C	Sioxanthin.mol
C1CCC(=C(C1(C)C)/C=C/C(=C/C=C/C(=C/C=C/C=C(/C=C/C=C(/C(=O)C)\C)\C)/C)/C)C	Sintaxanthin.mol
C1C(CC2(C(C1(C)C)(/C=C/C(=C/C=C/C(=C/C=C/C=C(/C=C/CO)\C)/C)/C)O2)C)O	Sinensiaxanthin.mol
C1[C@@H](C[C@@]2(C(C1(C)C)C=C(/C(=C/C=C/C(=C/C=C/C=C(/C=C/CO)\C)/C)/C)O2)C)O	Sinensiachrome.mol
CC(=O)CCCC(C(=O)/C=C/C(=C/C=C/C(=C/C=C/C=C(/C=C/C=C(/C=C/C1=C(CCCC1(C)C)C)\C)\C)/C)/C)(C)C	Semi-beta-carotenone.mol
C1=C(C(=O)C(=C(C1(C)C)/C=C/C(=C/C=C/C(=C/C=C/C=C(/C=C/C=C(/C=C/C1=C(C(=O)C(CC1(C)C)O)C)\C)\C)/C)/C)C)O	Semi-astacene.mol
C1C(CC(=C(C1(C)C)/C=C/C(=C/C=C/C(=C/C=C/C=C(/C=C/C=C(/C=C/C=C(/C=C/CC(C)(O)C)\C)\C)\C)/C)/C)C)O	Saproxanthin.mol
C1C(CC(=C(C1(C)C)/C=C/C(=C/C=C/C(=C/C=C/C=C(/C=C/C=C(/C=C/C=C(/C=C/CC(C)(O[C@H]1O[C@H]([C@@H]([C@H]([C@H]1O)O)O)C)C)\C)\C)\C)/C)/C)C)O	Saproxanthin
C1CCC(=C(C1(C)C)/C=C/C(=C/C=C/C(=C/C=C/C=C(/C=C/C=C(/C=C/C(=O)[C@]1(C(CCC1)(C)C)C)\C)\C)/C)/C)C	Sapotexanthin.mol
C1C(CC2(C(C1(C)C)(/C=C/C(=C/C=C/C(=C/C=C/C=C(/C=C/C=C(/C=C/C1(C(CC(C=C1C)O)(C)C)O)\C)\C)/C)/C)O2)C)O	Salmoxanthin.mol
C1CC(=O)C(=C(C1(C)C)/C=C/C(=C/C=C/C(=C/C=C/C=C(/C=C/C=C(/C=C/C=C(/C=C/[C@@H](C(C)(C)O[C@@H]1O[C@@H]([C@H]([C@@H]([C@H]1O)O)O)COC(=O)CCCCCCCCCCCC(C)C)O)\C)\C)\C)/C)/C)C	Salinixanthin.mol
C1(CC=CC(=C1C=O)C)(C)C	Safranal.mol
C1C(CC(=C(C1(C)C)/C=C/C(=C/C=C/C(=C/C=C/C=C(/C=C/C=C(/C=C/C=C(/C(=O)CC=C(C)C)\C)\C)\C)/C)/C)C)O	Rubixanthone.mol
C1[C@@H](CC(=C(C1(C)C)/C=C/C(=C/C=C/C(=C/C=C/C=C(/C=C/C=C(/C=C/C=C(/CCC=C(C)C)\C)\C)\C)/C)/C)C)O	Rubixanthin.mol
C1C(CC2(C(C1(C)C)(/C=C/C(=C/C=C/C(=C/C=C/C=C(/C=C/C=C(/C=C/C=C(/CCC=C(C)C)\C)\C)\C)/C)/C)O2)C)O	Rubixanthin
C1C(CC2(C(=CC(/C(=C/C=C/C(=C/C=C/C=C(/C=C/C=C(/C=C/C=C(/CCC=C(C)C)\C)\C)\C)/C)/C)O2)C1(C)C)C)O	Rubichrome.mol
C1(=O)C(=C(C(C1=O)(C)C)/C=C/C(=C/C=C/C(=C/C=C/C=C(/C=C/C=C(/C=C/C1=C(C(=O)C(=CC1(C)C)O)C)\C)\C)/C)/C)C	Roserythrin.mol
C(/C=C/C(=C/C=C/C=C(/C=C/CO)\C)/C)O	Rosafluin.mol
C1=C(/C(=C/C=C(/C=C/C=C(/C=C/C=C/C(=C/C=C/C(=C/C=C\2/C(=CC(=O)CC2(C)C)C)/C)/C)\C)\C)/C(CC1=O)(C)C)C	Rhodoxanthin.mol
C(=C(\CCCC(O)(C)C)/C)/C=C/C(=C/C=C/C(=C/C=C/C=C(/C=C/C=C(/C=C/C=C(/C=C/CC(C)(OC)C)\C)\C)\C)/C)/C	Rhodovibrin.mol
C(=C\C=C\C=C(\C=C\C=C(\C=C\C=C(\CCC=C(C)C)/C)/C)/C)(\C=C\C=C(\C=C\C=C(\CCCC(C)(O)C)/C)/C)/CO	Rhodopinol.mol
C(=C\C=C\C=C(\C=C\C=C(\C=C\C=C(\CCC=C(C)C)/C)/C)/C)(/CO)\C=C\C=C(\C=C\C=C(\CCCC(C)(O[C@@H]1O[C@@H]([C@H]([C@@H]([C@H]1O)O)O)CO)C)/C)/C	Rhodopinol
C(=C\C=C\C=C(\C=C\C=C(\C=C\C=C(\CCC=C(C)C)/C)/C)/C)(\C=C\C=C(\C=C\C=C(\CCCC(C)(O)C)/C)/C)/C=O	Rhodopinal.mol
C(=C\C=C\C=C(\C=C\C=C(\C=C\C=C(\CCC=C(C)C)/C)/C)/C)(\C=C\C=C(\C=C\C=C(\CCCC(O[C@@H]1O[C@@H]([C@H]([C@@H]([C@H]1O)O)O)CO)(C)C)/C)/C)/C=O	Rhodopinal
C(=C(\CCCC(C)(O)C)/C)/C=C/C(=C/C=C/C(=C/C=C/C=C(/C=C/C=C(/C=C/C=C(/CCC=C(C)C)\C)\C)\C)/C)/C	Rhodopin.mol
C(=C(\CCCC(O[C@@H]1O[C@@H]([C@H]([C@@H]([C@H]1O)O)O)CO)(C)C)/C)/C=C/C(=C/C=C/C(=C/C=C/C=C(/C=C/C=C(/C=C/C=C(/CCC=C(C)C)\C)\C)\C)/C)/C	Rhodopin
C(=C(\C=C\CC(OC)(C)C)/C)/C=C/C(=C/C=C/C(=C\C=C\C=C(\C=C\C=C(\C=C\C=C(\CCC(C)(C)OC)/C)/C)/C)/C=O)/C	Rhodobacterioxanthin.mol
O=C(/C=C/C=C(/C=C/C=C/C(=C/C=C/C(=O)C)/C)\C)C	Retro-C18-dione.mol
C1CCC(=C(C1(C)C)/C=C/C(=C/C=C/C(=C/COC(=O)CCCCCCCCCCCCCCC)/C)/C)C	Retinyl
C1CCC(=C(C1(C)C)/C=C/C(=C/C=C/C(=C/C=O)/C)/C)C	Retinal.mol
C1[C@@H](CC(=C(C1(C)C)/C=C/C(=C/C=C/C(=C/C=C/C=C(/C=C/C=C(/C=C/C(=O)C)\C)\C)/C)/C)C)O	Reticulataxanthin.mol
c1(ccc(c(c1C)/C=C/C(=C/C=C/C(=C/C=C/C=C(/C=C/C=C(\C)/C=C/c1c(c(c(cc1)C)C)C)\C)/C)/C)C)C	Renieratene.mol
c1(c(ccc(c1C)/C=C/C(=C/C=C/C(=C/C=C/C=C(/C=C/C=C(/C=C/c1c(c(c(cc1)C)C)C)\C)\C)/C)/C)C)C	Renierapurpurin.mol
C(=C\c1c(c(cc(c1)C)C)C)\C(=C\C=C\C(=C\C=C\C=C(\C=C\C=C(/C)\C=C\c1c(c(c(cc1)C)C)C)/C)\C)\C	Renieracistene.mol
C(=C(\C(=O)CCC(OC)(C)C)/C)/C=C/C(=C/C=C/C(=C/C=C/C=C(/C=C/C=C(/CC/C=C(/CCCC(C)(O)C)\C)\C)\C)/C)/C	R.g.Keto-VII.mol
C(=C(\C(=O)CCC(OC)(C)C)/C)/C=C/C(=C/C=C/C(=C/C=C/C=C(/C=C/C=C(/CC/C=C(/CCC=C(C)C)\C)\C)\C)/C)/C	R.g.Keto-VI.mol
C(=C(\C(=O)CCC(OC)(C)C)/C)/C=C/C(=C/C=C/C(=C/C=C/C=C(/CC/C=C(/CC/C=C(/CCC=C(C)C)\C)\C)\C)/C)/C	R.g.Keto-V.mol
C(=C(\C(=O)CCC(OC)(C)C)/C)/C=C/C(=C/C=C/C(=C/C=C/C=C(/C=C/C=C(/C=C/C=C(/CCCC(C)(O)C)\C)\C)\C)/C)/C	R.g.Keto-IV.mol
C(=C(\C(=O)CCC(OC)(C)C)/C)/C=C/C(=C/C=C/C(=C/C=C/C=C(/C=C/C=C(/C=C/C=C(/C(=O)CCC(C)(OC)C)\C)\C)\C)/C)/C	R.g.Keto-III.mol
C(=C(\C(=O)CCC(OC)(C)C)/C)/C=C/C(=C/C=C/C(=C/C=C/C=C(/C=C/C=C(/C=C/C=C(/C=C/CC(C)(OC)C)\C)\C)\C)/C)/C	R.g.Keto-II.mol
C(=C(\C(=O)CCC(OC)(C)C)/C)/C=C/C(=C/C=C/C(=C/C=C/C=C(/C=C/C=C(/C=C/C=C(/CCC=C(C)C)\C)\C)\C)/C)/C	R.g.Keto-I.mol
C1[C@@H](C[C@@]2([C@@](C1(C)C)(/C=C/C1=C/C(=C/C(=C/C=C/C=C/C=C(\C)/C#CC3=C(C[C@H](CC3(C)C)O)C)/C)/OC1=O)O2)C)O	Pyrrhoxanthinol.mol
C1[C@@H](C[C@@]2(C(=CC(C3=C/C(=C/C(=C/C=C/C=C/C=C(\C)/C#CC4=C(C[C@H](CC4(C)C)O)C)/C)/OC3=O)O2)C1(C)C)C)O	Pyrrhoxanthinol
C1[C@@H](C[C@@]2([C@@](C1(C)C)(/C=C/C1=C/C(=C/C(=C/C=C/C=C/C=C(\C)/C#CC3=C(C[C@H](CC3(C)C)OC(=O)C)C)/C)/OC1=O)O2)C)O	Pyrrhoxanthin.mol
C1[C@@H](C[C@@]2(C(=CC(C3=C/C(=C/C(=C/C=C/C=C/C=C(\C)/C#CC4=C(C[C@H](CC4(C)C)OC(=O)C)C)/C)/OC3=O)O2)C1(C)C)C)O	Pyrrhoxanthin
C1C(CC(=C(C1(C)C)/C=C/C(=C/C=C/C(=C/C=C/C=C(/C=C/C=C(/C=C/C1C(CC(C=C1C)O)(C)C)\C)\C)/CO)/C)C)O	Pyrenoxanthin.mol
CC(=CCC/C(=C/C=C/C(=O)C)/C)C	Pseudoionone.mol
C/C(=C/C=C/C(=C/C=C/C=C(/C=C/C=C(/C)\C=C/C=C(/CCC=C(C)C)\C)\C)/C)/C=C\C=C(\CCC=C(C)C)/C	Prolycopene.mol
C1[C@@H](C[C@@]2([C@@](C1(C)C)(CC(=O)/C(=C/C=C/C(=C/C=C/C=C(/C=C/C=C(/C=C/[C@@H]1C(C[C@H](C=C1C)O)(C)C)\C)\C)/C)/C)O2)C)O	Preprasinoxanthin.mol
CC(=CCC/C(=C/CC/C(=C/CC/C(=C/[C@@H]1[C@H]([C@@]1(CC/C=C(/CC/C=C(/CCC=C(C)C)\C)\C)C)COP(=O)(OP(=O)(O)O)O)/C)/C)/C)C	Prephytoene
C1[C@@H](CC(=C(C1(C)C)/C=C/C(=C/C=C/C(=C/C=C/C=C(/C=C/C=C(/C=C/[C@@]1(C(C[C@@H](CC1=C)O)(C)C)O)\C)\C)/C)/C)C)O	Prenigroxanthin.mol
C1[C@@H](CC(=C)[C@](C1(C)C)(CC(=O)/C(=C/C=C/C(=C/C=C/C=C(/C=C/C=C(/C=C/[C@@H]1C(C[C@H](C=C1C)O)(C)C)\C)\C)/C)/C)O)O	Prasinoxanthin.mol
[C@@H]1([C@@H](CC(=C(C1(C)C)/C=C/C(=C/C=C/C(=C/C=C/C=C(/C=C/C=C(/C=C/C1=C(C[C@H]([C@@H](C1(C)C)O)O)C)\C)\C)/C)/C)C)OS(=O)(=O)[O-])O.[K+]	Potassium
C1[C@@H](C(=O)C(=C(C1(C)C)/C=C/C(=C/C=C/C(=C/C=C/C=C(/C=C/C=C(/C=C/C1=C(C(=O)[C@H](CC1(C)C)OC)C)\C)\C)/C)/C)C)OC	Pompadourin.mol
C1CCC(=C(C1(C)C)/C=C/C(=C/C=C/C(=C/C=C/C=C(/C=C/C=C(/C=C/C=C(/C=C/[C@H](C(C)(O)C)O)\C)\C)\C)/C)/C)C	Plectaniaxanthin.mol
C(=C=C1[C@](C[C@H](CC1(C)C)O)(C)O)/C(=C/C=C/C(=C/C=C/C=C(/[C@H]1[C@@H](Cc2c(O1)c(c(c1c2CC[C@](O1)(CCC[C@@H](CCC[C@@H](CCCC(C)C)C)C)C)C)C)/C=C(\C=C\[C@]12C(C[C@@H](C[C@@]1(C)O2)O)(C)C)/C)\C)/C)/C	Pittosporumxanthin
C(=C=C1[C@](C[C@H](CC1(C)C)O)(C)O)/C(=C/C=C/C(=C/C=C/C=C(/[C@@H]1[C@H](Cc2c(O1)c(c(c1c2CC[C@](O1)(CCC[C@@H](CCC[C@@H](CCCC(C)C)C)C)C)C)C)/C=C(\C=C\[C@]12C(C[C@@H](C[C@@]1(C)O2)O)(C)C)/C)\C)/C)/C	Pittosporumxanthin
C(=C=C1[C@](C[C@H](CC1(C)C)O)(C)O)/C(=C/C=C/C(=C/C=C/C=C(/C1C(Cc2c(O1)c(c(c1c2CC[C@](O1)(CCC[C@@H](CCC[C@@H](CCCC(C)C)C)C)C)C)C)/C=C(\C=C\[C@]12C(C[C@@H](C[C@@]1(C)O2)O)(C)C)/C)\C)/C)/C	Pittosporumxanthin
C1[C@@H](CC(=C(C1(C)C)/C=C/C(=C/C=C/C(=C/C=C/C=C(/[C@H]1[C@@H](Cc2c(O1)c(c(c1c2CC[C@](O1)(CCC[C@@H](CCC[C@@H](CCCC(C)C)C)C)C)C)C)/C=C(\C=C\[C@]12C(C[C@@H](C[C@@]1(C)O2)O)(C)C)/C)\C)/C)/C)C)O	Pittosporumxanthin
C1[C@@H](CC(=C(C1(C)C)/C=C/C(=C/C=C/C(=C/C=C/C=C(/[C@@H]1[C@H](Cc2c(O1)c(c(c1c2CC[C@](O1)(CCC[C@@H](CCC[C@@H](CCCC(C)C)C)C)C)C)C)/C=C(\C=C\[C@]12C(C[C@@H](C[C@@]1(C)O2)O)(C)C)/C)\C)/C)/C)C)O	Pittosporumxanthin
C1[C@@H](CC(=C(C1(C)C)/C=C/C(=C/C=C/C(=C/C=C/C=C(/C1C(Cc2c(O1)c(c(c1c2CC[C@](O1)(CCC[C@@H](CCC[C@@H](CCCC(C)C)C)C)C)C)C)/C=C(\C=C\[C@]12C(C[C@@H](C[C@@]1(C)O2)O)(C)C)/C)\C)/C)/C)C)O	Pittosporumxanthin
[C@@H]1([C@@H](Cc2c(O1)c(c(c1c2CC[C@](O1)(CCCC(CCCC(CCCC(C)C)C)C)C)C)C)/C=C(\C=C\[C@@]12C(C[C@H](C[C@]1(C)O2)O)(C)C)/C)/C(=C\C=C\C=C(\C=C\C=C(/C=C/[C@@]12[C@](C[C@H](CC1(C)C)O)(C)O2)\C)/C)/C	Pittosporumxanthin
[C@H]1([C@H](Cc2c(O1)c(c(c1c2CC[C@](O1)(CCCC(CCCC(CCCC(C)C)C)C)C)C)C)/C=C(\C=C\[C@@]12C(C[C@H](C[C@]1(C)O2)O)(C)C)/C)/C(=C\C=C\C=C(\C=C\C=C(/C=C/[C@@]12[C@](C[C@H](CC1(C)C)O)(C)O2)\C)/C)/C	Pittosporumxanthin
C1[C@@H](C[C@@]2([C@@](C1(C)C)(/C=C/C(=C/C=C/C(=C/C=C/C=C(/[C@H]1[C@@H](Cc3c(O1)c(c(c1c3CC[C@](O1)(CCCC(CCCC(CCCC(C)C)C)C)C)C)C)/C=C(\C=C\[C@]13C(C[C@@H](C[C@@]1(C)O3)O)(C)C)/C)\C)/C)/C)O2)C)O	Pittosporumxanthin
C1[C@@H](C[C@@]2([C@@](C1(C)C)(/C=C/C(=C/C=C/C(=C/C=C/C=C(/[C@@H]1[C@H](Cc3c(O1)c(c(c1c3CC[C@](O1)(CCCC(CCCC(CCCC(C)C)C)C)C)C)C)/C=C(\C=C\[C@]13C(C[C@@H](C[C@@]1(C)O3)O)(C)C)/C)\C)/C)/C)O2)C)O	Pittosporumxanthin
C1[C@@H](C[C@@]2([C@@](C1(C)C)(/C=C/C(=C/C=C/C(=C/C=C/C=C(/C1C(Cc3c(O1)c(c(c1c3CC[C@](O1)(CCCC(CCCC(CCCC(C)C)C)C)C)C)C)/C=C(\C=C\[C@]13C(C[C@@H](C[C@@]1(C)O3)O)(C)C)/C)\C)/C)/C)O2)C)O	Pittosporumxanthin
C1C(=O)C=C(C(C1(C)C)(/C=C/C(=C/C=C/C(=C/C=C/C=C(/C=C/C=C(/C=C/C1C(CC(=O)C=C1C)(C)C)\C)\C)/C)/C)O)C	Piprixanthin.mol
C1(C[C@@H](CC(=C1C=O)C)O[C@@H]1O[C@@H]([C@H]([C@@H]([C@H]1O)O)O)CO)(C)C	Picrocrocin.mol
C(=C(\CC/C=C(\C)/CO)/C)/CC/C(=C/CC/C(=C/C=C/C=C(/C=C/C=C(/CC/C=C(/CCC=C(C)C)\C)\C)\C)/C)/C	Phytofluenol.mol
C(=C(\CCC=C(C)C)/C)/CC/C(=C/CC/C(=C/C=C\C=C(\C=C\C=C(\CC/C=C(/CCC=C(C)C)\C)/C)/C)/C)/C	Phytofluene.mol
C(=C(\CCC1C(C)(C)O1)/C)/CC/C(=C/CC/C(=C/C=C/C=C(/C=C/C=C(/CC/C=C(/CCC=C(C)C)\C)\C)\C)/C)/C	Phytofluene
C(=C(\CCC=C(C)C)/C)/CC/C(=C/CC/C(=C/C=C\C=C(\CC/C=C(/CC/C=C(/CCC=C(C)C)\C)\C)/C)/C)/C	Phytoene.mol
C(=C(\CCC1C(C)(C)O1)/C)/CC/C(=C/CC/C(=C/C=C/C=C(/CC/C=C(/CC/C=C(/CCC=C(C)C)\C)\C)\C)/C)/C	Phytoene
C1[C@@H](CC(=C(C1(C)C)/C=C/C(=C/C=C/C(=C/C=C/C=C(/C=C/C=C(/C=C/C1=C(C[C@H](CC1(C)C)OC(=O)CCCCCCCCCCCCCCC)C)\C)\C)/C)/C)C)OC(=O)CCCCCCCCCCCCCCC	Physalien.mol
C1CC(=O)C(=C(C1(C)C)/C=C/C(=C/C=C/C(=C/C=C/C=C(/C=C/C=C(/C=C/C1C(CCC=C1C)(C)C)\C)\C)/C)/C)C	Phoenicopterone.mol
C1=C(C(=O)C(=C(C1(C)C)/C=C/C(=C/C=C/C(=C/C=C/C=C(/C=C/C=C(/C=C/C1=C(C(=O)CCC1(C)C)C)\C)\C)/C)/C)C)O	Phoeniconone.mol
C1CCC(=C(C1(C)C)/C=C/C(=C/C=C/C(=C/C=C/C=C(/C=C/C=C(/C=C/C=C(/C=C/[C@@H](C(C)(O[C@@H]1O[C@@H]([C@H]([C@@H]([C@H]1O)O)O)CO)C)O)\C)\C)\C)/C)/C)C	Phleixanthophyll.mol
C1C(CC(=C(C1(C)C)/C=C/C(=C/C=C/C(=C/C=C/C=C(/C=C/C=C(/C=C/C=C(/C=C/C(C(C)(OC1O[C@@H]([C@H]([C@@H]([C@H]1O)O)O)COC(=O)CCCCCCCCCCCCCCC)C)O)\C)\C)\C)/C)/C)C)O	Phleixanthophyll
C(=C(\C=C\C(=O)C(O)(C)C)/C)/C=C/C(=C/C=C/C(=C/C=C/C=C(/C=C/C=C(/C=C/C=C(/C=C/C(=O)C(C)(O)C)\C)\C)\C)/C)/C	Phillipsiaxanthin.mol
[C@@]12(CC(=O)C[C@@]([C@@]1(/C=C/C(=C\C(=O)O)/C)O)(C)OC2)C	Phaseic
C1[C@@H](C[C@@]2([C@@](C1(C)C)(/C=C/C(=C/C=C/C(=C/C=C/C=C(/CO)\C)/C)/C)O2)C)O	Persicaxanthin.mol
C1[C@@H](C[C@@]2(C(=CC(/C(=C/C=C/C(=C/C=C/C=C(/CO)\C)/C)/C)O2)C1(C)C)C)O	Persicachrome.mol
C1[C@@H](C[C@@]2([C@@](C1(C)C)(/C=C/C1=C/C(=C/C(=C/C=C/C=C/C=C(\C)/C=C=C3C(C[C@@H](C[C@]3(O)C)O)(C)C)/C)/OC1=O)O2)C)O	Peridininol.mol
C1[C@@H](C[C@@]2(C(=CC(C3=C/C(=C/C(=C/C=C/C=C/C=C(\C)/C=C=C4C(C[C@@H](C[C@]4(O)C)O)(C)C)/C)/OC3=O)O2)C1(C)C)C)O	Peridininol
C1[C@@H](C[C@@]2(C(=CC(C3=C/C(=C/C(=C/C=C/C=C/C=C(\C)/C=C=C4C(C[C@@H](C[C@]4(O)C)OC(=O)C)(C)C)/C)/OC3=O)O2)C1(C)C)C)O	Peridinine
C1[C@@H](C[C@@]2([C@@](C1(C)C)(/C=C/C1=C/C(=C/C(=C/C=C/C=C/C=C(\C)/C=C=C3C(C[C@@H](C[C@]3(O)C)OC(=O)C)(C)C)/C)/OC1=O)O2)C)O	Peridinin.mol
C1(=C(C[C@H](CC1(C)C)O)C)C#C/C(=C/C=C/C(=C/C=C/C=C(/C=C/C=C(/C=C/C1=C(C(=O)[C@H](CC1(C)C)O)C)\C)\C)/C)/C	Pectenolone.mol
C1(=C(C[C@H](CC1(C)C)O)C)C#C/C(=C/C=C/C(=C/C=C/C=C(/C=C/C=C(/C=C/C1=C([C@@H]([C@H](CC1(C)C)O)O)C)\C)\C)/C)/C	Pectenol
C(=C\C1=C([C@H]([C@H](CC1(C)C)O)O)C)/C(=C/C=C/C(=C/C=C/C=C(/C=C/C=C(/C#CC1=C(C[C@H](CC1(C)C)O)C)\C)\C)/C)/C	Pectenol
C1C(CC(=C(C1(C)C)CC/C(=C/C=C/C(=C/C=C/C=C(/C=C/C=C(/C=C/C1=C(CC(CC1(C)C)O)C)\C)\C)/C)/C)C)O	Parasiloxanthin.mol
C1[C@@H](C[C@](C(=C=C/C(=C/C=C/C(=C/C=C/C=C(/C=C/C=C(/C(=O)C)\C)\C)/C)/C)C1(C)C)(O)C)O	Paracentrone.mol
C1C(C(=O)C(=C(C1(C)C)/C=C/C(=C/C=C/C(=C/C=C/C=C(/C=C/C=C(/C=C/C1C(CC(=O)C=C1C)(C)C)\C)\C)/C)/C)C)O	Papilioerythrinone.mol
C1[C@@H](C[C@@](C(=C=C/C(=C/C=C/C(=C/C=C/C=C(\C=C\C=C(\CC[C@@]23[C@@](C[C@H](CC2(C)C)O[C@@H]2O[C@@H]([C@H]([C@@H]([C@H]2O)O)O[C@H]2O[C@@H]([C@@H]([C@@H]([C@H]2O)O)O)CO)CO)(O3)C)/C)/C=O)/C)/C)C1(C)C)(C)O)O	P457.mol
C(=C(\C=C\C=C(\C=C\C=C(\CCCC(C)(OC)C)/C)/C)/C=O)\C=C\C=C(\C=C\C=C(\C=C\C=C(\CCCC(C)(OC)C)/C)/C)/C	P458.mol
C1([C@H](CC[C@]([C@]1(/C=C/[C@H](C)O)O)(O[C@@H]1O[C@@H]([C@H]([C@@H]([C@H]1O)O)O)CO)C)O)(C)C	Oxyrehmaionoside
C1(CCCC(C21CCC(O2)C)(C)O)(C)C	Oxygenated
C1(CC(=O)CC2(C1=CCC(O2)C)C)(C)C	Oxoedulan.mol
C(=C\C(=C\C=C\C(=C\C=C\C=C(\C=C\C=C(\C=C\C=C(\C=C\[C@H](C(C)(O)C)O)/C)/C)/C)\C)\C)/C=C(/C=C/[C@H](C(C)(O)C)O)\C	Oscillol.mol
C(=C\C(=C\C=C\C(=C\C=C\C=C(\C=C\C=C(\C=C\C=C(\C=C\[C@@H](C(C)(O)C)O[C@@H]1O[C@H]([C@@H]([C@H]([C@H]1O)O)O)C)/C)/C)/C)\C)\C)/C=C(/C=C/[C@@H](C(C)(O)C)O[C@@H]1O[C@H]([C@@H]([C@H]([C@H]1O)O)O)C)\C	Oscillol
C(=C\C(=C\C=C\C(=C\C=C\C=C(\C=C\C=C(\C=C\C=C(\C=C\[C@@H](C(C)(O)C)O[C@@H]1O[C@H]([C@H]([C@H]([C@@H]1O)O)O)C)/C)/C)/C)\C)\C)/C=C(/C=C/[C@@H](C(C)(O)C)O[C@@H]1O[C@H]([C@H]([C@H]([C@@H]1O)O)O)C)\C	Oscillol
C(=C\C(=C\C=C\C(=C\C=C\C=C(\C=C\C=C(\C=C\C=C(\C=C\[C@H](C(C)(O)C)OCO[C@@H]1O[C@@H]([C@H]([C@@H]([C@H]1O)O)O)CO)/C)/C)/C)\C)\C)/C=C(/C=C/[C@H](C(C)(O)C)OCO[C@@H]1O[C@@H]([C@H]([C@@H]([C@H]1O)O)O)CO)\C	Oscillol
C(=C\C(=C\C=C\C(=C\C=C\C=C(\C=C\C=C(\C=C\C=C(\C=C\[C@H](C(C)(O)C)OC1OC(C(C(C1O)O)O)C)/C)/C)/C)\C)\C)/C=C(/C=C/[C@H](C(C)(O)C)OC1OC(C(C(C1O)O)O)C)\C	Oscillaxanthin.mol
C1(CCCC2=C1[C@@H]1[C@H]([C@@H]2O)/C(=C\O[C@@H]2OC(=O)C(=C2)C)/C(=O)O1)(C)C	Orobanchol.mol
[Na+].[Na+].C1C(C(C(C(C1(C)C)/C=C/C(=C/C=C/C(=C/C=C/C=C(/C=C/C=C(/C=C/C1C(CC([C@H](C1C)OS(=O)(=O)[O-])O)(C)C)\C)\C)/C)/C)C)OS(=O)(=O)[O-])O	Ophioxanthin.mol
c1(c(ccc(c1C)/C=C/C(=C/C=C/C(=C/C=C/C=C(/C=C/C=C(/C=C/C=C(/C(=O)CCC(C)(OC)C)\C)\C)\C)/C)/C)C)C	Okenone.mol
[C@@H]1([C@@H](CC(=C(C1(C)C)/C=C/C(=C/C=C/C(=C/C=C/C=C(/C=C/C=C(/C=C/C1=C(C[C@H]([C@@H](C1(C)C)O)O)C)\C)\C)/C)/C)C)O)O	Nostoxanthin.mol
[C@@H]1([C@@H](CC(=C(C1(C)C)/C=C/C(=C/C=C/C(=C/C=C/C=C(/C=C/C=C(/C=C/C1=C(C[C@H]([C@@H](C1(C)C)O)O)C)\C)\C)/C)/C)C)OS(=O)(=O)[O-])O.[Na+]	Nostoxanthin
C1[C@@H](C[C@@]2(C(=C[C@@H](C3=C/C(=C/C(=C/C=C/C=C/C=C(\C)/C=C=C4C(C[C@@H](C[C@]4(O)C)OC(=O)C)(C)C)/C)/OC3=O)O2)C1(C)C)C)O	Nor-peridinin2.mol
C1[C@@H](C[C@@]2(C(=C[C@H](C3=C/C(=C/C(=C/C=C/C=C/C=C(\C)/C=C=C4C(C[C@@H](C[C@]4(O)C)OC(=O)C)(C)C)/C)/OC3=O)O2)C1(C)C)C)O	Nor-peridinin1.mol
C(=C(\C=C\C(=O)O)/C)\C=C\C(=C\C=C\C=C(\C=C\C=C(\C=C\C(=O)O)/C)/C)\C	Norbixin.mol
C(=C\C=C(\C=C\C=C(\C=C\C1=C(C(=O)C(CC1(C)C)O)C)/C)/C)(\C=C(\C=C\C=C(\C=C\C1=C(C(=O)C(CC1(C)C)O)C)/C)/C)/[N+](=O)[O-]	Nitro-Astaxanthin.mol
C1C(CC(=C(C1(C)C)/C=C/C(=C/C=C/C(=C/C=C/C=C(/C=C/C=C(/C=C/C1(C(CC=CC1=C)(C)C)O)\C)\C)/C)/C)C)O	Nigroxanthin.mol
C(=C(\CCC=C(C)C)/C)/CC/C(=C/C=C/C(=C/C=C/C=C(/C=C/C=C(/C=C/C=C(/CCC=C(C)C)\C)\C)\C)/C)/C	Neurosporene.mol
C1CCC(=C(C1(C)C)/C=C/C(=C/C=C/C(=C/C=C/C=C(/C=C/C=C(/C=C/C=C(/C(=O)O)\C)\C)\C)/C)/C)C	Neurosporaxanthin.mol
C1CCC(=C(C1(C)C)/C=C/C(=C/C=C/C(=C/C=C/C=C(/C=C/C=C(/C=C/C=C(/C(=O)OC)\C)\C)\C)/C)/C)C	Neurosporaxanthin
C1[C@@H](C[C@@](C(=C=C/C(=C/C=C/C(=C/C=C/C=C(/C=C/C=C(/C=C/[C@]23C(C[C@@H](C[C@@]2(C)O3)O)(C)C)\C)\C)/C)/C)C1(C)C)(C)O)O	Neoxanthin.mol
C1([C@H](CC[C@]([C@]1(/C=C/C(=C/CO)/C)O)(O[C@@H]1O[C@@H]([C@H]([C@@H]([C@H]1O)O)O)CO)C)O)(C)C	Neorehmannioside.mol
C1[C@@H](C[C@]([C@](C1(C)C)(/C=C/C(=C/C=C/C(=C/C=C/C=C(/C=C/C=C(/C=C=C1C(C[C@@H](C[C@@]1(C)O)O)(C)C)\C)\C)/C)/C)O)(O)C)O	Neoflor.mol
C1[C@@H](C[C@@](C(=C=C/C(=C/C=C/C(=C/C=C/C=C(/C=C/C=C(/C2C=C3C(C[C@@H](C[C@]3(O2)C)O)(C)C)\C)\C)/C)/C)C1(C)C)(C)O)O	Neochrome.mol
C1[C@@H](CC(=C(C1(C)C)/C=C/C(=C/C=C/C(=C/C=C/C=C(/C=C/C=C(/C=C/C=C(/C=C/[C@@H](C(C)(O)C)O)\C)\C)\C)/C)/C)C)O	Myxol.mol
C1[C@@H](CC(=C(C1(C)C)/C=C/C(=C/C=C/C(=C/C=C/C=C(/C=C/C=C(/C=C/C=C(/C=C/[C@@H](C(C)(O)C)O[C@H]1O[C@H]([C@@H]([C@H]([C@H]1O)O)O)C)\C)\C)\C)/C)/C)C)O	Myxol
C1[C@@H](CC(=C(C1(C)C)/C=C/C(=C/C=C/C(=C/C=C/C=C(/C=C/C=C(/C=C/C=C(/C=C/[C@@H](C(C)(O)C)OC1OC(C(C1O)O)(COC)C)\C)\C)\C)/C)/C)C)O	Myxol
C1[C@@H](CC(=C(C1(C)C)/C=C/C(=C/C=C/C(=C/C=C/C=C(/C=C/C=C(/C=C/C=C(/C=C/[C@@H](C(C)(O)C)O[C@@H]1O[C@@H]([C@H]([C@@H]([C@@H]1OC)O)O)CO)\C)\C)\C)/C)/C)C)O	Myxol
C1[C@@H](CC(=C(C1(C)C)/C=C/C(=C/C=C/C(=C/C=C/C=C(/C=C/C=C(/C=C/C=C(/C=C/[C@@H](C(C)(O)C)O[C@@H]1O[C@@H]([C@H]([C@@H]([C@@H]1O)O)O)CO)\C)\C)\C)/C)/C)C)O	Myxol
C1[C@@H](CC(=C(C1(C)C)/C=C/C(=C/C=C/C(=C/C=C/C=C(/C=C/C=C(/C=C/C=C(/C=C/C(C(O)(C)C)O[C@@H]1O[C@@H]([C@H]([C@@H]([C@H]1O)O)O)CO)\C)\C)\C)/C)/C)C)O	Myxol
C1[C@@H](CC(=C(C1(C)C)/C=C/C(=C/C=C/C(=C/C=C/C=C(/C=C/C=C(/C=C/C=C(/C=C/[C@@H](C(C)(O)C)O[C@@H]1O[C@H]([C@H]([C@H]([C@@H]1O)O)O)C)\C)\C)\C)/C)/C)C)O	Myxol
C1[C@@H](CC(=C(C1(C)C)/C=C/C(=C/C=C/C(=C/C=C/C=C(/C=C/C=C(/C=C/C=C(/C=C/[C@@H](C(C)(O)C)O[C@@H]1O[C@@H]([C@H]([C@@H]1OC)OC)OC)\C)\C)\C)/C)/C)C)O	Myxol
C1[C@@H](CC(=C(C1(C)C)/C=C/C(=C/C=C/C(=C/C=C/C=C(/C=C/C=C(/C=C/C=C(/C=C/[C@@H](C(C)(O)C)O[C@@H]1O[C@@H]([C@H]([C@@H]([C@@H]1OC)O)OC)CO)\C)\C)\C)/C)/C)C)O	Myxol
C1[C@@H](CC(=C(C1(C)C)/C=C/C(=C/C=C/C(=C/C=C/C=C(/C=C/C=C(/C=C/C=C(/C=C/[C@@H](C(C)(O)C)O[C@@H]1O[C@H]([C@H]([C@H]([C@@H]1OC)O)OC)C)\C)\C)\C)/C)/C)C)O	Myxol
C1[C@@H](CC(=C(C1(C)C)/C=C/C(=C/C=C/C(=C/C=C/C=C(/C=C/C=C(/C=C/C=C(/C=C/[C@@H](C(C)(O)C)OC1OC(C(C(C1O)O)O)C)\C)\C)\C)/C)/C)C)O	Myxol
C1CC(=O)C(=C(C1(C)C)/C=C/C(=C/C=C/C(=C/C=C/C=C(/C=C/C=C(/C=C/C=C(/C=C/CC(C)(O[C@@H]1O[C@@H]([C@H]([C@@H]([C@H]1O)O)O)CO)C)\C)\C)\C)/C)/C)C	Myxobactone.mol
C1CC(=O)C(=C(C1(C)C)/C=C/C(=C/C=C/C(=C/C=C/C=C(/C=C/C=C(/C=C/C=C(/C=C/CC(C)(C)O[C@@H]1O[C@@H]([C@H]([C@@H]([C@H]1O)O)O)COC(=O)CCC)\C)\C)\C)/C)/C)C	Myxobactone
C1C=CC(=C(C1(C)C)/C=C/C(=C/C=C/C(=C/C=C/C=C(/C=C/C=C(/C=C/C=C(/C=C/CC(C)(O[C@@H]1O[C@@H]([C@H]([C@@H]([C@H]1O)O)O)CO)C)\C)\C)\C)/C)/C)C	Myxobactin.mol
C1C=CC(=C(C1(C)C)/C=C/C(=C/C=C/C(=C/C=C/C=C(/C=C/C=C(/C=C/C=C(/C=C/CC(C)(O[C@@H]1O[C@@H]([C@H]([C@@H]([C@H]1O)O)O)COC(=O)CCC)C)\C)\C)\C)/C)/C)C	Myxobactin
C(=C(\C(=C\C=C\C(=C\C=C\C=C(\C=C\C=C(\C#CC1=C(C[C@H](CC1(C)C)O)C)/C)/C)\C)\C)/O)/C(=O)C1(C(CC(=O)C1)(C)C)C	Mytiloxanthinone.mol
[C@@]1(C(=O)/C=C(/C(=C/C=C/C(=C/C=C/C=C(/C=C/C=C(/C#CC2=C(C[C@H](CC2(C)C)O)C)\C)\C)/C)/C)\O)(C(C[C@@H](C1)O)(C)C)C	Mytiloxanthin.mol
C(=O)(/C=C/C(=C/C=C/C=C(/C=C/C(=O)O)\C)/C)O	Mycorradicin.mol
C1[C@@H](C[C@@]2(C(=CC(/C(=C/C=C/C(=C/C=C/C=C(/C=C/C=C(/C=C/C3=C(C[C@H](CC3(C)C)O)C)\C)\C)/C)/C)O2)C1(C)C)C)O	Mutatoxanthin.mol
C1[C@@H](C[C@@]2(C(=CC(/C(=C/C=C/C(=C/C=C/C=C(/C=C/C=C(/C=C/C3=C(C[C@H](CC3(C)C)OC(=O)CC[C@@H]3/C/4=C\5/c6c(c(c([nH]6)/C=C\6/C(=C(C(=N6)/C=c/6\[nH]/c(=C\C(=N4)[C@H]3C)/c(c6C=C)C)C)CC)C)C(=O)C5)C)\C)\C)/C)/C)O2)C1(C)C)C)O	Mutatoxanthin
C1CCC2(C(=CC(/C(=C/C=C/C(=C/C=C/C=C(/C=C/C=C(/C=C/C3=C(CCCC3(C)C)C)\C)\C)/C)/C)O2)C1(C)C)C	Mutatochrome.mol
C([C@@]1(C(CC(=O)C=C1C)(C)C)O)C(=O)/C(=C/C=C/C(=C/C=C/C=C(/C=C/C=C(/C=C=C1[C@](C[C@H](CC1(C)C)O)(C)O)\COC(=O)C)\C)/C)/C	Muricellaxanthin.mol
C(=C\C(=C\C=C\C(=C\C=C\C=C(\C=C\C=C(\C=C=C1[C@@](C[C@H](CC1(C)C)OC(=O)C)(O)C)/C)/C)\C)\COC(=O)CCCCC)/[C@]12C(C[C@@H](C[C@@]1(C)O2)O)(C)C	Moraxanthin.mol
C(=C(\CC(C=C(C)C)O)/C)/C=C/C(=C/C=C/C(=C/C=C/C=C(/C=C/C=C(/C=C/C=C(/CCC=C(C)C)\C)\C)\C)/C)/C	Monohydroxylycopene.mol
C(=C(\C=C\CC(O)(C)C)/C)/C=C/C(=C/C=C/C(=C/C=C/C=C(/C=C/C=C(/C=C/C=C(/C=C/CC(C)(OC)C)\C)\C)\C)/C)/C	Monodemethyl
C1=C(/C(=C/C=C(/C=C/C=C(/C=C/C=C/C(=C/C=C/C(=C/C=C\2/C(=CC=CC2(C)C)C)/C)/C)\C)\C)/C(C[C@@H]1O)(C)C)C	Monoanhydroeschscholtzxanthin.mol
C1[C@@H](CC(=C(C1(C)C)C#C/C(=C/C=C/C(=C/C=C/C=C(/C=C/C=C(/C=C/[C@@H]1C(C[C@H](C=C1C)O)(C)C)\C)\C)/C)/C)C)O	Monadoxanthin.mol
C1[C@@H](C[C@](C(=C=C/C(=C/C=C/C(=C/C=C/C=C(/C=C/C=C(/C=C=C2C(C[C@@H](C[C@]2(O)C)O)(C)C)\C)\C)/C)/C)C1(C)C)(O)C)O	Mimulaxanthin.mol
C1[C@@H](CC(=C(C1(C)C)/C=C/C(=C/C=C/C(=C/C=C/C=C(/C=C/C=C(/CC[C@@H]1C(C[C@H](C=C1C)O)(C)C)\CO)\C)/C)/C)C)O	Micromonol.mol
C1[C@@H](CC(=C(C1(C)C)/C=C/C(=C/C=C/C(=C/C=C/C=C(/C=C/C=C(/CC[C@@H]1C(C[C@H](C=C1C)O)(C)C)\C=O)\C)/C)/C)C)O	Micromonal.mol
C(=C(\C=C\C(=O)OC)/C)\C=C\C(=C\C=C\C=C(\C=C\C=C(\C=C\C(=O)OC)/C)/C)\C	Methylbixin.mol
C1(CCCC(=C1/C=C/C(=C\OC1OC(=O)C(=C1)C)/C(=O)OC)C)(C)C	Methyl
C1CCC(=C(C1(C)C)/C=C/C(=C/C=C/C(=C/C=C/C=C(/C=C/C=C(/C(=O)OC)\C)\C)/C)/C)C	Methyl
C(=C\C(=C\C=C\C(=C\C=C\C=C(\C=C\C=C(\C(=O)OC)/C)/C)\C)\C)/C=C(/CCC=C(C)C)\C	Methyl
C(=C\C(=C\C=C\C(=C\C=C\C=C(\C=C\C=C(\C=C\C(=O)OC)/C)/C)\C)\C)/C=C(/CCC=C(C)C)\C	Methyl
C(=C\C(=C\C=C\C(=C\C=C\C=C(\C=C\C=C(/C=C/C(=O)OC)\C)/C)\C)\C)/C=C(/CCC=C(C)C)\C	Methyl
C(=C(\C=C\C(=O)OC)/C)\C=C\C(=C\C=C\C=C(\C=C\C=C(\C=C\CO)/C)/C)\C	Methyl
C(=C(\C=C\C(=O)OC)/C)\C=C\C(=C\C=C\C=C(\C=C\C=C(\C=C\C(=O)C)/C)/C)\C	Methyl
C(=C(\C=C\C(=O)C(OC)(C)C)/C)/C=C/C(=C/C=C/C(=C/C=C/C=C(/C=C/C=C(/CC/C=C(/CCCC(C)(OC)C)\C)\C)\C)/C)/C	Methoxyspheroidenone.mol
C(=C(\C=C\CC(OC)(C)C)/C)/C=C/C(=C/C=C/C(=C/C=C/C=C(/C=C/C=C(/CC/C=C(/CCCC(C)(OC)C)\C)\C)\C)/C)/C	Methoxyspheroidene.mol
C(=C(\CCCC(OC)(C)C)/C)/C=C/C(=C/C=C/C(=C/C=C/C=C(/C=C/C=C(/C=C/C=C(/CCC=C(C)C)\C)\C)\C)/C=O)/C	Methoxylycopenal.mol
C1CC(=O)C(=C(C1(C)C)/C=C/C(=C/C=C/C(=C/C=C/C=C(/C=C/C=C(/C=C/C=C(/C=C/CC(C)(OC)C)\C)\C)\C)/C)/C)C	Methoxy-keto-myxocoxanthin.mol
C(=C(\CCCC(C)(C)O[C@@H]1O[C@@H]([C@H]([C@@H]([C@H]1O)O)O)CO)/C)/C=C/C(=C/C=C/C(=C/C=C/C=C(/C=C/C=C(/C=C/C=C(/CCCC(C)(OC)C)\C)\C)\C)/C)/C	Methoxyhydroxylycopene
C(=C(\CCCC(C)(C)O[C@@H]1O[C@@H]([C@H]([C@@H]([C@H]1O)O)O)COC(=O)CC)/C)/C=C/C(=C/C=C/C(=C/C=C/C=C(/C=C/C=C(/C=C/C=C(/CCCC(C)(OC)C)\C)\C)\C)/C)/C	Methoxyhydroxylycopene
C1[C@@H](CC(=C(C1(C)C)/C=C/C(=C/C=C/C(=C/C=C/C=C(/C=C/C=C(/C=C/C1=C(C[C@@H](CC1(C)C)O)C)\C)\C)/C)/C)C)O	Meso-Zeaxanthin.mol
C1[C@H](C(=O)C(=C(C1(C)C)/C=C/C(=C/C=C/C(=C/C=C/C=C(/C=C/C=C(/C=C/C1=C(C(=O)[C@H](CC1(C)C)O)C)\C)\C)/C)/C)C)O	meso-Astaxanthin.mol
C1(CCC(=O)C(=C1C/C=C/C)C)(C)C	Megastigma-5,8-dien-4-one.mol
C1(CC(=O)C=C(C1/C=C/C=C)C)(C)C	Megastigma-4,7E,9-trien-3-one.mol
C1(CC(=O)C=C(/C/1=C\C=C\C)C)(C)C	Megastigma-4,6,8-trien-3-one.mol
C(=C\C=C(\C=C\C=C(\C(=O)O[C@@H]1O[C@@H]([C@H]([C@@H]([C@H]1O)O)O)CO)/C)/C)\C=C(\C=C\C=C(\C(=O)OC[C@H]1O[C@H]([C@@H]([C@H]([C@@H]1O)O)O)Oc1c(c2c(cc1)oc1c(c2=O)cc(c(c1)O)O)O)/C)/C	Mangicrocin.mol
C1[C@@H](C[C@]([C@](C1(C)C)(/C=C/C(=C/C=C/C(=C/C=C/C=C(/C=C/C=C(/C=C/[C@]1(C(C[C@@H](C[C@@]1(C)O)O)(C)C)O)\C)\C)/C)/C)O)(O)C)O	Mactraxanthin.mol
C(=C(\CC/C=C(/CO)\C)/C)/C=C/C(=C/C=C/C(=C/C=C/C=C(/C=C/C=C(/C=C/C=C(/CCC=C(C)C)\C)\C)\C)/C)/C	Lycoxanthin.mol
C(=C(\CC/C=C(\C)/CO)/C)/C=C/C(=C/C=C/C(=C/C=C/C=C(/C=C/C=C(/C=C/C=C(/CC/C=C(/CO)\C)\C)\C)\C)/C)/C	Lycophyll.mol
C(=C(\CCC=C(C)C)/C)/CC/C(=C/CC/C(=C/CC/C=C(/CC/C=C(/CC/C=C(/CCC=C(C)C)\C)\C)\C)/C)/C	Lycopersene.mol
C(=C(\CCC=C(C)C)/C)/C=C/C(=C/C=C/C(=C/C=C/C=C(/C=C/C=C(/C=C/C=C(/CCC=C(C)C)\C)\C)\C)/C)/C	Lycopene.mol
C1(/C=C/C(=C/C=C/C(=C/C=C/C=C(/C=C/C=C(/C=C/C=C(/CCC=C(C)C)\C)\C)\C)/C)/C)C(CCC=C(C)C)(C)O1	Lycopene
C(=C(\CC[C@H]1C(C)(C)O1)/C)/C=C/C(=C/C=C/C(=C/C=C/C=C(/C=C/C=C(/C=C/C=C(/CCC=C(C)C)\C)\C)\C)/C)/C	Lycopene
C(=C(\C=C\C=C(\C=C\C=C(\CCC=C(C)C)/C)/C)/C=O)\C=C\C=C(\C=C\C=C(\C=C\C=C(\CCC=C(C)C)/C)/C)/C	Lycopenal.mol
C(=C(\CCC=C(C)C)/C)/C=C/C(=C/C=C/C(=C/C=C/C=C(/C=C/C=C(/C=C/C=C(/CCC=C(C)C)\C)\C)\C)/C=O)/C	Lycopen-20-al.mol
C(=C(\CCC=C(C)C)/C)/C=C/C(=C\C=C\C(=C\C=C\C=C(\C=C\C=C(\C=C\C=C(\CCC=C(C)C)/C)/C)/C)\C)/C=O	Lycopen-19-al.mol
C(C[C@@H](CCC[C@@H](CCCC(C)C)C)C)CC(C)([C@@H]1CC[C@H]([C@](O1)(C)CCC[C@@H](CCC[C@@H](CCCC(C)C)C)C)OCC(C(CCCC)*)(O)C)OC(CCC[C@@H](CCC[C@@H](CCCC(C)C)C)C)(C1CCC(O1)C(CCC[C@@H](CCC[C@@H](CCCC(C)C)C)C)(O)C)C	Lycopanerols
CC(CCC[C@@H](CCC[C@@H](CCCC(C)C)C)C)(OC(C1CCC(C(CCC[C@@H](CCC[C@@H](CCCC(C)C)C)C)(C)O)O1)(CCC[C@@H](CCC[C@@H](CCCC(C)C)C)C)C)C1CCC(O1)C(CCC[C@@H](CCC[C@@H](CCCC(C)C)C)C)(OC(CCC[C@@H](CCC[C@@H](CCCC(C)C)C)C)(C)C(CCC1C(CCC[C@@H](CCC[C@@H](CCCC(C)C)C)C)(C)O1)OC(=O)C)C	Lycopanerols
C(CC[C@H](CCCC(C(CC/C=C(/CCC[C@@H](CCC[C@@H](CCCC(C)C)C)C)\C)Oc1cc(cc(c1)CCCC/C=C\CCCCCCCCC)OC)(O)C)C)[C@@H](CCCC(C)C)C	Lycopanerols
c1c(c(c(cc1CCCCCCCCCCCCCCCCCCCCCC(C(CCCCCCCC)OC(=O)C)Oc1c(c2c(c(c1C)C)O[C@@](CC2)(CCC[C@@H](CCC[C@@H](CCCC(C)C)C)C)C)C)OC)OC(=O)C)O[C@H]1[C@](CCC[C@@H](CCC[C@@H](CCCC(C)C)C)C)(O[C@@H](CC1)C(CCC[C@@H](CCC[C@@H](CCCC(C)C)C)C)(OC([C@@H]1CC[C@@H](C(CCC[C@@H](CCC[C@@H](CCCC(C)C)C)C)(O)C)O1)(CCC[C@@H](CCC[C@@H](CCCC(C)C)C)C)C)C)C	Lycopanerols
c1c(c(c(cc1CCCCCCCCCCCCCCCCCCCCCCCC(C(CCCCCCCC)OC(=O)C)Oc1c(c2c(c(c1C)C)O[C@@](CC2)(CCC[C@@H](CCC[C@@H](CCCC(C)C)C)C)C)C)OC)OC(=O)C)O[C@H]1[C@](CCC[C@@H](CCC[C@@H](CCCC(C)C)C)C)(O[C@@H](CC1)C(CCC[C@@H](CCC[C@@H](CCCC(C)C)C)C)(OC([C@@H]1CC[C@@H](C(CCC[C@@H](CCC[C@@H](CCCC(C)C)C)C)(O)C)O1)(CCC[C@@H](CCC[C@@H](CCCC(C)C)C)C)C)C)C	Lycopanerols
C(C[C@@H](CCC[C@@H](CCCC(C)C)C)C)CC(C)(OC(C1CCC(C(C)(CCC[C@@H](CCC[C@@H](CCCC(C)C)C)C)OC(C2CCC(C(CCC[C@@H](CCC[C@@H](CCCC(C)C)C)C)(O)C)O2)(CCC[C@@H](CCC[C@@H](CCCC(C)C)C)C)C)O1)(CCC[C@@H](CCC[C@@H](CCCC(C)C)C)C)C)[C@@H]1CC[C@@H]([C@](O1)(C)CCC[C@@H](CCC[C@@H](CCCC(C)C)C)C)*	Lycopanerols
C(C[C@@H](CCC[C@@H](CCCC(C)C)C)C)CC(C)(OC(C1CCC(C(C)(CCC[C@@H](CCC[C@@H](CCCC(C)C)C)C)OC(C2CCC(C(CCC[C@@H](CCC[C@@H](CCCC(C)C)C)C)(O)C)O2)(CCC[C@@H](CCC[C@@H](CCCC(C)C)C)C)C)O1)(CCC[C@@H](CCC[C@@H](CCCC(C)C)C)C)C)[C@@H]1CC[C@@H]([C@](O1)(C)CCC[C@@H](CCC[C@@H](CCCC(C)C)C)C)OC(=O)C	Lycopanerols
CC(CCC[C@@H](CCC[C@@H](CCCC(C)C)C)C)(C1CCC(O1)C(CCC[C@@H](CCC[C@@H](CCCC(C)C)C)C)(OC(C1CCC(C(O)(CCC[C@@H](CCC[C@@H](CCCC(C)C)C)C)C)O1)(CCC[C@@H](CCC[C@@H](CCCC(C)C)C)C)C)C)OC(C1CCC(C(CCC[C@@H](CCC[C@@H](CCCC(C)C)C)C)(O)C)O1)(CCC[C@@H](CCC[C@@H](CCCC(C)C)C)C)C	Lycopanerols
c1c(c(c(cc1CCCCC/C=C\CCCCCCCC)OC)*)O[C@H]1[C@](CCC[C@@H](CCC[C@@H](CCCC(C)C)C)C)(O[C@@H](CC1)C(CCC[C@@H](CCC[C@@H](CCCC(C)C)C)C)(OC(C1CCC(C(CCC[C@@H](CCC[C@@H](CCCC(C)C)C)C)(O)C)O1)(CCC[C@@H](CCC[C@@H](CCCC(C)C)C)C)C)C)C	Lycopanerols
CC(CCC[C@H](CCC[C@H](CCC[C@@]1(O[C@@H](CC[C@H]1*)C(CCC[C@@H](CCC[C@@H](CCCC(C)C)C)C)(OC(C1CCC(C(CCC[C@@H](CCC[C@@H](CCCC(C)C)C)C)(O)C)O1)(CCC[C@@H](CCC[C@@H](CCCC(C)C)C)C)C)C)C)C)C)C	Lycopanerols
CC(CCC[C@H](CCC[C@H](CCC[C@@]1(O[C@@H](CC[C@H]1OC(=O)C)C(CCC[C@@H](CCC[C@@H](CCCC(C)C)C)C)(OC(C1CCC(C(CCC[C@@H](CCC[C@@H](CCCC(C)C)C)C)(O)C)O1)(CCC[C@@H](CCC[C@@H](CCCC(C)C)C)C)C)C)C)C)C)C	Lycopanerols
C(CC[C@H](CCCC(C(CC/C=C(/CCC[C@@H](CCC[C@@H](CCCC(C)C)C)C)\C)OCCCCCC/C=C/CCCCCCCC)(O)C)C)[C@@H](CCCC(C)C)C	Lycopanerols
C(C)CCCCCCC1C(O1)CCCCCO[C@@]1(CCC[C@@H](CCC[C@@H](CCCC(C)C)C)C)O[C@@H](CCC1)C(CCC[C@@H](CCC[C@@H](CCCC(C)C)C)C)(OC(C1CCC(C(CCC[C@@H](CCC[C@@H](CCCC(C)C)C)C)(O)C)O1)(CCC[C@@H](CCC[C@@H](CCCC(C)C)C)C)C)C	Lycopanerols
CC(CCC[C@H](CCC[C@H](CCC[C@@]1(O[C@@H](CCC1)C(CCC[C@@H](CCC[C@@H](CCCC(C)C)C)C)(OC(C1CCC(C(CCC[C@@H](CCC[C@@H](CCCC(C)C)C)C)(O)C)O1)(CCC[C@@H](CCC[C@@H](CCCC(C)C)C)C)C)C)OCCC/C=C/CCCCCCCC)C)C)C	Lycopanerols
C1[C@@H](C[C@@]2([C@@](C1(C)C)(/C=C/C(=C/C=C/C(=C/C=C/C=C(/C=C/C=C(/C1C=C3C(C[C@@H](C[C@@]3(C)O1)O)(C)C)\C)\C)/C)/C)O2)C)O	Luteoxanthin.mol
C1CC[C@@]2([C@@](C1(C)C)(/C=C/C(=C/C=C/C(=C/C=C/C=C(/C=C/C=C(/C1C=C3C(CCC[C@@]3(C)O1)(C)C)\C)\C)/C)/C)O2)C	Luteochrome.mol
C1[C@@H](CC(=C(C1(C)C)/C=C/C(=C/C=C/C(=C/C=C/C=C(/C=C/C=C(/C=C/[C@@H]1C(C[C@H](C=C1C)O)(C)C)\C)\C)/C)/C)C)O	Lutein.mol
C1[C@H](CC(=C(C1(C)C)/C=C/C(=C/C=C/C(=C/C=C/C=C(/C=C/C=C(/C=C/[C@H]1C(C[C@H](C=C1C)O)(C)C)\C)\C)/C)/C)C)O	Lutein
C1[C@@H](C[C@@]2([C@@](C1(C)C)(/C=C/C(=C/C=C/C(=C/C=C/C=C(/C=C/C=C(/C=C/[C@@H]1C(C[C@H](C=C1C)O)(C)C)\C)\C)/C)/C)O2)C)O	Lutein
C1C(CC(=C(C1(C)C)/C=C/C(=C/C=C/C(=C/C=C/C=C(/C=C/C=C(/C=C/C1C(CC(C=C1C)OC)(C)C)\C)\C)/C)/C)C)OC	Lutein
C1[C@@H](CC(=C(C1(C)C)/C=C/C(=C/C=C/C(=C/C=C/C=C(/C=C/C=C(/C=C/[C@@H]1C(C[C@H](C=C1C)O)(C)C)\C)\C)/C)/C)C)OC(=O)CC[C@@H]1/C/2=C\3/c4c(c(c([nH]4)/C=C\4/C(=C(C(=N4)/C=c/4\[nH]/c(=C\C(=N2)[C@H]1C)/c(c4C=C)C)C)CC)C)C(=O)C3	Lutein
C1[C@@H](CC(=C(C1(C)C)/C=C/C(=C/C=C/C(=C/C=C/C=C(/C=C/C=C(/C=C/[C@@H]1C(C[C@H](C=C1C)OC(=O)CC[C@@H]1/C/2=C\3/c4c(c(c([nH]4)/C=C\4/C(=C(C(=N4)/C=c/4\[nH]/c(=C\C(=N2)[C@H]1C)/c(c4C=C)C)C)CC)C)C(=O)C3)(C)C)\C)\C)/C)/C)C)O	Lutein
C1[C@@H](CC(=C(C1(C)C)/C=C/C(=C/C=C/C(=C/C=C/C=C(/C=C/C=C(/C=C/[C@@H]1C(C[C@H](C=C1C)O)(C)C)\C)\C)/C)/C)C)OC(=O)C	Lutein
C1[C@@H](CC(=C(C1(C)C)/C=C/C(=C/C=C/C(=C/C=C/C=C(/C=C/C=C(/C=C/[C@@H]1C(C[C@H](C=C1C)O)(C)C)\C)\C)/C)/CO)C)O	Loroxanthin.mol
C1[C@@H](CC(=C(C1(C)C)/C=C/C(=C/C=C/C(=C/C=C/C=C(/C=C/C=C(/C=C/C1C(C[C@H](C=C1C)O)(C)C)\C)\C)/C)/COC(=O)/C=C/CCCCCCCCC)C)O	Loroxanthin
C1[C@@H](CC(=C(C1(C)C)/C=C/C(=C/C=C/C(=C/C=C/C=C(/C=C/C=C(/C=C/C1C(C[C@H](C=C1C)O)(C)C)\C)\C)/C)/COC(=O)/C=C/CCCCCCC)C)O	Loroxanthin
C1C(=O)CC(/C(=C\C=C(\C=C\C=C(\C=C\C=C\C(=C\C=C\C(=C\C=C/2\C(=CC(=O)CC2(C)C)C)\C)\C)/C)/C)/C1(O)C)(C)C	Loniceraxanthin.mol
C1(C[C@@H](C[C@@]2(C1=CC(=O)O2)C)O)(C)C	Loliolide.mol
[C@@]1(C(=O)/C=C/C(=C/C=C/C(=C/C=C/C=C(/C=C/C=C(/C=C/C2=C([C@H]([C@H](CC2(C)C)O)O)C)\C)\C)/C)/C)(C(C[C@@H](C1)O)(C)C)C	Lilixanthin.mol
C1[C@@H](C[C@@]2([C@@](C1(C)C)(/C=C/C(=C/C=C/C(=C/C=C/C=C(/C=C/C=C(/C=C/[C@@H]1C(C[C@H](C=C1C)O)(C)C)\COC(=O)C)\C)/C)/COC(=O)/C=C/CCCCCCC)O2)C)O	Lepidoxanthin.mol
C1[C@@H](C[C@@]([C@](C1(C)C)(/C=C/C(=C/C=C/C(=C/C=C/C=C(/C=C/C=C(/C=C/[C@]12C(C[C@@H](C[C@@]1(C)O2)O)(C)C)\C)\C)/C)/C)O)(C)O)O	Latoxanthin.mol
C1[C@@H](C[C@]([C@](C1(C)C)(/C=C/C(=C/C=C/C(=C/C=C/C=C(/C=C/C=C(/C1C=C2C(C[C@@H](C[C@@]2(C)O1)O)(C)C)\C)\C)/C)/C)O)(O)C)O	Latochrome.mol
CC(CCC(C(C(=O)/C=C/C(=C/C=C/C(=C/C=C/C=C(/C=C/C=C(/C=C/C1=C(CC(CC1(C)C)O)C)\C)\C)/C)/C)(C)O)O)C	Kuesteriaxanthin.mol
C1CC(=O)C(=C(C1(C)C)/C=C/C(=C/C=C/C(=C/C=C/C=C(/C=C/C=C(/C=C/C=C(/CCCC(C)(O[C@@H]1O[C@@H]([C@H]([C@@H]([C@H]1O)O)O)CO)C)\C)\C)\C)/C)/C)C	K-G.mol
C(=C(\C(=O)CC=C(C)C)/C)/C=C/C(=C/C=C/C(=C/C=C/C=C(/C=C/C=C(/C=C/C=C(/CC(C=C(C)C)O)\C)\C)\C)/C)/C	Ketohydroxylycopene.mol
C1[C@@H](C(=O)C(=C(C1(C)C)C#C/C(=C/C=C/C(=C/C=C/C=C(/C=C/C=C(/C#CC1=C(C[C@H](CC1(C)C)O)C)\C)\C)/C)/C)C)O	Ketocynthiaxanthin.mol
C1[C@@H](C[C@]([C@](C1(C)C)(/C=C/C(=C/C=C/C(=C/C=C/C=C(/C=C/C=C(/C=C/C1=C(C[C@H](CC1(C)C)O)C)\C)\C)/C)/C)O)(O)C)O	Karpoxanthin.mol
C1CC(C(=C(C1(C)C)/C=C/C(=C/C=C/C(=C/C=C/C=C(/C=C/C=C(/C=C/C1=C(C(CCC1(C)C)O)C)\C)\C)/C)/C)C)O	Isozeaxanthin.mol
C1=C(C(=O)C(=C(C1(C)C)/C=C/C(=C/C=C/C(=C/C=C/C=C(/C=C/C=C(/C=C/c1c(c(ccc1C)C)C)\C)\C)/C)/C)C)O	Isotedanin.mol
C1C(CC(=C(C1(C)C)C#C/C(=C/C=C/C(=C/C=C/C=C(/C=C/C=C(\C)/C=C/c1c(c(ccc1C)C)C)\C)/C)/C)C)O	Isotedaniaxanthin.mol
c1(c(cc(c(c1C)/C=C/C(=C/C=C/C(=C/C=C/C=C(/C=C/C=C(\C)/C=C/c1c(c(c(cc1C)O)C)C)\C)/C)/C)C)O)C	Isorenieratene-3,3'-diol.mol
c1(ccc(c(c1C)/C=C/C(=C/C=C/C(=C/C=C/C=C(/C=C/C=C(/C=C/c1c(c(ccc1C)C)C)\C)\C)/C)/C)C)C	Isorenieratene.mol
C(=C\C(=C\C=C\C(=C\C=C\C=C(\C=C\C=C(\C=C/c1c(ccc(c1C)C)C)/C)/C)\C)\C)\c1c(c(ccc1C)C)C	Isorenieradicistene.mol
C(=C\C(=C\C=C\C(=C\C=C\C=C(\C=C\C=C(\C=C\c1c(c(ccc1C)C)C)/C)/C)\C)\C)\c1c(c(ccc1C)C)C	Isorenieracistene.mol
C1(CC(=O)C=C(C1)C)(C)C	Isophorone.mol
C(=O)(/C(=C/C=C/C(=C/C=C/C=C(/C=C/C=C(/C#CC1=C(C[C@H](CC1(C)C)O)C)\C)\C)/C)/C)C[C@]1([C@@H](CC(=O)CC1(C)C)C)O	Isomytiloxanthin.mol
C(=O)(/C(=C/C=C/C(=C/C=C/C=C(/C=C/C=C(/C=C=C1C(C[C@@H](C[C@]1(O)C)O)(C)C)\C)\C)/C)/C)/C=C/1\[C@@](C[C@H](CC1(C)C)O)(O)C	Isofucoxanthinol.mol
C(=O)(/C(=C/C=C/C(=C/C=C/C=C(/C=C/C=C(/C=C=C1C(C[C@@H](C[C@]1(O)C)OC(=O)C)(C)C)\C)\C)/C)/C)/C=C/1\[C@@](C[C@H](CC1(C)C)O)(O)C	Isofucoxanthin.mol
C1CC(C(=C(C1(C)C)/C=C/C(=C/C=C/C(=C/C=C/C=C(/C=C/C=C(/C=C/C1=C(CCCC1(C)C)C)\C)\C)/C)/C)C)O	Isocryptoxanthin.mol
C1[C@@H](C(=O)C(=C(C1(C)C)/C=C/C(=C/C=C/C(=C/C=C/C=C(/C=C/C=C(/C=C/c1c(c(ccc1C)C)C)\C)\C)/C)/C)C)O	Isoclathriaxanthin.mol
C1=C(/C(=C/C=C(/C=C/C=C(/C=C/C=C/C(=C/C=C/C(=C/C=C\2/C(=CCCC2(C)C)C)/C)/C)\C)\C)/C(CC1)(C)C)C	Isocarotene.mol
C(=C\C1=C(CC(CC1(C)C)O)C)/C(=C/C=C/C(=C/C=C/C=C(/C=C/C=C(/C=C/c1c(c(c(cc1)C)C)C)\C)\C)/C)/C	Isoagelaxanthin
C1[C@@H](C(=O)C(=C(C1(C)C)/C=C/C(=C/C=C/C(=C/C=C/C=C(/C=C/C=C(/C=C/C1=C([C@H]([C@H](CC1(C)C)O)O)C)\C)\C)/C)/C)C)O	Idoxanthin.mol
C(=C(\C=C\C(=O)C(OC)(C)C)/C)/C=C/C(=C/C=C/C(=C/C=C/C=C(/C=C/C=C(/CC/C=C(/CCCC(C)(O)C)\C)\C)\C)/C)/C	Hydroxyspheroidenone.mol
C(=C(\CCCC(O)(C)C)/C)/CC/C(=C/C=C/C(=C/C=C/C=C(/C=C/C=C(/C=C/C=C(/C=C/CC(C)(OC)C)\C)\C)\C)/C)/C	Hydroxyspheroidene.mol
C1C(CC2(C(C1(C)C)(/C=C/C(=C/C=C/C(=C/C=C/C=C(/C=C/C=C(/C(=O)C)\C)\C)/C)/C)O2)C)O	Hydroxysintaxanthin
C(=C(\C=C\C(=O)C(O)(C)C)/C)/C=C/C(=C/C=C/C(=C/C=C/C=C(/C=C/C=C(/CC/C=C(/CCCC(C)(O)C)\C)\C)\C)/C)/C	Hydroxydemethylspheroidenone.mol
C(=C(\C=C\CC(C)(O)C)/C)/C=C/C(=C/C=C/C(=C/C=C/C=C(/C=C/C=C(/CC/C=C(/CCCC(C)(O)C)\C)\C)\C)/C)/C	Hydroxydemethylspheroidene.mol
C1C(C(=O)C(=C(C1(C)C)/C=C/C(=C/C=C/C(=C/C=C/C=C(/C=C/C=C(/C=C/c1c(c(c(cc1)C)C)CO)\C)\C)/C)/C)C)O	Hydroxyclathriaxanthin.mol
c1(ccc(c(c1C)/C=C/C(=C/C=C/C(=C/C=C/C=C(/C=C/C=C(/C=C/C=C(/CCCC(C)(O)C)\C)\C)\C)/C)/C)C)C	Hydroxychlorobactene.mol
c1(ccc(c(c1C)/C=C/C(=C/C=C/C(=C/C=C/C=C(/C=C/C=C(/C=C/C=C(/CCCC(C)(C)O[C@@H]1O[C@@H]([C@H]([C@@H]([C@H]1O)O)O)CO)\C)\C)\C)/C)/C)C)C	Hydroxychlorobactene
c1(ccc(c(c1C)/C=C/C(=C/C=C/C(=C/C=C/C=C(/C=C/C=C(/C=C/C=C(/CCCC(C)(O[C@@H]1O[C@@H]([C@H]([C@@H]([C@H]1O)O)O)COC(=O)CCCCCCCCCCCC)C)\C)\C)\C)/C)/C)C)C	Hydroxychlorobactene
c1(ccc(c(c1C)/C=C/C(=C/C=C/C(=C/C=C/C=C(/C=C/C=C(/C=C/C=C(/CCCC(C)(O[C@@H]1O[C@@H]([C@H]([C@@H]([C@H]1O)O)O)COC(=O)CCCCCCCCCCCCCCC)C)\C)\C)\C)/C)/C)C)C	Hydroxychlorobactene
C1[C@@H](C[C@]([C@](C1(C)C)(/C=C/C1=C/C(=C/C(=C/C=C/C=C/C=C(\C)/C#CC2=C(C[C@H](CC2(C)C)O)C)/C)/OC1=O)O)(O)C)O	Hydratopyrrhoxanthinol.mol
C1[C@@H](C[C@@]([C@@](C1(C)C)(/C=C/C1=C/C(=C/C(=C/C=C/C=C/C=C(\C)/C=C=C2C(C[C@@H](C[C@]2(O)C)OC(=O)C)(C)C)/C)/OC1=O)O)(C)O)O	Hydratoperidinin.mol
C1(=C(C(=O)[C@@H](C1(C)C)O)C)/C=C/C(=C/C=C/C(=C/C=C/C=C(/C=C/C=C(/C=C/C1=C(C(=O)[C@@H](C1(C)C)O)C)\C)\C)/C)/C	Hurghadin.mol
C1C(C(=O)C(=C(C1(C)C)C#C/C(=C/C=C/C(=C/C=C/C=C(/C=C/C=C(\C)/C(=O)C)\C)/C)/C)C)O	Hopkinsiaxanthin.mol
C1[C@@H](C[C@@]([C@@](C1(C)C)(/C=C/C(=C/C=C/C(=C/C=C/C=C(/C=C/C=C(/C#CC1=C(C[C@H](CC1(C)C)O)C)\C)\C)/C)/C)O)(O)C)O	Heteroxanthin.mol
C1(CC(=O)C=C([C@H]1/C=C/C(=C/C=C/C(=C/C=C/C=C(/C(=O)OC)\C)/C)/C)C)(C)C	Heteranthin.mol
C1[C@@H](CC(=C(C1(C)C)/C=C/C(=C/C=C/C(=C/C=C/C=C(/C=C/C=C(/C=C/[C@@H]1C(C[C@H](C=C1C)OC(=O)CCCCCCCCCCCCCCC)(C)C)\C)\C)/C)/C)C)OC(=O)CCCCCCCCCCCCCCC	Helenien.mol
C(=O)(/C(=C/C=C/C(=C/C=C/C=C(/C=C/C=C(/C#CC1=C(C[C@H](CC1(C)C)O)C)\C)\C)/C)/C)C[C@@]12[C@](C[C@H](CC1(C)C)O)(C)O2	Halocynthiaxanthin.mol
C(=O)(/C(=C/C=C/C(=C/C=C/C=C(/C=C/C=C(/C#CC1=C(C[C@H](CC1(C)C)OC(=O)C)C)\C)\C)/C)/C)C[C@@]12[C@](C[C@H](CC1(C)C)O)(C)O2	Halocynthiaxanthin
C(=O)(/C(=C/C=C/C(=C/C=C/C=C(/C=C/C=C(/C#CC1=C(C[C@H](CC1(C)C)OC(=O)C)C)\C)\C)/C)/C)C[C@@]12[C@](C[C@H](CC1(C)C)OC(=O)CC[C@@H]1/C/3=C\4/c5c(c(c([nH]5)/C=C\5/C(=C(C(=N5)/C=c/5\[nH]/c(=C\C(=N3)[C@H]1C)/c(c5C=C)C)C)CC)C)C(=O)C4)(C)O2	Halocynthiaxanthin
C1[C@@H](C[C@@]2([C@@](C1(C)C)(C#C/C(=C/C=C/C(=C/C=C/C=C(/C=C/C=C(/C=C=C1C(C[C@@H](C[C@@]1(C)O)OC(=O)C)(C)C)\C)\C)/C)/CO)O2)C)O	Gyroxanthin.mol
C1(C[C@@H](C[C@@](C1=C=CC(=O)C)(C)O)O)(C)C	Grasshopper
C1[C@@H](CC(=C(C1(C)C)C#C/C(=C/C=C/C(=C/C=C/C=C(/C=C/C=C(/C=C/[C@]1(C(C[C@@H](C=C1C)O)(C)C)O)\C)\C)/C)/C)C)O	Gobiusxanthin.mol
CC(=CCC/C(=C/CCC(=O)C)/C)C	Geranylacetone.mol
C(=O)/C=C/C(=C/C=C/C(=C/C=C/C(=C/C=C/C=C(/C=C/C=C(/C=C/C1=C(C(=O)C(CC1(C)C)O)C)\C)\C)/C)/C)/C	Gelliodesxanthin.mol
C1C(C(=O)C(=C(C1(C)C)/C=C/C(=C/C=C/C(=C/C=C/C=C(/C=C/C=C(/C=C/C=C(/C=C/C=C/C(=O)C)\C)\C)\C)/C)/C)C)O	Gelliodenone.mol
C1[C@@H](CC(=C(C1(C)C)/C=C/C(=C/C=C/C(=C/C=C/C=C(/C=C/C=C(/C=C/C=C(\CCC=C(C)C)/C)\C)\C)/C)/C)C)O	Gazaniaxanthin.mol
C1CCC(=C)C(C1(C)C)/C=C/C(=C/C=C/C(=C/C=C/C=C(/C=C/C=C(/C=C/C1C(CCCC1=C)(C)C)\C)\C)/C)/C	gamma,gamma-Carotene.mol
C1[C@@H](CC(=C(C1(C)C)/C=C/C(=C/C=C/C(=C/C=C/C=C(/C=C/CO)\C)/C)/C)C)O	Galloxanthin.mol
C(=O)(/C(=C/C=C/C(=C/C=C/C=C(/C=C/C=C(/C=C=C1C(C[C@@H](C[C@]1(O)C)O)(C)C)\C)\C)/C)/C)C[C@@]12[C@@](C[C@H](CC1(C)C)O)(O2)C	Fucoxanthinol.mol
C(=O)(/C(=C/C=C/C(=C/C=C/C=C(/C=C/C=C(/C=C=C1C(C[C@@H](C[C@]1(O)C)OS(=O)(=O)[O-])(C)C)\C)\C)/C)/C)C[C@@]12[C@@](C[C@H](CC1(C)C)O)(O2)C.[Na+]	Fucoxanthinol
C(=O)(/C(=C/C=C/C(=C/C=C/C=C(/C=C/C=C(/C=C=C1C(C[C@@H](C[C@]1(O)C)O)(C)C)\C)\C)/C)/C)C[C@@]12[C@@](C[C@H](CC1(C)C)OC(=O)CC)(O2)C	Fucoxanthinol
C(=O)(/C(=C/C=C/C(=C/C=C/C=C(/C=C/C=C(/C=C=C1C(C[C@@H](C[C@]1(O)C)OC(=O)C)(C)C)\C)\C)/C)/C)C[C@@]12[C@@](C[C@H](CC1(C)C)O)(O2)C	Fucoxanthin.mol
C(=O)(/C(=C/C=C/C(=C/C=C/C=C(/C=C/C=C(/C=C=C1C(C[C@@H](C[C@]1(O)C)OC(=O)C)(C)C)\C)\C)/C)/C)C[C@@]12[C@@](C[C@H](CC1(C)C)OC(=O)CC[C@@H]1/C/3=C\4/c5c(c(c([nH]5)/C=C\5/C(=C(C(=N5)/C=c/5\[nH]/c(=C\C(=N3)[C@H]1C)/c(c5C=C)C)C)CC)C)C(=O)C4)(O2)C	Fucoxanthin
C(=O)(/C(=C/C=C/C(=C/C=C/C=C(/C=C/C=C(/C=C=C1C(C[C@@H](C[C@]1(O)C)OC(=O)C)(C)C)\C)\C)/C)/C)C[C@@]12[C@@](C[C@H](CC1(C)C)OC(=O)CC)(O2)C	Fucoxanthin
C1[C@@H](C(=O)C(=C(C1(C)C)/C=C/C(=C/C=C/C(=C/C=C/C=C(/C=C/C=C(/C=C/[C@@H]1C(C[C@H](C=C1C)O)(C)C)\C)\C)/C)/C)C)O	Fritschiellaxanthin.mol
C1C(CC2(C(=CC(/C(=C/C=C/C(=C/C=C/C=C(/C=C/C=C(/C=C/C3(C(CC(C=C3C)O)(C)C)O)\C)\C)/C)/C)O2)C1(C)C)C)O	Foliachrome.mol
C1[C@@H](C(=O)C(=C(C1(C)C)/C=C/C(=C/C=C/C(=C/C=C/C=C(/C=C/C=C(/C=C/C=C(/C=C/CC(C)(O)C)\C)\C)\C)/C)/C)C)O	Flexixanthin.mol
C1[C@@H](C[C@@]2(C(=CC(/C(=C/C=C/C(=C/C=C/C=C(/C=C/C=C(/C=C/[C@@H]3C(C[C@H](C=C3C)O)(C)C)\C)\C)/C)/C)O2)C1(C)C)C)O	Flavoxanthin.mol
C1CCC2(C(=CC(/C(=C/C=C/C(=C/C=C/C=C(/C=C/C=C(/C=C/C3C(CCC=C3C)(C)C)\C)\C)/C)/C)O2)C1(C)C)C	Flavochrome.mol
C1C(CC(/C(=C\C(/C(=C/C=C/C(=C/C=C/C=C(/CC=C)\C)/C)/C)O)/C1(C)C)(O)C)O	F348.mol
C(=C\[C@]12[C@H](C(=O)[C@H](CC1(C)C)O2)C)/C(=C/C=C/C(=C/C=C/C=C(/C=C/C=C(/C#CC1=C(C=CCC1(C)C)C)\C)\C)/C)/C	Eutreptiellanone.mol
C1=C(/C(=C/C=C(/C=C/C=C(/C=C/C=C/C(=C/C=C/C(=C/C=C\2/C(=C[C@H](CC2(C)C)O)C)/C)/C)\C)\C)/C(CC1=O)(C)C)C	Eschscholtzxanthone.mol
C1=C(/C(=C/C=C(/C=C/C=C(/C=C/C=C/C(=C/C=C/C(=C/C=C\2/C(=C[C@H](CC2(C)C)O)C)/C)/C)\C)\C)/C(C[C@@H]1O)(C)C)C	Eschscholtzxanthin.mol
C1[C@@H](C(=O)C(=C(C1(C)C)/C=C/C(=C/C=C/C(=C/C=C/C=C(/C=C/C=C(/C=C/C1=C(C[C@H]([C@@H](C1(C)C)O)O)C)\C)\C)/C)/C)C)O	Erythroxanthin.mol
C1[C@@H](C(=O)C(=C(C1(C)C)/C=C/C(=C/C=C/C(=C/C=C/C=C(/C=C/C=C(/C=C/C1=C(C[C@H]([C@@H](C1(C)C)O)O)C)\C)\C)/C)/C)C)OS(=O)(=O)[O-].[Na+]	Erythroxanthin
C1CC(=O)C(=C(C1(C)C)/C=C/C(=C/C=C/C(=C/C=C/C=C(/C=C/C=C(/C=C/C1=C(CCCC1(C)C)C)\C)\C)/C)/C)C	Echinenone.mol
C1(C[C@H]2C[C@]([C@]1(/C=C/C(=C/C=C/C(=C/C=C/C=C(\C)/C=C/C=C(/C(=O)OC)\C)/C)/C)O2)(C)O)(C)C	Ditaxanthin.mol
C1[C@@H](C[C@@]2([C@@](C1(C)C)(/C=C/C(=C/C=C/C(=C/C=C/C=C(/C=C/C=C(/C=C=C1C(C[C@@H](C[C@@]1(C)O)OC(=O)C)(C)C)\C)\C)/C)/C)O2)C)O	Dinoxanthin.mol
C(=C=C1C(C[C@@H](C[C@@]1(C)O)OC(=O)C)(C)C)/C=C/C(=C/C=C/C(=C/C=C/C=C(/C=C/C=C(/[C@@H]1C=C2C(C[C@@H](C[C@@]2(C)O1)O)(C)C)\C)\C)/C)/C	Dinochrome
C(=C=C1C(C[C@@H](C[C@@]1(C)O)OC(=O)C)(C)C)/C=C/C(=C/C=C/C(=C/C=C/C=C(/C=C/C=C(/[C@H]1C=C2C(C[C@@H](C[C@@]2(C)O1)O)(C)C)\C)\C)/C)/C	Dinochrome
C(=O)(/C(=C/C=C/C(=C/C=C/C=C(/C=C/C=C(/C(=O)OC)\C)\C)/C)/C)OC	Dimethylcrocetin.mol
C1C[C@@H](C(=C(C1(C)C)/C=C/C(=C/C=C/C(=C/C=C/C=C(/C=C/C=C(/C=C/C1C(CC[C@@H]([C@H]1C)O)(C)C)\C)\C)/C)/C)C)O	Dihydroxypirardixanthin.mol
C(=C(\CCCC(C)(O)C)/C)/CC/C(=C/C=C/C(=C/C=C/C=C(/C=C/C=C(/C=C/C=C(/CCCC(C)(O)C)\C)\C)\C)/C)/C	Dihydroxyneurosporene.mol
C(=C(\CCCC(O)(C)C)/C)/C=C/C(=C/C=C/C(=C/C=C/C=C(/C=C/C=C(/C=C/C=C(/CCCC(C)(O)C)\C)\C)\C)/C)/C	Dihydroxylycopene'.mol
C(=C(\CC(C=C(C)C)O)/C)/C=C/C(=C/C=C/C(=C/C=C/C=C(/C=C/C=C(/C=C/C=C(/CC(C=C(C)C)O)\C)\C)\C)/C)/C	Dihydroxylycopene.mol
C(=C(\CCCC(C)(O[C@@H]1O[C@@H]([C@H]([C@@H]([C@H]1O)O)O)CO)C)/C)/C=C/C(=C/C=C/C(=C/C=C/C=C(/C=C/C=C(/C=C/C=C(/CCCC(C)(C)O)\C)\C)\C)/C)/C	Dihydroxylycopene
C(=C(\CCCC(C)(O[C@@H]1O[C@@H]([C@H]([C@@H]([C@H]1O)O)O)CO)C)/C)/C=C/C(=C/C=C/C(=C/C=C/C=C(/C=C/C=C(/C=C/C=C(/CCCC(C)(C)O[C@@H]1O[C@@H]([C@H]([C@@H]([C@H]1O)O)O)CO)\C)\C)\C)/C)/C	Dihydroxylycopene
C(=C(\CCCC(C)(C)O[C@@H]1O[C@@H]([C@H]([C@@H]([C@H]1O)O)O)COC(=O)CC)/C)/C=C/C(=C/C=C/C(=C/C=C/C=C(/C=C/C=C(/C=C/C=C(/CCCC(C)(O[C@@H]1O[C@@H]([C@H]([C@@H]([C@H]1O)O)O)CO)C)\C)\C)\C)/C)/C	Dihydroxylycopene
C(=C(\CCCC(C)(O[C@@H]1O[C@@H]([C@H]([C@@H]([C@H]1O)O)O)COC(=O)CCC)C)/C)/C=C/C(=C/C=C/C(=C/C=C/C=C(/C=C/C=C(/C=C/C=C(/CCCC(C)(C)O[C@@H]1O[C@@H]([C@H]([C@@H]([C@H]1O)O)O)COC(=O)CCC)\C)\C)\C)/C)/C	Dihydroxylycopene
C1C(=O)CC([C@](C1(C)C)(/C=C/C(=C/C=C/C(=C/C=C/C=C(/C=C/C/C(=C/C(=O)O)/COC(=O)C)\C)/C)/C)O)C	Dihydrovitixanthin.mol
C1[C@@H](CC(=C)[C@](C1(C)C)(CC(=O)/C(=C/C=C/C(=C/C=C/C=C(/C=C/C=C(/CC[C@@H]1C(C[C@H]([C@H]2[C@]1(C)O2)O)(C)C)\C)\C)/C)/C)O)O	Dihydroprasinoxanthin
[C@@]12(C[C@@H](C[C@@]([C@@]1(/C=C/C(=C\C(=O)O)/C)O)(C)OC2)O)C	Dihydrophaseic
C1[C@@H](CC(=C(C1(C)C)/C=C/C(=C/C=C/C(=C/C=C/C=C(/C=C/C=C(/CC[C@@H]1C(C[C@H](C=C1C)O)(C)C)\C)\C)/C)/C)C)O	Dihydrolutein.mol
C1C(=O)CC(C(C1(C)C)(/C=C/C(=C/C=C/C(=C/C=C/C=C(/C=C/C=C(/C(=O)O)\C)\C)/C)/C)O)C	Dihydrocochloxanthin.mol
C1(CCCC2(C1=CC(=O)O2)C)(C)C	Dihydroacrinidiolide.mol
C(=C(\C=C\CC(O)(C)C)/C)/C=C/C(=C/C=C/C(=C/C=C/C=C(/C=C/C=C(/C=C/C=C(/C=C/CC(C)(O)C)\C)\C)\C)/C)/C	Didemethylspirilloxanthin.mol
C(=C(\C=C\CC(O)(C)C)/C)/C=C/C(=C/C=C/C(=C/C=C/C=C(/C=C/C=C(/C=C/C=C(/C=C/CC(C)(C)O[C@@H]1O[C@@H]([C@H]([C@@H]([C@H]1O)O)O)CO)\C)\C)\C)/C)/C	Didemethylspirilloxanthin
C(=C(\C=C\CC(O)(C)C)/C)/C=C/C(=C/C=C/C(=C/C=C/C=C(/C=C/C=C(/C=C/C=C(/C=C/CC(C)(C)O[C@@H]1O[C@@H]([C@H]([C@@H]([C@H]1O)O)O)COC(=O)CCC)\C)\C)\C)/C)/C	Didemethylspirilloxanthin
C(#C/C(=C/C=C/C(=C/C=C/C=C(/C=C/C=C(/C(=C/C(=O)C1(C(CC(C1)O)(C)C)C)/O)\C)\C)/C)/C)c1c(c(c(cc1)C)C)C	Didehydrotrikentriorhodin.mol
C1[C@@H](CC(=C(C1(C)C)C#C/C(=C/C=C/C(=C/C=C/C=C(/C=C/C=C(/C=C/C1=C(C[C@H](CC1(C)C)O)C)\C)\C)/C)/C)C)O	Diatoxanthin.mol
C1[C@H]2C[C@@]([C@](C1(C)C)(/C=C/C(=C/C=C/C(=C/C=C/C=C(/C=C/C=C(/C#CC1=C(C[C@H](CC1(C)C)O)C)\C)\C)/C)/C)O2)(C)O	Diatoxanthin
C1[C@@H](C[C@@]2([C@@](C1(C)C)(/C=C/C(=C/C=C/C(=C/C=C/C=C(/C=C/C=C(/C#CC1=C(C[C@H](CC1(C)C)O)C)\C)\C)/C)/C)O2)C)O	Diadinoxanthin.mol
C1[C@@H](C[C@]2([C@](C1(C)C)(/C=C/C(=C/C=C/C(=C/C=C/C=C(/C=C/C=C(/C#CC1=C(C[C@H](CC1(C)C)O)C)\C)\C)/C)/C)O2)C)O	Diadinoxanthin
C1[C@@H](C[C@@]2(C(=CC(/C(=C/C=C/C(=C/C=C/C=C(/C=C/C=C(/C#CC3=C(C[C@H](CC3(C)C)O)C)\C)\C)/C)/C)O2)C1(C)C)C)O	Diadinochrome.mol
C1[C@@H](C[C@@]2(C(=C[C@@H](/C(=C/C=C/C(=C/C=C/C=C(/C=C/C=C(/C#CC3=C(C[C@H](CC3(C)C)O)C)\C)\C)/C)/C)O2)C1(C)C)C)O	Diadinochrome
C1[C@@H](C[C@@]2(C(=C[C@H](/C(=C/C=C/C(=C/C=C/C=C(/C=C/C=C(/C#CC3=C(C[C@H](CC3(C)C)O)C)\C)\C)/C)/C)O2)C1(C)C)C)O	Diadinochrome
C(=C\C(=C\C=C\C(=C\C=C\C=C(\C=C\C=C(\C=C\C=C(\C=C\CC(C)(O)C)/C)/C)/C)\C)\C)/C=C(/C=C/[C@@H](C(C)(O)C)O[C@@H]1O[C@H]([C@@H]([C@H]([C@H]1O)O)O)C)\C	Deoxyoscillol
C1CCC(=C(C1(C)C)/C=C/C(=C/C=C/C(=C/C=C/C=C(/C=C/C=C(/C=C/C=C(/C=C/[C@@H](C(C)(O)C)O)\C)\C)\C)/C)/C)C	Deoxymyxol.mol
C1CC(=O)C(=C(C1(C)C)/C=C/C(=C/C=C/C(=C/C=C/C=C(/C=C/C=C(/C=C/C=C(/C=C/CC(C)(O)C)\C)\C)\C)/C)/C)C	Deoxyflexixanthin.mol
C(=C(\C=C\C(=O)C(O)(C)C)/C)/C=C/C(=C/C=C/C(=C/C=C/C=C(/C=C/C=C(/CC/C=C(/CCC=C(C)C)\C)\C)\C)/C)/C	Demethylspheroidenone.mol
C(=C(\C=C\CC(C)(O)C)/C)/C=C/C(=C/C=C/C(=C/C=C/C=C(/C=C/C=C(/CC/C=C(/CCC=C(C)C)\C)\C)\C)/C)/C	Demethylspheroidene.mol
C(=C(\C=C\CC(C)(O[C@@H]1O[C@@H]([C@H]([C@@H]([C@H]1O)O)O)CO)C)/C)/C=C/C(=C/C=C/C(=C/C=C/C=C(/C=C/C=C(/CC/C=C(/CCC=C(C)C)\C)\C)\C)/C)/C	Demethylspheroidene
C1(CC(=O)C(=C(C1(C)C)/C=C/C(=C/C=C/C(=C/C=C/C=C(/C=C/C=C(/C=C/C=C(/C=C/CC(C)(O)C)\C)\C)\C)/C)/C)C)O	Deinoxanthin.mol
C1(CC(=O)C=C([C@@]1(CCC(=O)C)O)C)(C)C	Dehydrovomifoliol.mol
C(=C\C(=C\C=C\C(=C\C=C\C=C(\C=C\C=C(\C#CC1C(C(C(CC1(C)C)O)OS(=O)(=O)[O-])C)/C)/C)\C)\C)/C1C(CC([C@H](C1C)OS(=O)(=O)[O-])O)(C)C.[Na+].[Na+]	Dehydroophioxanthin.mol
C1=C(C(=O)C(=C(C1(C)C)/C=C/C(=C/C=C/C(=C/C=C/C=C(/C=C/C=C(/C=C/C=C(/C=C/CC(C)(O)C)\C)\C)\C)/C)/C)C)O	Dehydroflexixanthin.mol
C1[C@@H](CC(=C(C1(C)C)/C=C/C(=C/C=C/C(=C/C=C/C=C(/C=C\1/C=C(CC[C@@H]2C(C[C@H](C=C2C)O)(C)C)C(=O)O1)\C)/C)/C)C)O	Deepoxyuriolide.mol
C1[C@@H](CC(=C(C1(C)C)/C=C/C(=C/C=C/C(=C/C=C/C=C(/C=C/C=C(/C=C/[C@]1(C(C[C@@H](C=C1C)O)(C)C)O)\C)\C)/C)/C)C)O	Deepoxysalmoxanthin.mol
C1[C@@H](C[C@@](C(=C=C/C(=C/C=C/C(=C/C=C/C=C(/C=C/C=C(/C=C/C2=C(C[C@H](CC2(C)C)O)C)\C)\C)/C)/C)C1(C)C)(C)O)O	Deepoxyneoxanthin.mol
C1(C[C@@H](CC(=C1/C=C/C(=C/C=C/C(=C/C=C/C=C(/C=C/C=C(/C=C=C1[C@](C[C@H](CC1(C)C)OC(=O)C)(C)O)\C)\C)/C)/C)C)O)(C)C	Deepoxydinoxanthin.mol
C1[C@H]2C[C@@]([C@](C1(C)C)(/C=C/C(=C/C=C/C(=C/C=C/C=C(/C=C/C=C(/C=C/[C@@]13C(C[C@@H](C[C@@]1(C)O)O3)(C)C)\C)\C)/C)/C)O2)(C)O	Cycloviolaxanthin.mol
C1[C@H]2C[C@@]([C@](C1(C)C)(/C=C/C1=C/C(=C/C(=C/C=C/C=C/C=C(\C)/C#CC3=C(C[C@H](CC3(C)C)OC(=O)C)C)/C)/OC1=O)O2)(C)O	Cyclopyrrhoxanthin.mol
C1(CC(=O)C=C(C1CCC(C)OC1O[C@@H]([C@H]([C@@H]([C@H]1O)O)O)CO)C)(C)C	Cyclohexenone.mol
C1[C@@H](C[C@@]2([C@@](C1(C)C)(/C=C/C(=C/C=C/C(=C/C=C/C=C(/C=C/C=C(/C=C/[C@@]13C(C[C@@H](C[C@]1(O)C)O3)(C)C)\C)\C)/C)/C)O2)C)O	Cucurbitaxanthin
C1[C@@H](CC(=C(C1(C)C)/C=C/C(=C/C=C/C(=C/C=C/C=C(/C=C/C=C(/C=C/[C@@]12C(C[C@@H](C[C@]1(O)C)O2)(C)C)\C)\C)/C)/C)C)O	Cucurbitaxanthin
C1[C@@H](C[C@@]2(C(=CC(/C(=C/C=C/C(=C/C=C/C=C(/C=C/C=C(/C=C/[C@@]34C(C[C@@H](C[C@@]3(C)O)O4)(C)C)\C)\C)/C)/C)O2)C1(C)C)C)O	Cucurbitachrome
C1C[C@@H]([C@H]([C@@H](C1(C)C)/C=C/C(=C\C=C\C(=C\C=C\C=C(\C=C\C=C(/C=C/C=C/[C@@H]1C(CC[C@@H]([C@H]1C)O)(C)C)\C)/C)\C)/C)C)O	Cucumariaxanthins
C1CC(=O)[C@H]([C@@H](C1(C)C)/C=C/C(=C\C=C\C(=C\C=C\C=C(\C=C\C=C(/C=C/C=C/[C@@H]1C(CC[C@@H]([C@H]1C)O)(C)C)\C)/C)\C)/C)C	Cucumariaxanthins
C1CC(=O)[C@H]([C@@H](C1(C)C)/C=C/C(=C\C=C\C(=C\C=C\C=C(\C=C\C=C(/C=C/C=C/[C@@H]1C(CCC(=O)[C@H]1C)(C)C)\C)/C)\C)/C)C	Cucumariaxanthins
C1[C@@H](CC(=C(C1(C)C)/C=C/C(=C/C=C/C(=C/C=C/C=C(/C=C/C=C(/C=C/C1=C(CCCC1(C)C)C)\C)\C)/C)/C)C)O[C@@H]1O[C@@H]([C@H]([C@@H]([C@H]1O)O)O)CO	Cryptoxanthin
C1C(CC2(C(C1(C)C)(/C=C/C(=C/C=C/C(=C/C=C/C=C(/C=C/C=C(/C=C/C13C(CCCC1(C)O3)(C)C)\C)\C)/C)/C)O2)C)O	Cryptoxanthin
C1C(CC(=C(C1(C)C)/C=C/C(=C/C=C/C(=C/C=C/C=C(/C=C/C=C(/C1C=C2C(CCCC2(C)O1)(C)C)\C)\C)/C)/C)C)O	Cryptoxanthin
C1[C@@H](CC(=C(C1(C)C)/C=C/C(=C/C=C/C(=C/C=C/C=C(/C=C/C=C(/C=C/[C@]12C(CCC[C@@]1(C)O2)(C)C)\C)\C)/C)/C)C)O	Cryptoxanthin
C1[C@@H](C[C@@]2([C@@](C1(C)C)(/C=C/C(=C/C=C/C(=C/C=C/C=C(/C=C/C=C(/C=C/C1=C(CCCC1(C)C)C)\C)\C)/C)/C)O2)C)O	Cryptoxanthin
C1C(CC2(C(C1(C)C)(/C=C/C(=C/C=C/C(=C/C=C/C=C(/C=C/C=C(/C1C=C3C(CCCC3(C)O1)(C)C)\C)\C)/C)/C)O2)C)O	Cryptoxanthin
C1[C@@H](C[C@@]2(C(=C[C@@H](/C(=C/C=C/C(=C/C=C/C=C(/C=C/C=C(/C=C/C3=C(CCCC3(C)C)C)\C)\C)/C)/C)O2)C1(C)C)C)O	Cryptoflavin.mol
C1C(CC2(C(=CC(/C(=C/C=C/C(=C/C=C/C=C(/C=C/C=C(/C3C=C4C(CCCC4(O3)C)(C)C)\C)\C)/C)/C)O2)C1(C)C)C)O	Cryptochrome.mol
C1CCC(=C(C1(C)C)/C=C/C(=C/C=C/C(=C/C=C/C=C(/C=C/C=C(/C=C/C(=O)C1(C(CC(=O)C1)(C)C)C)\C)\C)/C)/C)C	Cryptocapsone.mol
C1CCC2(C(=CC(/C(=C/C=C/C(=C/C=C/C=C(/C=C/C=C(/C=C/C(=O)[C@]3(C(C[C@@H](C3)O)(C)C)C)\C)\C)/C)/C)O2)C1(C)C)C	Cryptocapsin-5,8-epoxide.mol
C1CC[C@@]2([C@@](C1(C)C)(/C=C/C(=C/C=C/C(=C/C=C/C=C(/C=C/C=C(/C=C/C(=O)[C@]1(C(C[C@@H](C1)O)(C)C)C)\C)\C)/C)/C)O2)C	Cryptocapsin-5,6-epoxide.mol
C1CCC(=C(C1(C)C)/C=C/C(=C/C=C/C(=C/C=C/C=C(/C=C/C=C(/C=C/C(=O)[C@]1(C(C[C@@H](C1)O)(C)C)C)\C)\C)/C)/C)C	Cryptocapsin.mol
C1C(C(C(=C(C1(C)C)/C=C/C(=C/C=C/C(=C/C=C/C=C(/C=C/C=C(/C=C/C1=C(C(C(CC1(C)C)O)O)C)\C)\C)/C)/C)C)O)O	Crustaxanthin.mol
C1(C[C@H](CC(=C1[C@H](CC(=O)O)O)C)O)(C)C	Crocusatin
C1[C@@H](CC(=C(C1(C)C)C#C/C(=C/C=C/C(=C/C=C/C=C(/C=C/C=C(/C=C/[C@@H]1C(CCC=C1C)(C)C)\C)\C)/C)/C)C)O	Crocoxanthin.mol
C(=O)(/C(=C/C=C/C(=C/C=C/C=C(/C=C/C=C(/C(=O)O[C@@H]1O[C@@H]([C@H]([C@@H]([C@H]1O)O)O)CO[C@@H]1O[C@@H]([C@H]([C@@H]([C@H]1O)O)O)CO)\C)\C)/C)/C)O[C@@H]1O[C@@H]([C@H]([C@@H]([C@H]1O)O)O)CO[C@@H]1O[C@@H]([C@H]([C@@H]([C@H]1O)O)O)CO	Crocin.mol
C(=O)(/C(=C/C=C/C(=C/C=C/C=C(/C=C/C=C(/C(=O)O)\C)\C)/C)/C)O[C@@H]1O[C@@H]([C@H]([C@@H]([C@H]1O)O)O)CO	Crocin
C(=C\C=C\C(=C\C=C\C=C(\C=C\C=C(\C(=O)O[C@@H]1O[C@@H]([C@H]([C@@H]([C@H]1O)O)O)CO)/C)/C)\C)(\C)/C(=O)O[C@@H]1O[C@@H]([C@H]([C@@H]([C@H]1O)O)O)CO	Crocin
C(=C\C=C\C(=C\C=C\C=C(\C=C\C=C(\C(=O)O)/C)/C)\C)(\C)/C(=O)O[C@@H]1O[C@@H]([C@H]([C@@H]([C@H]1O)O)O)CO[C@@H]1O[C@@H]([C@H]([C@@H]([C@H]1O)O)O)CO	Crocin
C(=C\C=C\C(=C\C=C\C=C(\C=C\C=C(\C(=O)O[C@@H]1O[C@@H]([C@H]([C@@H]([C@H]1O)O)O)CO)/C)/C)\C)(\C)/C(=O)O[C@@H]1O[C@@H]([C@H]([C@@H]([C@H]1O)O)O)CO[C@@H]1O[C@@H]([C@H]([C@@H]([C@H]1O)O)O)CO	Crocin
C(=O)(/C(=C/C=C/C(=C/C=C/C=C(/C=C/C=C(/C=O)\C)\C)/C)/C)O	Crocetinsemialdehyde.mol
C(=O)/C(=C/C=C/C(=C/C=C/C=C(/C=C/C=C(/C=O)\C)\C)/C)/C	Crocetindial.mol
C(=O)(/C(=C/C=C/C(=C/C=C/C=C(/C=C/C=C(/C(=O)O)\C)\C)/C)/C)O	Crocetin.mol
C(=C\C=C\C(=C\C=C\C=C(\C=C\C=C(\C(=O)OC)/C)/C)\C)(\C)/C(=O)O[C@@H]1O[C@@H]([C@H]([C@@H]([C@H]1O)O)O)CO	Crocetin
C(=C\C=C\C(=C\C=C\C=C(\C=C\C=C(\C(=O)O[C@@H]1O[C@@H]([C@H]([C@@H]([C@H]1O[C@@H]1O[C@@H]([C@H]([C@@H]([C@H]1O)O)O)CO)O)O)CO[C@@H]1O[C@@H]([C@H]([C@@H]([C@H]1O)O)O)CO)/C)/C)\C)(\C)/C(=O)O[C@@H]1O[C@@H]([C@H]([C@@H]([C@H]1O)O)O)CO[C@@H]1O[C@@H]([C@H]([C@@H]([C@H]1O)O)O)CO	Crocetin
C(=C\C=C\C(=C\C=C\C=C(\C=C\C=C(\C(=O)O[C@@H]1O[C@@H]([C@H]([C@@H]([C@H]1O[C@@H]1O[C@@H]([C@H]([C@@H]([C@H]1O)O)O)CO)O)O)CO[C@@H]1O[C@@H]([C@H]([C@@H]([C@H]1O)O)O)CO)/C)/C)\C)(\C)/C(=O)O[C@@H]1O[C@@H]([C@H]([C@@H]([C@H]1O[C@@H]1O[C@@H]([C@H]([C@@H]([C@H]1O)O)O)CO)O)O)CO[C@@H]1O[C@@H]([C@H]([C@@H]([C@H]1O)O)O)CO	Crocetin
C(#CC1=C(C[C@H](CC1(C)C)O)C)/C(=C/C=C/C(=C/C=C/C=C(/C=C/C=C(/C(=O)C/C(=C(/CC(CC(=O)C)O)\C)/C)\C)\C)/C)/C	Crassostreaxanthin
C(#CC1=C(C[C@H](CC1(C)C)O)C)/C(=C/C=C/C(=C/C=C/C=C(/C=C/C=C(/C(=O)C[C@@]1(O[C@H](C[C@H]1C)CC(=O)C)C)\C)\C)/C)/C	Crassostreaxanthin
C1=C(C(=O)C(=C(C1(C)C)/C=C/C(=C/C=C/C(=C/C=C/C=C(/C=C/C=C(/C=C/C1=C(C(=O)C(=CC1(C)C)OC)C)\C)\C)/C)/C)C)OC	Cotingin.mol
C1[C@@H]([C@@H](C(=C(C1(C)C)/C=C/C(=C/C=C/C(=C/C=C/C=C(/C=C/C=C(/C=C=C1C(C[C@@H](C[C@]1(O)C)O)(C)C)\C)\C)/C)/C)C)O)O	Corbiculaxanthin.mol
C1[C@@H]([C@@H](C(=C(C1(C)C)/C=C/C(=C/C=C/C(=C/C=C/C=C(/C=C/C=C(/C=C=C1C(C[C@@H](C[C@]1(O)C)OC(=O)C)(C)C)\C)\C)/C)/C)C)O)O	Corbiculaxanthin
C1C(=O)C=C(C(C1(C)C)(/C=C/C(=C/C=C/C(=C/C=C/C=C(/C=C/C=C(/C(=O)O)\C)\C)/C)/C)O)C	Cochloxanthin.mol
C1[C@@H](C(=O)C(=C(C1(C)C)/C=C/C(=C/C=C/C(=C/C=C/C=C(/C=C/C=C(/C=C/c1c(c(c(cc1)C)C)C)\C)\C)/C)/C)C)OC	Clathriaxanthin.mol
C1CCC(=C(C1(C)C)/C=C/C(=C/C=C/C(=C/C=C/C=C(/C=C/C=C(/C=C/C(=O)C)\C)\C)/C)/C)C	Citranaxanthin.mol
C1[C@@H](C[C@@]2(C(=C[C@@H](/C(=C/C=C/C(=C/C=C/C=C(/C=C/C=C(/C=C/[C@@H]3C(C[C@H](C=C3C)O)(C)C)\C)\C)/C)/C)O2)C1(C)C)C)O	Chrysanthemaxanthin.mol
C(=C(\CCCC(C)(O)C)/C)/C=C/C(=C/C=C/C(=C/C=C/C=C(/C=C/C=C(/CC/C=C(/CCC=C(C)C)\C)\C)\C)/C)/C	Chloroxanthin.mol
c1(ccc(c(c1C)/C=C/C(=C/C=C/C(=C/C=C/C=C(/C=C/C=C(/C=C/C=C(/CCC=C(C)C)\C)\C)\C)/C)/C)C)C	Chlorobactene.mol
CC(CCCC(C(=O)/C=C/C(=C/C=C/C(=C/C=C/C=C(/C=C/C=C(/C=C/C1=C(CCCC1(C)C)C)\C)\C)/C)/C)(C)O)(C)O	Ceratozamiaxanthin.mol
CC(C/C=C/C(C(=O)/C=C/C(=C/C=C/C(=C/C=C/C=C(/C=C/C=C(/C=C/C1=C(CCCC1(C)C)C)\C)\C)/C)/C)(C)O)C	Ceratoxanthone.mol
CC(CCCC(C(=O)/C=C/C(=C/C=C/C(=C/C=C/C=C(/C=C/C=C(/C=C/C1=C(CCCC1(C)C)C)\C)\C)/C)/C)(C)C)O	Ceratoxanthin.mol
C1[C@@H](CC(=C(C1(C)C)/C=C/C(=C/C=C/C(=C/C=C/C=C(/C=C/C=C(/C=C/C=C(/C=C\C=C(C)C)\C)\C)\C)/C)/C)C)O	Celaxanthin.mol
C(=C\C=C\C(=C\C=C\C=C(\C=C\C=O)/C)\C)(\C)/C=C/C(=O)C(CCCC(=O)C)(C)C	Carotenonaldehyde.mol
C1(CCCC(=C1/C=C/C(=C\OC1OC(=O)C(=C1)C)/C(=O)O)C)(C)C	Carlactonoic
C1(CCCC(=C1/C=C/C(=C\OC1OC(=O)C(=C1)C)/C)C)(C)C	Carlactone.mol
C(=C\C(=O)C1(C(CC(=O)C1)(C)C)C)/C(=C/C=C/C(=C/C=C/C=C(/C=C/C=C(\C)/C=C/C(=O)C1(C(CC(=O)C1)(C)C)C)\C)/C)/C	Capsorubone.mol
[C@@]1(C(=O)/C=C/C(=C/C=C/C(=C/C=C/C=C(/C=C/C=C(/C=C/C(=O)[C@]2(C(C[C@@H](C2)O)(C)C)C)\C)\C)/C)/C)(C(C[C@@H](C1)O)(C)C)C	Capsorubin.mol
[C@@]1(C(=O)/C=C/C(=C/C=C/C(=C/C=C/C=C(/C=C/C=C(/C=C=C2[C@@](C[C@H](CC2(C)C)O)(O)C)\C)\C)/C)/C)(C(C[C@@H](C1)O)(C)C)C	Capsoneoxanthin.mol
C1C(CC2(C(=CC(/C(=C/C=C/C(=C/C=C/C=C(/C=C/C=C(/C=C/C(=O)C3(C(CC(C3)O)(C)C)C)\C)\C)/C)/C)O2)C1(C)C)C)O	Capsochrome.mol
C1[C@@H](CC(=C(C1(C)C)/C=C/C(=C/C=C/C(=C/C=C/C=C(/C=C/C=C(/C=C/C(=O)[C@]1(C(CC(=O)C1)(C)C)C)\C)\C)/C)/C)C)O	Capsanthone.mol
[C@@]1(C(C[C@@H](C1)O)(C)C)(C)C(=O)/C=C/C(=C/C=C/C(=C/C=C/C=C(/C=C/C=C(/C=C/C1=C(C[C@H](CC1(C)C)O)C)\C)\C)/C)/C	Capsanthin.mol
C1[C@@H](C[C@@]2([C@@](C1(C)C)(/C=C/C(=C/C=C/C(=C/C=C/C=C(/C=C/C=C(/C=C/C(=O)[C@]1(C(C[C@@H](C1)O)(C)C)C)\C)\C)/C)/C)O2)C)O	Capsanthin
C1[C@H]2C[C@@]([C@](C1(C)C)(/C=C/C(=C/C=C/C(=C/C=C/C=C(/C=C/C=C(/C=C/C(=O)[C@]1(C(C[C@@H](C1)O)(C)C)C)\C)\C)/C)/C)O2)(C)O	Capsanthin
C1CC(=O)C(=C(C1(C)C)/C=C/C(=C/C=C/C(=C/C=C/C=C(/C=C/C=C(/C=C/C1=C(C(=O)CCC1(C)C)C)\C)\C)/C)/C)C	Canthaxanthin.mol
[C@@H]1([C@@H](CC(=C(C1(C)C)/C=C/C(=C/C=C/C(=C/C=C/C=C(/C=C/C=C(/C=C/C1=C(C[C@H](CC1(C)C)O)C)\C)\C)/C)/C)C)O)O	Caloxanthin.mol
C1[C@@H](CC(=C(C1(C)C)/C=C/C(=C/C=C/C(=C/C=C/C=C(/C=C/C=C(/C=C/C1=C(C[C@H]([C@@H](C1(C)C)O)O)C)\C)\C)/C)/C)C)OS(=O)(=O)[O-].[Na+]	Caloxanthin
C1(CCC2C(C31CCC(O3)C)(C)O2)(C)C	CA01175Oxygenated
C(=C(\CCC=C(C)C)/C)/C=C/C(=C/C=C/C(=C/C=C/C=C(/C=C/C=C(/C=C/C=C(/C=O)\C)\C)\C)/C)/C	CA01122Apo-4'-lycopenal.mol
C1[C@@H](C[C@@](C(=C=C/C(=C/C=C/C(=C/C=C/C=C(/C=O)\C)/C)/C)C1(C)C)(C)O)O	C25-Allenic-apo-aldehyde.mol
C(=O)/C=C/C(=C/C=C/C=C(/C=C/C=O)\C)/C	C14
C1(CC(=O)C=C(C21CCC(O2)C)C)(C)C	C13-spiroether
C1(CC=CC2(C1(/C=C/C(=O)C)O2)C)(C)C	C13-epoxide.mol
C(=O)/C=C/C=C(/C=C/C=O)\C	C9-aldehyde.mol
C1C(C(=O)C(=C(C1(C)C)/C=C/C(=C/C=C/C(=C/C=C/C=C(/C=C/C=C(/C=C/C1=C(C(=O)CCC1(C)C)C)\C)\C)/C)/C)C)OC	Brittonxanthin.mol
C(CCCCCCCC)(C(CCCCCCCCCCCCCCCCCCCCCc1c(c(cc(c1)OC)OC)O)OC(CCC(C(=C)CCC(C(=C)C)C)C)(C1CC(OC1)C(CCC(C(=C)CCC(C(=C)C)C)C)(O)C)C)OC1CC(C(=C(C1=O)C)/C=C/C(=C/C=C/C(=C/C=C/C=C(/C=C/C=C(/C=C/C1=C(CCCC1(C)C)C)\C)\C)/C)/C)(C)C	Braunixanthins.mol
C1C(C(=O)C(=C(C1(C)C)/C=C/C(=C/C=C/C(=C/C=C/C=C(/C=C/C=C(/C=C/C1=C(CCCC1(C)C)C)\C)\C)/C)/C)C)OC(C(OC(C1CCC(C(CCC(C(=C)CCC(C(=C)C)C)C)(C)O)O1)(CCC(C(=C)CCC(C(=C)C)C)C)C)CCCCCCCCCCCCCCCCCCCCCc1c(c(cc(c1)OC)OC)O)CCCCCCC	Braunixanthin
C1C(C(=O)C(=C(C1(C)C)/C=C/C(=C/C=C/C(=C/C=C/C=C(/C=C/C=C(/C=C/C1=C(CCCC1(C)C)C)\C)\C)/C)/C)C)OC(C(OC(C1CCC(C(CCC(C(=C)CCC(C(=C)C)C)C)(C)O)O1)(CCC(C(=C)CCC(C(=C)C)C)C)C)CCCCCCCCCCCCCCCCCCCc1c(c(cc(c1)OC)OC)O)CCCCCCC	Braunixanthin
C1CC2(C(=C(C1(C)C)/C=C/C(=C/C=C/C(=C/C=C/C=C(/C=C/C=C(/C=C/C1=C(C(=O)CCC1(C)C)C)\C)\C)/C)/C)C)OC(C(O2)(CCC(C(=C)CCC(C(=C)C)C)C)C)CC/C=C(/CCC(C(=C)CCC(C(=C)C)C)C)\C	Botryoxanthin
C(CC/C(=C/CCC1C(CCC(C(=C)CCC(C(=C)C)C)C)(OC2(O1)C(=C(C(CC2)(C)C)/C=C/C(=C/C=C/C(=C/C=C/C=C(/C=C/C=C(/C=C/C1=C(CCCC1(C)C)C)\C)\C)/C)/C)C)C)/C)(C(=C)CCC(C(=C)C)C)C	Botryoxanthin
C1(C[C@H](C[C@H]([C@@]1(/C=C/C(=O)C)O)C)O)(C)C	Boscialin.mol
C1C(=O)C=C([C@@H](C1(C)C)CCC(O)C)C	Blumenol
C1C(=O)C=C([C@@H](C1(C)C)CC[C@@H](C)O[C@@H]1O[C@@H]([C@H]([C@@H]([C@H]1O)O)O)CO[C@@H]1O[C@@H]([C@H]([C@@H]([C@H]1O)O)O)CO)C	Blumenol
C1C(=O)C=C([C@@](C1(C)C)(CCC(O)C)O)C	Blumenol
C1(CC(=O)C=C([C@@]1(/C=C/C(O)C)O)C)(C)C	Blumenol
C(=C(\C=C\C(=O)OC)/C)\C=C\C(=C\C=C\C=C(\C=C\C=C(\C=C\C(=O)O)/C)/C)\C	Bixin.mol
C(=C(\C=C\C=C(C)C)/C)/C=C/C(=C/C=C/C(=C/C=C/C=C(/C=C/C=C(/C=C/C=C(/C=C/C=C(C)C)\C)\C)\C)/C)/C	Bisdehydrolycopene.mol
C(=C\C(=C\C=C\C(=C\C=C\C=C(\C=C\C=C(\C#CC1=C(C[C@H](CC1(C)C)O)C)/CO)/C)\C)\C)/C(=O)[C@]1([C@](CC(=O)C1)(C)CO)C	Bastaxanthol
C(=C\C(=C\C=C\C(=C\C=C\C=C(\C=C\C=C(\C#CC1=C(C[C@H](CC1(C)C)O)C)/CO)/C)\C)\C)/C(=O)[C@]1([C@](CC(=O)C1)(C)C=O)C	Bastaxanthol
C(=C\C(=C\C=C\C(=C\C=C\C=C(\C=C\C=C(\C#CC1=C(C[C@H](CC1(C)C)OC(=O)C)C)/COC(=O)C)/C)\C)\C)/C(=O)[C@]1([C@](CC(=O)C1)(C)CO)C	Bastaxanthol
[C@@]1([C@@](C[C@@H](C1)O)(C(=O)[O-])C)(C)C(=O)/C=C/C(=C/C=C/C(=C/C=C/C=C(/C=C/C=C(/C#CC1=C(C[C@H](CC1(C)C)OS(=O)(=O)[O-])C)\CO)\C)/C)/C.[Na+].[Na+]	Bastaxanthin
[C@@]1([C@@](CC(=O)C1)(C(=O)[O-])C)(C)C(=O)/C=C/C(=C/C=C/C(=C/C=C/C=C(/C=C/C=C(/C#CC1=C(C[C@H](CC1(C)C)OS(=O)(=O)[O-])C)\CO)\C)/C)/C.[Na+].[Na+]	Bastaxanthin
[C@@]1(C(=O)/C=C/C(=C/C=C/C(=C/C=C/C=C(/C=C/C=C(/C#CC2=C(C[C@H](CC2(C)C)OS(=O)(=O)[O-])C)\CO)\C)/C)/C)([C@@](C[C@@H](C1)O)(CO)C)C.[Na+]	Bastaxanthin
[C@@]1(C(=O)/C(=C/C=C/C(=C/C=C/C=C(/C=C/C=C(/C#CC2=C(C[C@H](CC2(C)C)OS(=O)(=O)[O-])C)\CO)\C)/C)/C)(C(C[C@@H](C1)O)(C)C)C.[Na+]	Bastaxanthin
C(=C(\C(=C\C=C\C(=C\C=C\C=C(\C=C\C=C(\C#CC1=C(C[C@H](CC1(C)C)OS(=O)(=O)[O-])C)/CO)/C)\C)\C)/O)/C(=O)[C@]1([C@](CC(=O)C1)(C)CO)C.[Na+]	Bastaxanthin
[C@@]1(C(CC(=O)C1)(C)C)(C)C(=O)/C=C/C(=C/C=C/C(=C/C=C/C=C(/C=C/C=C(/C#CC1=C(C[C@H](CC1(C)C)OS(=O)(=O)[O-])C)\CO)\C)/C)/C.[Na+]	Bastaxanthin
[Na+].C(=C\C=C\C(=C\C=C\C=C(\C=C\C=C(\C=C\C(=O)[C@]1([C@](CC(=O)C1)(C)CO)C)/C)/C)\C)(/C#CC1=C(C[C@H](CC1(C)C)S(=O)(=O)[O-])C)\CO	Bastaxanthin
C1[C@@H](CC(=C(C1(C)C)/C=C/C(=C/C=C/C(=C/C=C/C=C(/C=C/C=C(/C=C/C=C(/C=C/CC(C)(OC)C)\C)\C=O)\C)/C)/C)C)O	Bacteriorubixanthinal.mol
C1[C@@H](CC(=C(C1(C)C)/C=C/C(=C/C=C/C(=C/C=C/C=C(/C=C/C=C(/C=C/C=C(/C=C/CC(C)(OC)C)\C)\C)\C)/C)/C)C)O	Bacteriorubixanthin.mol
C1CC[C@@]([C@](C1(C)C)(/C=C/C(=C/C=C/C(=C/C=C/C=C(/C=C/C=O)\C)/C)/C)O)(C)O	Azafrinaldehyde.mol
C1CC[C@@]([C@](C1(C)C)(/C=C/C(=C/C=C/C(=C/C=C/C=C(/C=C/C(=O)O)\C)/C)/C)O)(C)O	Azafrin.mol
C1[C@@H](C[C@@]2(C(=CC(/C(=C/C=C/C(=C/C=C/C=C(/C=C/C=C(/C3C=C4C(C[C@@H](C[C@]4(O3)C)O)(C)C)\C)\C)/C)/C)O2)C1(C)C)C)O	Auroxanthin.mol
C1CCC2(C(=CC(/C(=C/C=C/C(=C/C=C/C=C(/C=C/C=C(/C3C=C4C(CCCC4(C)O3)(C)C)\C)\C)/C)/C)O2)C1(C)C)C	Aurochrome.mol
C1C(C(=O)C2(C(=CC(/C(=C/C=C/C(=C/C=C/C=C(/C=C/C=C(/C=C/C3=C(C(=O)C(CC3(C)C)O)C)\C)\C)/C)/C)OO2)C1(C)C)C)O	Astaxanthin-5,8-peroxide.mol
C1C(C(=O)C2(C(C1(C)C)(/C=C/C(=C/C=C/C(=C/C=C/C=C(/C=C/C=C(/C=C/C1=C(C(=O)C(CC1(C)C)O)C)\C)\C)/C)/C)OO2)C)O	Astaxanthin-5,6-peroxide.mol
C1C(C(=O)C(=C(C1(C)C)/C=C/C(=C/C=C/C(=C/C=C/C=C(/C=C/C=C(/C=C/C1=C(C(=O)C(CC1(C)C)O)C)\C)\C)/C)/C)C)O	Astaxanthin.mol
C1C(C(=O)C(=C(C1(C)C)/C=C/C(=C/C=C/C(=C/C=C/C=C(/C=C/C=C(/C=C/C1=C(C(=O)C(CC1(C)C)O)C)\C)\C)/C)/C)C)OC(=O)CCC	Astaxanthin
C1[C@@H](C(=O)C(=C(C1(C)C)/C=C/C(=C/C=C/C(=C/C=C/C=C(/C=C/C=C(/C=C/C1=C(C(=O)[C@H](CC1(C)C)O)C)\C)\C)/C)/C)C)O[C@@H]1O[C@@H]([C@H]([C@@H]([C@H]1O)O)O)CO	Astaxanthin
C1[C@@H](C(=O)C(=C(C1(C)C)/C=C/C(=C/C=C/C(=C/C=C/C=C(/C=C/C=C(/C=C/C1=C(C(=O)[C@H](CC1(C)C)O[C@H]1O[C@@H]([C@H]([C@@H]([C@@H]1O)O)O)O)C)\C)\C)/C)/C)C)O[C@H]1O[C@@H]([C@H]([C@@H]([C@@H]1O)O)O)O	Astaxanthin
C1[C@@H](C(=O)C(=C(C1(C)C)/C=C/C(=C/C=C/C(=C/C=C/C=C(/C=C/C=C(/C=C/C1=C(C(=O)[C@H](CC1(C)C)O[C@@H]1O[C@@H]([C@H]([C@@H]([C@H]1O)O)O)CO)C)\C)\C)/C)/C)C)O[C@@H]1O[C@@H]([C@H]([C@@H]([C@H]1O)O)O)CO	Astaxanthin
C1C(C(=O)C2(C(=CC(/C(=C/C=C/C(=C/C=C/C=C(/C=C/C=C(/C=C/C3=C(C(=O)C(CC3(C)C)O)C)\C)\C)/C)/C)O2)C1(C)C)C)O	Astaxanthin
C1C(C(=O)C2(C(C1(C)C)(/C=C/C(=C/C=C/C(=C/C=C/C=C(/C=C/C=C(/C=C/C1=C(C(=O)C(CC1(C)C)O)C)\C)\C)/C)/C)O2)C)O	Astaxanthin
C1=C(C(=O)C(=C(C1(C)C)/C=C/C(=C/C=C/C(=C/C=C/C=C(/C=C/C=C(/C=C/C1=C(C(=O)C(=CC1(C)C)O)C)\C)\C)/C)/C)C)O	Astacene.mol
CCCCCCCCCCCCCCCC(=O)OC1CC(C(=C(C1=O)C)/C=C/C(=C/C=C/C(=C/C=C/C=C(/C=C/C=C(/C=C/C1=C(C(=O)C(=CC1(C)C)OC(=O)CCCCCCCCCCCCCCC)C)\C)\C)/C)/C)(C)C	Astacein.mol
C1=C(C(=O)C(=C(C1(C)C)/C=C/C(=C/C=C/C(=C/C=C/C=C(/C=C/C=C(\C)/C=O)\C)/C)/C)C)O	Apoastacenal.mol
C1[C@@H](CC(=C(C1(C)C)/C=C/C(=C/C=C/C(=C/C=O)/C)/C)C)O	Apo-15-zeaxanthinal.mol
C1[C@@H](CC(=C(C1(C)C)/C=C/C(=C/C=C/C(=C/C=C/C=O)/C)/C)C)O	Apo-14'-zeaxanthinal.mol
C(=C(\CCC=C(C)C)/C)/C=C/C(=C/C=C/C(=C/C=C/C=O)/C)/C	Apo-14'-lycopenal.mol
C(=O)/C=C/C=C(/C=C/C=C(/C=O)\C)\C	Apo-14,8'-diapo-carotenedial.mol
C1[C@@H](CC(=C(C1(C)C)/C=C/C(=C/C=C/C(=O)C)/C)C)O	Apo-13-zeaxanthinone.mol
C1[C@@H](C[C@@](C(=C=C/C(=C/C=C/C(=O)C)/C)C1(C)C)(C)O)OC(=O)C	Apo-13'-fucoxanthinone.mol
C1[C@@H](CC(=C(C1(C)C)/C=C/C(=C/C=C/C(=C/C=C/C=C(/C=O)\C)/C)/C)C)O	Apo-12'-zeaxanthinal.mol
C1[C@@H](C[C@@]2([C@@](C1(C)C)(/C=C/C(=C/C=C/C(=C/C=C/C=C(/C=O)\C)/C)/C)O2)C)O	Apo-12'-violaxanthal.mol
C(=C(\CCC=C(C)C)/C)/C=C/C(=C/C=C/C(=C/C=C/C=C(/C=O)\C)/C)/C	Apo-12'-lycopenal.mol
C1[C@@H](C[C@@](C(=C=C/C(=C/C=C/C(=C/C=C/C=C(/C=O)\C)/C)/C)C1(C)C)(C)O)OC(=O)C	Apo-12-fucoxanthinal.mol
C1[C@@H](C[C@@]2([C@@](C1(C)C)(CC(=O)/C(=C/C=C/C(=C/C=C/C=C(/C=O)\C)/C)/C)O2)C)O	Apo-12'-fucoxanthinal.mol
[C@@]1(C(=O)/C=C/C(=C/C=C/C(=C/C=C/C=C(/C=O)\C)/C)/C)(C(C[C@@H](C1)O)(C)C)C	Apo-12'-capsorubinal.mol
C1[C@@H](CC(=C(C1(C)C)/C=C/C(=C/C=O)/C)C)O	Apo-11-zeaxanthinal.mol
C1[C@@H](CC(=C(C1(C)C)/C=C/C(=C/C=C/C(=C/C=C/C=C(/C=C/C=O)\C)/C)/C)C)O	Apo-10'-zeaxanthinal.mol
C1[C@@H](C[C@@]2([C@@](C1(C)C)(/C=C/C(=C/C=C/C(=C/C=C/C=C(/C=C/C=O)\C)/C)/C)O2)C)O	Apo-10'-violaxanthal.mol
C(=C(\CCC=C(C)C)/C)/C=C/C(=C/C=C/C(=C/C=C/C=C(/C=C/C=O)\C)/C)/C	Apo-10'-lycopenal.mol
C1[C@@H](C[C@@]2([C@@](C1(C)C)(CC(=O)/C(=C/C=C/C(=C/C=C/C=C(/C=C/C=O)\C)/C)/C)O2)C)O	Apo-10'-fucoxanthinal.mol
C(=C(\C=C\C(=O)OC)/C)\C=C\C(=C\C=C\C=C(\C=C\C=O)/C)\C	Apo-10'-bixinal.mol
C1[C@@H](C[C@@]2([C@@](C1(C)C)(/C=C/C(=C/C=C/C(=C/C=C/C=C(/C=C/C=C(/C=O)\C)\C)/C)/C)O2)C)O	Apo-8'-violaxanthin.mol
C(=C(\CCC=C(C)C)/C)/C=C/C(=C/C=C/C(=C/C=C/C=C(/C=C/C=C(/CO)\C)\C)/C)/C	Apo-8'-lycopenol.mol
C(=C\C(=C\C=C\C(=C\C=C\C=C(\C=C\C=C(\C=O)/C)/C)\C)\C)/C=C(/CCC=C(C)C)\C	Apo-8'-lycopenal.mol
[C@@]1(C(=O)/C=C/C(=C/C=C/C(=C/C=C/C=C(/C=C/C=C(/C=O)\C)\C)/C)/C)(C(C[C@@H](C1)O)(C)C)C	Apo-8'-capsorubinal.mol
C(=C(\C=C\C(=O)OC)/C)\C=C\C(=C\C=C\C=C(\C=C\C=C(\C=O)/C)/C)\C	Apo-8'-bixinal.mol
O=C/C=C(/C=C/C=C(/C=O)\C)\C	Apo-8',15'-carotenedial.mol
C(=C\C(=C\C=C\C(=C\C=C\C=C(\C=C\C=C(\C=C\C=O)/C)/C)\C)\C)/C=C(/CCC=C(C)C)\C	Apo-6'-lycopenal.mol
C(=C(\CCC=C(C)C)/C)/C=C/C(=C/C=C/C(=C/C=C/C=C(/C=C/C=C(/C=C/C=C(/C(=O)O)\C)\C)\C)/C)/C	Apo-4'-lycopenoic
C1C(C(C(=C(C1(C)C)/C=C/C(=C/C=C/C(=C/C=C/C=C(/C=C/C=C(/C=C/C=C(/C=C/C(C(C)(O)C)O[C@H]1O[C@H]([C@@H]([C@H]([C@H]1O)O)O)C)\C)\C)\C)/C)/C)C)O)O	Aphanizophyll.mol
C1[C@@H](C[C@@]2([C@@](C1(C)C)(/C=C/C(=C/C=C/C(=C/C=C/C=C(/C=C/C=C(/C=C/C1=C(C[C@H](CC1(C)C)O)C)\C)\C)/C)/C)O2)C)O	Antheraxanthin.mol
C1[C@@H](C[C@]2([C@](C1(C)C)(/C=C/C(=C/C=C/C(=C/C=C/C=C(/C=C/C=C(/C=C/C1=C(C[C@H](CC1(C)C)O)C)\C)\C)/C)/C)O2)C)O	Antheraxanthin
[C@@]12(C(C(=O)C[C@]([C@@H]1/C=C/C(C(CC)C)O)(OC2)C)O)C	Annuionone
C1(C[C@@H](C[C@@](C1=C=CC(C)O)(C)O)O)(C)C	Annuionone
[C@]1(CC(=O)C[C@H]([C@@]1(/C=C/[C@@H](C)O)O)C)(CO)C	Annuionone
[C@@]12(CC(=O)C[C@]([C@@H]1CCC(C)O)(OC2)C)C	Annuionone
C1(C[C@@H](C[C@]2([C@]1(/C=C/C(=O)C)O2)C)O)(C)C	Annuionone
C1(CC(=O)C[C@]2([C@]1(/C=C/C(C)O)O2)C)(C)C	Annuionone
[C@@]12(CC(=O)C[C@]([C@@H]1/C=C/C(=O)C)(OC2)C)C	Annuionone
[C@@]12(CC(=O)C[C@]([C@@H]1CCC(=O)C)(OC2)C)C	Annuionone
C1[C@@H](C[C@@]2([C@@](C1(C)C)(/C=C/C(=C/C=C/C(=C/C=C/C=C(/C=C\1/C=C(CC[C@@H]3C(C=CC=C3C)(C)C)C(=O)O1)\C)/C)/C)O2)C)O	Anhydrouriolide.mol
C(=C(\C=C\CC(C)(OC)C)/C)/C=C/C(=C/C=C/C(=C/C=C/C=C(/C=C/C=C(/C=C/C=C(/CCC=C(C)C)\C)\C)\C)/C)/C	Anhydrorhodovibrin.mol
C1[C@@H](CC(=C)[C@](C1(C)C)(CC(=O)/C(=C/C=C/C(=C/C=C/C=C(/C=C/C=C(/C=C/[C@@H]1C(C=CC=C1C)(C)C)\C)\C)/C)/C)O)O	Anhydroprasinoxanthin.mol
C1[C@@H](CC2(C(C1(C)C)(/C=C/C1=C/C(=C/C(=C/C=C/C=C/C=C(\C)/C=C=C3C(CC(C=C3C)OC(=O)C)(C)C)/C)/OC1=O)O2)C)O	Anhydroperidinin.mol
C1[C@@H](CC(=C(C1(C)C)/C=C/C(=C/C=C/C(=C/C=C/C=C(/C=C/C=C(/CC[C@@H]1C(C=CC=C1C)(C)C)\CO)\C)/C)/C)C)O	Anhydromicromonol.mol
C1[C@@H](CC(=C(C1(C)C)/C=C/C(=C/C=C/C(=C/C=C/C=C(/C=C/C=C(/CC[C@@H]1C(C=CC=C1C)(C)C)\C=O)\C)/C)/C)C)O	Anhydromicromonal.mol
C1[C@@H](CC(=C(C1(C)C)/C=C/C(=C/C=C/C(=C/C=C/C=C(/C=C/C=C(/C=C/C1=C(C=CCC1(C)C)C)\C)\C)/C)/C)C)O	Anhydrolutein
C1[C@@H](CC(=C(C1(C)C)/C=C/C(=C/C=C/C(=C/C=C/C=C(/C=C/C=C(/C=C/[C@@H]1C(C=CC=C1C)(C)C)\C)\C)/C)/C)C)O	Anhydrolutein
C1[C@@H](CC(=C(C1(C)C)/C=C/C(=C/C=C/C(=C/C=C/C=C(/C=C/C=C(/C=C/[C@@H]1C(CC=CC1=C)(C)C)\C)\C)/C)/C)C)O	Anhydrolutein
C1=C(/C(=C/C=C(/C=C/C=C(/C=C/C=C/C(=C/C=C/C(=C/C=C\2/C(=CC=CC2(C)C)C)/C)/C)\C)\C)/C(C=C1)(C)C)C	Anhydroeschscholtzxanthin.mol
C(=C\C1=C(C[C@H](CC1(C)C)O)C)/C(=C/C=C/C(=C/C=C/C=C(/C=C/C=C(/C#CC1=C(C=CCC1(C)C)C)\C)\C)/C)/C	Anhydrodiatoxanthin.mol
C(=C\1/C(CC(=O)C=C1C)(C)C)\C(=O)/C(=C/C=C/C(=C/C=C/C=C(/C=C/C=C(/C#CC1=C(C[C@H](CC1(C)C)O)C)\C)\C)/C)/C	Anhydroamarouciaxanthin
C([C@@]1(C(CC(=O)C=C1C)(C)C)O)C(=O)/C(=C/C=C/C(=C/C=C/C=C(/C=C/C=C(/C#CC1=C(C[C@H](CC1(C)C)O)C)\C)\C)/C)/C	Amarouciaxanthin
C([C@@]1(C(CC(=O)C=C1C)(C)C)O)C(=O)/C(=C/C=C/C(=C/C=C/C=C(/C=C/C=C(/C=C=C1[C@](C[C@H](CC1(C)C)O)(C)O)\C)\C)/C)/C	Amarouciaxanthin
C1[C@@H](CC(=C(C1(C)C)/C=C/C(=C/C=C/C(=C/C=C/C=C(/C=C/C=C(/C=C/C=C(/C=C/C=C(C)C)\C)\C)\C)/C)/C)C)O	all-trans-Celaxanthin.mol
C1CCC(=C(C1(C)C)/C=C/C(=C/C=C/C(CCO)C)/C)C	all-trans-13,14-Dihydroretinol.mol
C1[C@@H](CC(=C(C1(C)C)C#C/C(=C/C=C/C(=C/C=C/C=C(/C=C/C=C(/C#CC1=C(C[C@H](CC1(C)C)O)C)\C)\C)/C)/C)C)O	Alloxanthin.mol
C(=C\C=C\C(=C\C=C\C=C(\C=C\C=C(\C(=C\C(=O)[C@@]1(C[C@H](CC1(C)C)O)C)\O)/C)/C)\C)(\C)/C=C=C1[C@](C[C@H](CC1(C)C)O)(C)O	Allenicmytiloxanthin.mol
C1CCC(=C(C1(C)C)/C=C/C(=C/C=C/C(=C/C=C/C=C(/C=C/C=C(/C=C/C=C(/CC[C@H](C(=C)C)O)\C)\C)\C)/C)/C)C	Aleuriaxanthin.mol
C1(C(=O)/C=C(/C(=C/C=C/C(=C/C=C/C=C(/C=C/C=C(/C#CC2=C(CC(CC2(C)C)OC)C)\CO)\C)/C)/C)\O)(C(CC(C1)O)(C)C)C	Agelaxanthin
C1(C(=O)/C=C(/C(=C/C=C/C(=C/C=C/C=C(/C=C/C=C(/C#CC2=C(CC(CC2(C)C)OC)C)\COC)\C)/C)/C)\O)(C(CC(C1)O)(C)C)C	Agelaxanthin
C1[C@@H](CC(=C(C1(C)C)/C=C/C(=C/C=C/C(=C/C=C/C=C(/C=C/C=C(/C=C/c1c(c(ccc1C)C)C)\C)\C)/C)/C)C)O	Agelaxanthin
C1[C@@H](CC(=C(C1(C)C)/C=C/C(=C/C=C/C(=C/C=C/C=C(/C=C/C=C(/C=C/CO)\C)\C)/C)/C)C)O	Aesculaxanthol.mol
C1[C@@H](CC(=C(C1(C)C)/C=C/C(=C/C=C/C(=C/C=C/C=C(/C=C/C=C(/C=C/C=O)\C)\C)/C)/C)C)O	Aesculaxanthin.mol
C1CC[C@]([C@](C1(C)C)(/C=C/C(=C/C=C/C(=C/C=C/C=C(/C(=O)O)\C)/C)/C)O)(O)C	Aeginetin.mol
C1[C@@H](C(=O)C(=C(C1(C)C)/C=C/C(=C/C=C/C(=C/C=C/C=C(/C=C/C=C(/C=C/C1=C(C[C@H](CC1(C)C)O)C)\C)\C)/C)/C)C)O	Adonixanthin.mol
C1[C@@H](C(=O)C(=C(C1(C)C)/C=C/C(=C/C=C/C(=C/C=C/C=C(/C=C/C=C(/C=C/C1=C(C(=O)CCC1(C)C)C)\C)\C)/C)/C)C)O	Adonirubin.mol
CC(=CCC/C(=C/C=C/C(=C/C=C/C(=C/C(=O)O)/C)/C)/C)C	Acycloretinoic
CC(=CCC/C(=C/C=C/C(=C/C=C/C(=C/C=O)/C)/C)/C)C	Acycloretinal.mol
C1(=C(C(=O)[C@H](C1(C)C)O)C)/C=C/C(=C/C=C/C(=C/C=C/C=C(/C=C/C=C(/C=C/C1=C(C(=O)[C@H](C1(C)C)O)C)\C)\C)/C)/C	Actinioerythrol.mol
C1(=C(C(=O)[C@H](C1(C)C)C(=O)O*)C)/C=C/C(=C/C=C/C(=C/C=C/C=C(/C=C/C=C(/C=C/C1=C(C(=O)[C@H](C1(C)C)C(=O)O*)C)\C)\C)/C)/C	Actinioerythrin.mol
C1(CC(=O)C=C([C@@]1(/C=C/C(=C\C=O)/C)O)C)(C)C	Abscisic
C1(CC(=O)C=C([C@@]1(/C=C/C(=C\CO)/C)O)C)(C)C	Abscisic
C1(CC(=O)C=C([C@@]1(/C=C/C(=C\C(=O)O[C@@H]1O[C@H](CO)[C@H]([C@@H]([C@H]1O)O)O)/C)O)C)(C)C	Abscisic
C1(CC(=O)C=C([C@@]1(/C=C/C(=C\C(=O)O)/C)O)C)(C)C	Abscisate.mol
C(=C\C1=C(CC(CC1(C)C)OC)C)/C(=C/C=C/C(=C/C=C/C=C(/C=C/C=C(/C=C/c1c(c(c(cc1)C)C)C)\C)\C)/C)/C	Aaptopurpurin.mol
C1(CCCC(=C1/C=C/C(=C\OC1OC(=O)C(=C1)C)/C=O)C)(C)C	19-Oxo-carlactone.mol
C1[C@@H](CC(=C(C1(C)C)CC(=O)/C(=C/C=C/C(=C/C=C/C=C(/C=C/C=C(/C=C/[C@@H]1C(C[C@H](C=C1C)O)(C)C)\C)\C)/C)/COC)C)O	19-Methoxy
[C@@]1(C(=O)/C=C(/C(=C/C=C/C(=C/C=C/C=C(/C=C/C=C(/C#CC2=C(C[C@H](CC2(C)C)O)O)\CO)\C)/C)/C)\O)(C(C[C@@H](C1)O)(C)C)C	19-Hydroxymytiloxanthin.mol
C1[C@@H](C[C@@]2([C@@](C1(C)C)(CC(=O)/C(=C/C=C/C(=C/C=C/C=C(/C=C/C=C(/C=C=C1C(C[C@@H](C[C@@]1(C)O)O)(C)C)\CO)\C)/C)/C)O2)C)O	19'-Hydroxyfucoxanthinol.mol
C1[C@@H](C[C@@]2([C@@](C1(C)C)(CC(=O)/C(=C/C=C/C(=C/C=C/C=C(/C=C/C=C(/C=C=C1C(C[C@@H](C[C@]1(O)C)OC(=O)C)(C)C)\CO)\C)/C)/C)O2)C)O	19'-Hydroxyfucoxanthin.mol
C(=O)(/C(=C/C=C/C(=C/C=C/C=C(/C=C/C=C(/C=C=C1C(C[C@@H](C[C@]1(O)C)OC(=O)C)(C)C)\C(=O)OCCCCC)\C)/C)/C)C[C@@]12[C@@](C[C@H](CC1(C)C)O)(O2)C	19'-Hydroxyfucoxanthin
C1(CCCC(=C1/C=C/C(=C\OC1OC(=O)C(=C1)C)/CO)C)(C)C	19-Hydroxy-carlactone.mol
C1C(CC(C(=C=C/C(=C/C=C/C(=C/C=C/C=C(/C=C/C=C(\C)/C(=O)C)\C)/C)/COC(=O)CCCCC)C1(C)C)(O)C)C(=O)OC	19-Hexanoyloxyparacentrone
[C@@]1(C(=O)/C(=C/C=C/C(=C/C=C/C=C(/C=C/C=C(/C#CC2=C(C[C@H](CC2(C)C)O)C)\COC(=O)CCCCC)\C)/C)/C)(C(C[C@@H](C1)O)(C)C)C	19-Hexanoyloxymytiloxanthin.mol
C(=O)(/C(=C/C=C/C(=C/C=C/C=C(/C=C/C=C(/C#CC1=C(C[C@H](CC1(C)C)O)C)\COC(=O)CCCCC)\C)/C)/C)C[C@]1([C@@H](CC(=O)CC1(C)C)C)O	19'-Hexanoyloxyisomytiloxanthin.mol
[C@@]1(C(=O)/C(=C/C=C/C(=C/C=C/C=C(/C=C/C=C(/C#CC2=C(C[C@H](CC2(C)C)O)C)\COC(=O)CCC)\C)/C)/C)(C(C[C@@H](C1)O)(C)C)C	19-Butanoyloxymytiloxanthin.mol
C1CCC(=C(C1(C)C)/C=C/C(=C/C=C/C(=C/C=C/C=C(/C=C/C=C(/C=C/C=C(/C=C/C=C(C)C)\CO)\C)\C)/C)/C)C	18'-Hydroxytorulene.mol
C1CCC(=C(C1(C)C)/C=C/C(=C/C=C/C(=C/C=C/C=C(/C=C/C=C(/C=C/C=C(/C=C/C=C(/CO)\C)\C)\C)\C)/C)/C)C	16'-Hydroxytorulene.mol
C(=C\C=C(\C=C\C=C(\CC/C=C(/CCC=C(C)C)\C)/C)/C)\C=C(\C=C\C=C(\C=C\C=C(\C=C\CC(C)(C)OC)/C)/C)/C	15Z-Spheroiden.mol
C1C(CC(=C(C1(C)C)/C=C/C(=C/C=C/C(=C/C(=C/CC(CCCC(CC(=O)C)C)C)/O)/C)/C)C)O	15-Hydroxy-7',8',9',10',11',12',13',14'-octahydro-6'-apo-beta-caroten-7'-one.mol
C1[C@@H](C(=O)C(=C(C1(C)C)/C=C/C(=C/C=C/C(=C/C=O)/C)/C)C)O	15-Apoastaxanthinal.mol
C1(CCC(=C(C1(C)C)/C=C/C(=C/C=C/C(=C/CC/C=C(/CC/C=C(/CC/C=C(/CCC=C(C)C)\C)\C)\C)/C)/C)C)O	15,7',8',11',12',15'-Hexahydro-beta,psi-caroten-2-ol.mol
C1[C@@H](C(=O)C(=C(C1(C)C)/C=C/C(=C/C=C/C(=C/C=C/C=O)/C)/C)C)O	14'-Apoastaxanthinal.mol
C1[C@@H](C(=O)C(=C(C1(C)C)/C=C/C(=C/C=C/C(=O)C)/C)C)O	13-apoaxtaxanthinone.mol
C1[C@@H](C(=O)C(=C(C1(C)C)/C=C/C(=C/C=C/C(=C/C=C/C=C(/C=O)\C)/C)/C)C)O	12'-Apoastaxanthinal.mol
C(=O)/C(=C/C=C/C=C(/C=O)\C)/C	12,12'-Diapocarotene-dial.mol
C1[C@@H](C(=O)C(=C(C1(C)C)/C=C/C(=C/C=O)/C)C)O	11-Apoastaxanthinal.mol
C(=C(\C=C\CC(C)(OC)C)/C)/C=C/C(=C/C=C/C(=C/C=C/C=C(/CC/C=C(/CC/C=C(/CCC=C(C)C)\C)\C)\C)/C)/C	11',12'-Dihydrospheroidene.mol
C(=C\C(=C\C=C\C(=C\C=C\C=C(\C=C\CO)/C)\C)\C)/C=C(/CCC=C(C)C)\C	10'-Apolycopen-10'-ol.mol
C(=C\C(=C\C=C\C(=C\C=C\C=C(\C=C\C(=O)O)/C)\C)\C)/C=C(/CCC=C(C)C)\C	10'-Apolycopen-10'-oic
C1[C@@H](C(=O)C(=C(C1(C)C)/C=C/C(=C/C=C/C(=C/C=C/C=C(/C=C/C=O)\C)/C)/C)C)O	10'-Apoastaxanthinal.mol
C1(CC(=O)C=C(C1C#CC(=O)C)C)(C)C	10-apo-19-nor-7,8-didehydro-epsilon-carotn-3,9-dione.mol
C1(CC(=O)C=C(C1=C=CC(=O)C)C)(C)C	10-apo-19-nor-6,7-didehydro-epsilon-carotn-3,9-dione.mol
C1[C@@H](C[C@@]2([C@@](C1(C)C)(/C=C/C(=C\C=C\C(=C\C=C\C=C(\C=C\C=C(\C=C\C(=O)[C@]1(C[C@@H](CC1(C)C)O)C)/C)/C)\C)/C)O2)C)O	9Z-Capsanthin-5,6-epoxide.mol
C1C(=O)C=C(C(C1(C)C)/C=C/C(=C/C=C/C(=C/C=C/C=C(/C=C/C=C(\C)/O)\C)/C)/C)C	9'-Hydroxy-9'-apo-epsilon,psi-caroten-3-one.mol
C1C(=O)CC(=C(C1(C)C)/C=C/C(=C/C=C/C(=C/C=C/C=C(/C=C/C=C(\C)/O)\C)/C)/C)C	9'-Hydroxy-9'-apo-beta-caroten-3-one.mol
C1(C[C@@H](C(=O)C(=C1/C=C/C(=O)C)C)O)(C)C	9-Apoastaxanthinone.mol
C1(C[C@@H](CC(=C1CCC(=O)C)C)O)(C)C	9-Apo-7,8-dihydro-3-hydroxy-beta-caroten-9-one.mol
C1(C[C@@H](CC(=C1CCC(C)O)C)O)(C)C	9-Apo-7,8-dihydro-3,9-dihydroxy-beta-carotene.mol
C1(CC(=O)C=C([C@@]1(/C=C/C(=C\C(=O)O)/C)O)C)(CO)C	8'-Hydroxyabscisic
C1C(CC(=C(C1(C)C)/C=C/C(=C/C=C/C(=C/C=C/C=C(/C=C/C=C(/C(CC(=O)C)O)\C)\C)/C)/C)C)O	8'-Hydroxy-7',8'-dihydroreticulaxanthin.mol
C1CCC(=C(C1(C)C)/C=C/C(=C/C=C/C(=C/C=C/C=C(/C=C/C=C(/C(CC(=O)C)O)\C)\C)/C)/C)C	8'-Hydroxy-7',8'-dihydrocitranaxanthin.mol
C1[C@@H](C(=O)C(=C(C1(C)C)/C=C/C(=C/C=C/C(=C/C=C/C=C(/C=C/C=C(/C=O)\C)\C)/C)/C)C)O	8'-Apoastaxanthinal.mol
C1[C@@H](CC(=C(C1(C)C)C#C/C(=C/C=C/C(=C/C=C/C=C(/C=C/C=C(/C=O)\C)\C)/C)/C)C)O	8'-Apoalloxanthinal.mol
O=C/C(=C/C=C/C(=C/C=C/C=C(/C=C/C=O)\C)/C)/C	8',10-apocarotenal.mol
C1[C@@H](C(=O)C(=C(C1(C)C)C=O)C)O	7-Apoastaxanthinal.mol
C1C(CC(=C(C1(C)C)CC/C(=C/C=C/C(=C/C=C/C=C(/C=C/C=C(/CCC1=C(CC(CC1(C)C)O)C)\C)\C)/C)/C)C)O	7,8-Dihydroparasiloxanthin.mol
C(=C(\CCC=C(C)C)/C)/CC/C(=C/C=C/C(=C/C=C/C=C(/C=C/C=C(/C=C/C=C(/C=C/CC(C)(C)O[C@@H]1O[C@@H]([C@H]([C@@H]([C@H]1O)O)O)COC(=O)CCC)\C)\C)\C)/C)/C	7,8-Dihydro-3',4'-Dehydro-Rhodopin
c1(ccc(c(c1C)C#C/C(=C/C=C/C(=C/C=C/C=C(/C=C/C=C(\C)/C=C/c1c(c(c(cc1)C)C)C)\C)/C)/C)C)C	7,8-Didehydrorenieratene.mol
c1(ccc(c(c1C)C#C/C(=C/C=C/C(=C/C=C/C=C(/C=C/C=C(\C)/C=C/c1c(c(ccc1C)C)C)\C)/C)/C)C)C	7,8-Didehydroisorenieratene.mol
C(=C=C1[C@](C[C@H](CC1(C)C)O)(C)O)/C(=C/C=C/C(=C/C=C/C=C(/C=C/C=C(/C#CC1=C(C[C@H](CC1(C)C)O)C)\C)\C)/C)/C	7',8'-Didehydrodeepoxyneoxanthin.mol
C1[C@@H](CC(=C(C1(C)C)C#C/C(=C/C=C/C(=C/C=C/C=C(/C=C/C=C(/C=C/C1=C(CCCC1(C)C)C)\C)\C)/C)/C)C)O	7,8-Didehydro-beta-cryptoxanthin.mol
C(=C\C(=C\C=C\C(=C\C=C\C=C(\C=C\C=C(\C#CC1=C(C(=O)[C@H](CC1(C)C)O)C)/C)/C)\C)\C)/C1=C(C(=O)[C@H](CC1(C)C)O)C	7,8-Didehydroastaxanthin.mol
C1[C@@H](CC(=C(C1(C)C)C#C/C(=C/C=C/C(=C/C=C/C=C(/C=C/C=C(/C=C/c1c(c(c(cc1)C)C)C)\C)\C)/C)/C)C)OC	7,8-Didehydroaaptopurpurin.mol
C(/C(=C/C=C/C(=C/C=C/C=C(/C=C/C=C(\C)/CCC(=O)C1(C(CC(C1)O)(C)C)C)\C)/C)/C)CC(=O)C1(C(CC(C1)O)(C)C)C	7,8,7',8'-Tetrahydrocapsorubin.mol
C1[C@@H](C(=O)C(=C(C1(C)C)C#C/C(=C/C=C/C(=C/C=C/C=C(/C=C/C=C(/C#CC1=C(C(=O)[C@H](CC1(C)C)O)C)\C)\C)/C)/C)C)O	7,8,7',8'-Tetradehydroastaxanthin.mol
CC(=CCCC(=O)C)C	6-methyl-5-hepten-2-one.mol
C1[C@@H](CC(=C(C1(C)C)CC(=O)/C(=C/C=C/C(=C/C=C/C=C(/C=C/C=C(/C=C/C1(C(C[C@H](C=C1C)O)(C)C)O)\C)\C)/C)/CO)C)O	6'-Hydroxysiphonaxanthin.mol
C1[C@@H](CC(=C(C1(C)C)CC(=O)/C(=C/C=C/C(=C/C=C/C=C(/C=C/C=C(/C=C/C1(C(C[C@H](C=C1C)O)(C)C)O)\C)\C)/C)/COC(=O)/C=C/CCCCCCCCC)C)O	6'-Hydroxysiphonaxanthin
C1[C@@H](CC(=C(C1(C)C)CC(=O)/C(=C/C=C/C(=C/C=C/C=C(/C=C/C=C(/C=C/C1(C(C[C@H](C=C1C)O)(C)C)O)\C)\C)/C)/COC(=O)/C=C/CCCCCCC)C)O	6'-Hydroxysiphonaxanthin
CC(=CCC/C(=C/CC/C(=C/CC/C(=C/C(=O)OC/C=C/C(=C/C=C/C(=C/C=C/C=C(/C=C/C=C(/C(=O)OC)\C)\C)/C)/C)/C)/C)/C)C	6-Geranylgeranyl
C1[C@@H](C[C@]([C@@](C1(C)C)(/C=C/C(=C/C=C/C(=C/C=C/C=C(/C=C/C=C(/C=C=C1C(C[C@@H](C[C@@]1(C)O)O)(C)C)\C)\C)/C)/C)O)(O)C)O	6-Epineoflor.mol
C1[C@@H](CC(=C(C1(C)C)C#C/C(=C/C=C/C(=C/C=C/C=C(/C=C/C=C(/C=C/[C@H]1C(C[C@H](C=C1C)O)(C)C)\C)\C)/C)/C)C)O	6'-Epimonadoxanthin.mol
C1[C@@H](CC(=C(C1(C)C)/C=C/C(=C/C=C/C(=C/C=C/C=C(/C=C/C=C(/C=C/[C@H]1C(C[C@H](C=C1C)O)(C)C)\C)\C)/C)/C)C)O	6'-Epilutein.mol
C1[C@@H](C[C@]([C@@](C1(C)C)(/C=C/C(=C/C=C/C(=C/C=C/C=C(/C=C/C=C(/C=C/C1=C(C[C@H](CC1(C)C)O)C)\C)\C)/C)/C)O)(O)C)O	6-Epikarpoxanthin.mol
C1[C@@H](C[C@]([C@@](C1(C)C)(/C=C/C(=C/C=C/C(=C/C=C/C=C(/C=C/C=C(/C#CC1=C(C[C@H](CC1(C)C)O)C)\C)\C)/C)/C)O)(O)C)O	6-Epiheteroxanthin.mol
C1C(CC(C(C1(C)C)/C=C/C(=C/C=C/C(=C/C=C/C=C(/C=C/C=C(/C=C/C1=C(CC(CC1(C)C)O)C)\C)\C)/C)/C)(O)C)O	5-Hydroxyzeaxanthin.mol
C1[C@@H](CC(/C(=C\C=C(\C=C\C=C(\C=C\C=C\C(=C\C=C\C(=C\C=C/2\C(=C[C@H](CC2(C)C)O)C)\C)\C)/C)/C)/[C@]1(O)C)(C)C)O	5-Hydroxyeschscholtzxanthin.mol
C1(CCCC2=C1[C@@H]1[C@H](C2)/C(=C\O[C@@H]2OC(=O)C(=C2)C)/C(=O)O1)(C)C	5-Deoxystrigol.mol
C1C(CC2(C(=CC(/C(=C/C=C/C(=C/C=C/C=C(/C=C/C=C(/C=O)\C)\C)/C)/C)O2)C1(C)C)C)O	5,8-Epoxy-3-hydroxy-5,8-dihydro-8'-apo-beta-caroten-8'-al.mol
C(=C\C(=C\C=C\C(=C\C=C\C=C(\C=C\C=C(\C1=CC2C(C[C@@H](C[C@@]2(C)O1)O)(C)C)/C)/C)\C)\C)/C1=C(C(CC1(C)C)OC)C(=O)C	5',8'-Epoxy-3'-hydroxy-3-methoxy-4,5-didehydro-5',8'-dihydro-4,6-cyclo-5,6-seco-beta,beta-caroten-5-one.mol
C1CCC2(C(C1(C)C)(/C=C/C(=C/C=C/C(=C/C(=O)O)/C)/C)O2)C	5,6-Epoxyretinoic
C(=C\C(=C\C=C\C(=C\C=C\C=C(\C=C\C=C(\C=C\[C@]12C(C[C@@H](C[C@@]1(C)O2)O)(C)C)/C)/C)\C)\C)/C1=C(C(CC1(C)C)OC)C(=O)C	5',6'-Epoxy-3'-hydroxy-3-methoxy-4,5-didehydro-5',6'-dihydro-4,6-cyclo-5,6-seco-beta,beta-caroten-5-one.mol
C1[C@@H](CC(C(C1(C)C)(/C=C/C(=C/C=C/C(=C/C=C/C=C(/C=C/C=C(/C=C/[C@@H]1C(C[C@H](C=C1C)O)(C)C)\C)\C)/C)/C)O)(O)C)O	5,6-Dihydroxy-5,6-dihydrolutein.mol
C1[C@@H](C[C@@]([C@@](C1(C)C)(/C=C/C(=C/C=C/C(=C/C=C/C=C(/C=C/C=C(/C=C/[C@]12C(C[C@@H](C[C@@]1(C)O2)O)(C)C)\C)\C)/C)/C)O)(O)C)O	5,6-Diepilatoxanthin.mol
C1[C@@H](C[C@@]([C@@](C1(C)C)(/C=C/C(=C/C=C/C(=C/C=C/C=C(/C=C/C=C(/C=C/C1=C(C[C@H](CC1(C)C)O)C)\C)\C)/C)/C)O)(O)C)O	5,6-Diepikarpoxanthin.mol
C1[C@@H](C[C@@]([C@@](C1(C)C)(/C=C/C(=C/C=C/C(=C/C=C/C=C(/C=C/C=C(/C=C/C(=O)[C@]1(C(C[C@@H](C1)O)(C)C)C)\C)\C)/C)/C)O)(O)C)O	5,6-Diepicapsokarpoxanthin.mol
C1CC(=O)C(=C(C1(C)C)/C=C/C(=C/C=C/C(=C/CO)/C)/C)C	4-Oxoretinol.mol
C1CC(=O)C(=C(C1(C)C)/C=C/C(=C/C=C/C(=C/C=O)/C)/C)C	4-Oxoretinaldehyde.mol
C(=C(\C(=C\C=C\C(=C\C=C\C=C(\C=C\C=C(\C#CC1=C(C(=O)C(CC1(C)C)O)C)/C)/C)\C)\C)/O)/C(=O)C1(C(CC(C1)O)(C)C)C	4-Oxomytiloxanthin.mol
C1(CC(C=C(C1CCC(C)(O)O)C)(O)O)(C)C	4-Megastigmen-3,9-dione.mol
C1CC(=O)C(=C(C1(C)C)/C=C/C(=C/C=C/C(=C/C=C/C=C(/C=C/C=C(/C=C/C=C(/C=C/C=C(C)C)\C)\C)\C)/C)/C)C	4-Ketotorulene.mol
C1CC(=O)C(=C(C1(C)C)/C=C/C(=C/C=C/C(=C/C=C/C=C(/C=C/C=C(/C=C/C=C(/C=C/C(C(C)(O[C@@H]1O[C@@H]([C@H]([C@@H]([C@H]1O)O)O)CO)C)O)\C)\C)\C)/C)/C)C	4-Ketophleixanthophyll.mol
[C@@H]1([C@@H](C(=O)C(=C(C1(C)C)/C=C/C(=C/C=C/C(=C/C=C/C=C(/C=C/C=C(/C=C/C1=C(C[C@H]([C@@H](C1(C)C)O)O)C)\C)\C)/C)/C)C)O)O	4-Ketonostoxanthin.mol
C1[C@@H](C(=O)C(=C(C1(C)C)/C=C/C(=C/C=C/C(=C/C=C/C=C(/C=C/C=C(/C=C/C=C(/C=C/[C@@H](C(C)(O)C)OC1OC(C(C(C1O)O)O)C)\C)\C)\C)/C)/C)C)O	4-Ketomyxoxanthophyll.mol
C1[C@@H](C(=O)C(=C(C1(C)C)/C=C/C(=C/C=C/C(=C/C=C/C=C(/C=C/C=C(/C=C/C=C(/C=C/[C@@H](C(C)(O)C)O)\C)\C)\C)/C)/C)C)O	4-Ketomyxol.mol
C1[C@@H](C(=O)C(=C(C1(C)C)/C=C/C(=C/C=C/C(=C/C=C/C=C(/C=C/C=C(/C=C/C=C(/C=C/[C@@H](C(C)(O)C)O[C@@H]1O[C@H]([C@H]([C@H]([C@@H]1O)O)O)C)\C)\C)\C)/C)/C)C)O	4-Ketomyxol
C1[C@H](C(=O)C(=C(C1(C)C)/C=C/C(=C/C=C/C(=C/C=C/C=C(/C=C/C=C(/C=C/[C@@H]1C(C[C@H](C=C1C)O)(C)C)\C)\C)/C)/C)C)O	4-Ketolutein.mol
C1[C@@H](C(=O)C(=C(C1(C)C)/C=C/C(=C/C=C/C(=C/C=C/C=C(/C=C/C=C(/C=C/[C@H]1C(C[C@H](C=C1C)O)(C)C)\C)\C)/C)/C)C)O	4-Ketolutein
C1[C@@H](C(=O)C(=C(C1(C)C)/C=C/C(=C/C=C/C(=C/C=C/C=C(/C=C/C=C(/C=C/[C@H]1C(C[C@@H](C=C1C)O)(C)C)\C)\C)/C)/C)C)O	4-Ketolutein
C1(C(CC(C1)O)(C)C)(C)C(=O)/C=C/C(=C/C=C/C(=C/C=C/C=C(/C=C/C=C(/C=C/C1=C(C(=O)C(CC1(C)C)O)C)\C)\C)/C)/C	4-Ketocapsanthin.mol
C1[C@@H](C(=O)C(=C(C1(C)C)C#C/C(=C/C=C/C(=C/C=C/C=C(/C=C/C=C(/C#CC1=C([C@@H]([C@H](CC1(C)C)O)O)C)\C)\C)/C)/C)C)O	4-Keto-4'-hydroxyalloxanthin.mol
C1[C@@H]([C@@H](C(=C(C1(C)C)/C=C/C(=C/C=C/C(=C/C=C/C=C(/C=C/C=C(/C=C/C1=C(C[C@H](CC1(C)C)O)C)\C)\C)/C)/C)C)O)O	4-Hydroxyzeaxanthin.mol
C1[C@@H](C(C(=C(C1(C)C)/C=C/C(=C/C=C/C(=C/C=C/C=C(/C=C/C=C(/C=C/C=C(/C=C/[C@@H](C(C)(O)C)O[C@@H]1O[C@H]([C@H]([C@H]([C@@H]1O)O)O)C)\C)\C)\C)/C)/C)C)O)O	4-Hydroxymyxol-2'-fucoside.mol
[C@@]1(C(C[C@@H](C1)O)(C)C)(C)C(=O)/C=C(/C(=C/C=C/C(=C/C=C/C=C(/C=C/C=C(/C#CC1=C([C@@H]([C@H](CC1(C)C)O)O)C)\C)\C)/C)/C)\O	4-Hydroxymytiloxanthin.mol
C1[C@@H]([C@@H](C(=C(C1(C)C)/C=C/C(=C/C=C/C(=C/C=C/C=C(/C=C/C=C(/C=C/[C@@H]1C(C[C@H](C=C1C)O)(C)C)\C)\C)/C)/C)C)O)O	4-Hydroxylutein.mol
C1CC(=O)C(=C(C1(C)C)/C=C/C(=C/C=C/C(=C/C=C/C=C(/C=C/C=C(/C=C/C1=C(C(CCC1(C)C)O)C)\C)\C)/C)/C)C	4'-Hydroxyechinenone.mol
C1CC(=O)C(=C(C1(C)C)/C=C/C(=C/C=C/C(=C/C=C/C=C(/C=C/C=C(/C=C/[C@@H]1C(CC[C@@H]([C@H]1C)O)(C)C)\C)\C)/C)/C)C	4'-Hydroxy-5',6'-dihydroechinenone.mol
C1CC(=O)[C@H]([C@@H](C1(C)C)/C=C/C(=C/C=C/C(=C/C=C/C=C(/C=C/C=C(/C=C/[C@@H]1C(CC[C@@H]([C@H]1C)O)(C)C)\C)\C)/C)/C)C	4'-Hydroxy-4-ketopirardixanthin.mol
C1[C@@H](C(=O)C(=C(C1(C)C)C#C/C(=C/C=C/C(=C/C=C/C=C(/C=C/C=C(/C#CC1=C([C@H]([C@H](CC1(C)C)O)O)C)\C)\C)/C)/C)C)O	4'-Hydroxy-4-ketoalloxanthin.mol
C1=C(C(=O)C(=C(C1(C)C)/C=C/C(=C/C=C/C(=C/C=C/C=C(/C=C/C=C(/C=C/C1=C(C(CCC1(C)C)O)C)\C)\C)/C)/C)C)O	4'-Hydroxy-3-oxoechinenone.mol
C1(CC(C=C(C1=O)C)O)(C)C	4-hydroxy-2,6,6-trimethyl-2-cyclohexen-l-one.mol
C1(CC(CC(C1=O)C)O)(C)C	4-hydroxy-2,6,6-
C1(CCCC2=C1[C@H]1[C@@H](C2)/C(=C\O[C@@H]2OC(=O)C(=C2)C)/C(=O)O1)(C)C	4-deoxyorobanchol.mol
C(=C(\C=C\C=C(C)C)/C)/C=C/C(=C/C=C/C(=C/C=C/C=C(/C=C/C=C(/C=C/C=C(C)C)\C)\C)/C)/C	4'-Apo-3,4-didehydrolycopene.mol
C(=C(\C(=O)CC=C(C)C)/C)/C=C/C(=C/C=C/C(=C/C=C/C=C(/C=C/C=C(/C=C/C=C(/C(=O)CC=C(C)C)\C)\C)\C)/C)/C	4,4'-Diketolycopene.mol
C1=C(C(=O)C(=C(C1(C)C)/C=C/C(=C/C=C/C(=C/C=C/C=C(/C=C/C=C(/C=C/C1=C(CCCC1(C)C)C)\C)\C)/C)/C)C)O	3-Oxoechinenone.mol
c1(c(cc(c(c1C)/C=C/C(=C/C=C/C(=C/C=C/C=C(/C=C/C=C(\C)/C=C/c1c(c(ccc1C)C)C)\C)/C)/C)C)OC)C	3-Methoxyleprotene.mol
c1(c(cc(c(c1C)/C=C/C(=C/C=C/C(=C/C=C/C=C(/C=C/C=C(\C)/C=C/c1c(c(c(cc1C)O)C)C)\C)/C)/C)C)OC)C	3-Methoxy-3'-hydroxyleprotene.mol
C1[C@@H](CC(=C(C1(C)C)/C=C/C(=C/C=C/C(=C/C=C/C=C(/C=C/C=C(/C(=O)C)\C)\C)/C)/C)C)O	3-Hydroxysintaxanthin.mol
C1C(CC(=C(C1(C)C)/C=C/C(=C/C=C/C(=C/C=C/C=C(/C=C/C=C(/C=C/C=C(/CC(C=C(C)C)O)\C)\C)\C)/C)/C)C)O	3'-Hydroxyrubixanthin.mol
c1(c(cc(c(c1C)/C=C/C(=C/C=C/C(=C/C=C/C=C(/C=C/C=C(\C)/C=C/c1c(c(ccc1C)C)C)\C)/C)/C)C)O)C	3-Hydroxyisorenieratene.mol
C1CC(=O)C(=C(C1(C)C)/C=C/C(=C/C=C/C(=C/C=C/C=C(/C=C/C=C(/C=C/C1=C(C[C@H](CC1(C)C)O)C)\C)\C)/C)/C)C	3'-Hydroxyechinenone.mol
C1[C@H](C(=O)C(=C(C1(C)C)/C=C/C(=C/C=C/C(=C/C=C/C=C(/C=C/C=C(/C=C/C=C(/C=C/C=C(C)C)\C)\C)\C)/C)/C)C)O	3-Hydroxy-4-ketotorulene.mol
c1(c(cc(c(c1C)/C=C/C(=C/C=C/C(=C/C=C/C=C(/C=C/C=C(\C)/C=C/c1c(c(ccc1C)C)C)\C)/C)/C)C)OC(=O)C)C	3-Ethanoyloxyisorenieratene.mol
C1[C@@H](CC(=C(C1(C)C)/C=C/C(=C/C=C/C(=C/C=C/C=C(/C=C/C=C(/C=C/[C@@H]1C(C[C@@H](C=C1C)O)(C)C)\C)\C)/C)/C)C)O	3'-Epilutein.mol
C1[C@@H](C[C@@]2([C@@](C1(C)C)(/C=C/C(=C/C=C/C(=C/C=C/C=C(/C=C\1/C=C(CC[C@@H]3C(CC(=O)C=C3C)(C)C)C(=O)O1)\C)/C)/C)O2)C)O	3'-Dehydrouriolide.mol
C1[C@@H](CC(=C(C1(C)C)/C=C/C(=C/C=C/C(=C/C=C/C=C(/C=C/C=C(/C=C/[C@@H]1C(CC(=O)C=C1C)(C)C)\C)\C)/C)/C)C)O	3'-Dehydrolutein.mol
C1(CC(C=C(C1CCC(C)O)C)O)(C)C	3,9-Dihydroxy-4-megastigmene.mol
C1[C@@H](CC(=C(C1(C)C)/C=C/C(=C/C=C/C(=C/C=C/C=C(/C=C/C=C(/C=C/[C@H]1C(C[C@@H](C=C1C)O)(C)C)\C)\C)/C)/C)C)O	3',6'-Diepilutein.mol
C1(CC(C=C(C1(CCC(C)O)O)C)O)(C)C	3,6,9-Trihydroxy-4-megastigmene.mol
C1C(CC(C(C1(C)C)(/C=C/C(=C/C=C/C(=C/C=C/C=C(/C=C/C=C(/C=C/C1=C(CC(CC1(C)C)O)C)\C)\C)/C)/C)O)(C)O)O	3,5,6,3'-Tetrahydroxy-beta-carotene.mol
C1(=C(C(=O)C(=O)C1(C)C)C)/C=C/C(=C/C=C/C(=C/C=C/C=C(/C=C/C=C(/C=C/C1=C(CC(C(C1(C)C)O)O)C)\C)\C)/C)/C	3,4-Diketo-2',3'-dihydroxy-2-nor-beta-carotene.mol
C(=C(\C=C\CC(OC)(C)C)/C)/C=C/C(=C/C=C/C(=C/C=C/C=C(/C=C/C=C(/C=C/C=C(/CCCC(C)(OC)C)\C)\C)\C)/C)/C	3,4-Dihydrospirilloxanthin.mol
C(=C(\CCC(=O)C(OC)(C)C)/C)/C=C/C(=C/C=C/C(=C/C=C/C=C(/C=C/C=C(/CC/C=C(/CCC=C(C)C)\C)\C)\C)/C)/C	3,4-Dihydrospheroidenone.mol
C(=C(\CCCC(C)(OC)C)/C)/C=C/C(=C/C=C/C(=C/C=C/C=C(/C=C/C=C(/CC/C=C(/CCC=C(C)C)\C)\C)\C)/C)/C	3,4-Dihydrospheroidene.mol
C(=C(\CCCC(O)(C)C)/C)/C=C/C(=C/C=C/C(=C/C=C/C=C(/C=C/C=C(/C=C/C=C(/CCCC(C)(OC)C)\C)\C)\C)/C)/C	3',4'-Dihydrorhodovibrin.mol
C(=C(\CCCC(OC)(C)C)/C)/C=C/C(=C/C=C/C(=C/C=C/C=C(/C=C/C=C(/C=C/C=C(/CCC=C(C)C)\C)\C)\C)/C)/C	3,4-Dihydroanhydrorhodovibrin.mol
C1CC(C(=C(C1(C)C)/C=C/C(=C/C=C/C(=C/C=C/C=C(/C=C/C=C(/C=C/C1=C(C=CCC1(C)C)C)\C)\C)/C)/C)C)O	3',4'-Didehydroisocryptoxanthin.mol
CC(=C/C=C/C(=C/C=C/C(=C/C=C/C(=C/C=O)/C)/C)/C)C	3,4-Didehydro-acycloretinal.mol
C(=C(\C=C\CC(C)C)/C)/C=C/C(=C/C=C/C(=C/C=C/C=C(/C=C/C=C(/C=C/C=C(/CCC=C(C)C)\C)\C)\C)/C=O)/C	3,4-Didehydro-1,2-dihydrolycopen-20-al.mol
C(=C(\C=C\CC(C)(O[C@@H]1O[C@@H]([C@H]([C@@H]([C@H]1O)O)O)COC(=O)CCC)C)/C)/C=C/C(=C/C=C/C(=C/C=C/C=C(/C=C/C=C(/C=C/C=C(/CCC=C(C)C)\C)\C)\C)/C)/C	3',4'-Dehydro-Rhodopln
C(=C(\CCCC(C)(O)C)/C)/C=C/C(=C/C=C/C(=C/C=C/C=C(/C=C/C=C(/C=C/C=C(/C=C/C=C(C)C)\C)\C)\C)/C)/C	3',4'-Dehydrorhodopin.mol
C(=C(\C=C\CC(C)(O)C)/C)/C=C/C(=C/C=C/C(=C/C=C/C=C(/C=C/C=C(/C=C/C=C(/CCC=C(C)C)\C)\C)\C)/C)/C	3,4-Dehydrorhodopin.mol
C(=C(\C=C\CC(O[C@@H]1O[C@@H]([C@H]([C@@H]([C@H]1O)O)O)CO)(C)C)/C)/C=C/C(=C/C=C/C(=C/C=C/C=C(/C=C/C=C(/C=C/C=C(/CCC=C(C)C)\C)\C)\C)/C)/C	3,4-Dehydrorhodopin
C(=C(\C=C\CC(C)(C)O[C@@H]1O[C@@H]([C@H]([C@@H]([C@H]1O)O)O)COC(=O)CCC)/C)/C=C/C(=C/C=C/C(=C/C=C/C=C(/C=C/C=C(/C=C/C=C(/CCC=C(C)C)\C)\C)\C)/C)/C	3,4-Dehydrorhodopin
C(=C(\C=C\C=C(C)C)/C)/C=C/C(=C/C=C/C(=C/C=C/C=C(/C=C/C=C(/C=C/C=C(/CCC=C(C)C)\C)\C)\C)/C)/C	3,4-Dehydrolycopene.mol
C(=C(\C=C\C=C(\C=O)/C)/C)/C=C/C(=C/C=C/C(=C/C=C/C=C(/C=C/C=C(/C=C/C=C(/CCC=C(C)C)\C)\C)\C)/C)/C	3,4-Dehydrolycopen-16-al.mol
C(=C(\CCCC(C)(OC)C)/C)/C=C/C(=C/C=C/C(=C/C=C/C=C(/CC/C=C(/CC/C=C(/CCC=C(C)C)\C)\C)\C)/C)/C	3,4,11',12'-Tetrahydrospheroidene.mol
C1[C@@H]([C@@H]([C@H]([C@@H](C1(C)C)/C=C/C(=C/C=C/C(=C/C=C/C=C(/C=C/C=C(/C=C/[C@@H]1C(CC[C@@H]([C@H]1C)O)(C)C)\C)\C)/C)/C)C)O)O	3,4,4'-Trihydroxypirardixanthin.mol
C1[C@@H]([C@@H]([C@H]([C@@H](C1(C)C)/C=C/C(=C/C=C/C(=C/C=C/C=C(/C=C/C=C(/C=C/[C@@H]1C(C[C@@H]([C@@H]([C@H]1C)O)O)(C)C)\C)\C)/C)/C)C)O)O	3,4,3',4'-Tetrahydroxypirardixanthin.mol
C(=C(\CCCC(OC)(C)C)/C)/C=C/C(=C/C=C/C(=C/C=C/C=C(/C=C/C=C(/C=C/C=C(/CCCC(C)(OC)C)\C)\C)\C)/C=O)/C	3,4,3',4'-Tetrahydrospirilloxanthin-20-al.mol
C(=C(\CCCC(OC)(C)C)/C)/C=C/C(=C/C=C/C(=C/C=C/C=C(/C=C/C=C(/C=C/C=C(/CCCC(C)(OC)C)\C)\C)\C)/C)/C	3,4,3',4'-Tetrahydrospirilloxanthin.mol
C(=C(\C=C\CC(C)(O)C)/C)/C=C/C(=C/C=C/C(=C/C=C/C=C(/C=C/C=C(/C=C/C=C(/C=C/C=C(C)C)\C)\C)\C)/C)/C	3,4,3',4'-Tetradehydrorhodopin.mol
C(=C(\CCCC(OC)(C)C)/C)/CC/C(=C/C=C/C(=C/C=C/C=C(/C=C/C=C(/C=C/C=C(/CCCC(C)(OC)C)\C)\C)\C)/C)/C	3,4,3',4',7',8'-Hexahydrospirilloxanthin.mol
C(=C(\CCCC(OC)(C)C)/C)/CC/C(=C/CC/C(=C/C=C/C=C(/C=C/C=C(/C=C/C=C(/CCCC(C)(OC)C)\C)\C)\C)/C)/C	3,4,3',4',7',8',11',12'-Octahydrospirilloxanthin.mol
c1(c(cc(c(c1C)/C=C/C(=C/C=C/C(=C/C=C/C=C(/C=C/C=C(\C)/C=C/c1c(c(c(cc1C)OC1CCCCO1)C)C)\C)/C)/C)C)OC1CCCCO1)C	3,3'-Ditetrahydropyranosyloxyisorenieratene.mol
c1(c(cc(c(c1C)/C=C/C(=C/C=C/C(=C/C=C/C=C(/C=C/C=C(\C)/C=C/c1c(c(c(cc1C)OC)C)C)\C)/C)/C)C)OC)C	3,3'-Dimethoxyleprotene.mol
c1(c(cc(c(c1C)/C=C/C(=C/C=C/C(=C/C=C/C=C(/C=C/C=C(\C)/C=C/c1c(c(c(cc1C)OC(=O)C)C)C)\C)/C)/C)C)OC(=O)C)C	3,3'-Diethanoyloxyisorenieratene.mol
C1(=O)C(=C(C(C1OC(=O)CC)(C)C)/C=C/C(=C/C=C/C(=C/C=C/C=C(/C=C/C=C(/C=C/C1=C(C(=O)C(CC1(C)C)OC(=O)CC)C)\C)\C)/C)/C)C	2-nor-Astaxanthin-diester.mol
C1(=C(C(=O)C(C1(C)C)O)C)/C=C/C(=C/C=C/C(=C/C=C/C=C(/C=C/C=C(/C=C/C1=C(C(=O)C(CC1(C)C)O)C)\C)\C)/C)/C	2-Norastaxanthin.mol
C(=C(\C=C\C(=O)C(C)(OC)C)/C)/C=C/C(=C/C=C/C(=C/C=C/C=C(/C=C/C=C(/C=C/C=C(/CCCC(O)(C)C)\C)\C)\C)/C)/C	2-Ketorhodovibrin.mol
C(=C(\C=C\C(=O)C(OC)(C)C)/C)/C=C/C(=C/C=C/C(=C/C=C/C=C(/C=C/C=C(/C=C/C=C(/C=C/CC(C)(O)C)\C)\C)\C)/C)/C	2-Keto-demethyl-spirilloxanthin.mol
[C@@H]1([C@@H](CC(=C(C1(C)C)/C=C/C(=C/C=C/C(=C/C=C/C=C(/C=C/C=C(/C=C/C=C(/C=C/[C@@H](C(C)(O)C)O[C@@H]1O[C@H]([C@H]([C@H]([C@@H]1O)O)O)C)\C)\C)\C)/C)/C)C)O)O	2-Hydroxymyxol-2'-fucoside.mol
C1(CCC(=C(C1(C)C)CC/C(=C/CC/C(=C/C=C/C=C(/C=C/C=C(/CC/C=C(/CCC=C(C)C)\C)\C)\C)/C)/C)C)O	2-Hydroxy-monocyclophytophytofluene.mol
C1(CCC(=C(C1(C)C)CC/C(=C/CC/C(=C/C=C/C=C(/CC/C=C(/CC/C=C(/CCC=C(C)C)\C)\C)\C)/C)/C)C)O	2-Hydroxy-monocyclophytoene.mol
C1(CCC(=C(C1(C)C)CC/C(=C/CC/C(=C/C=C/C=C(/C=C/C=C(/CC/C=C(/CCC1C(C)(C)O1)\C)\C)\C)/C)/C)C)O	2-Hydroxy-monocyclic-phytofluene
C1C(C(=O)C(=C(C1(C)C)/C=C/C(=C/C=C/C(=C/C=C/C=C(/C=C/C=C(/C=C/C=C(/C=C/C(C(C)(OC)C)OC)\C)\C)\C)/C)/C)C)OC	2'-Hydroxyflexixanthin
C1C(C(=O)C(=C(C1(C)C)/C=C/C(=C/C=C/C(=C/C=C/C=C(/C=C/C=C(/C=C/C=C(/C=C/C(C(C)(OC)C)O)\C)\C)\C)/C)/C)C)OC	2'-Hydroxyflexixanthin
[C@H]1(CC(=O)C(=C(C1(C)C)/C=C/C(=C/C=C/C(=C/C=C/C=C(/C=C/C=C(/C=C/C1=C(CCCC1(C)C)C)\C)\C)/C)/C)C)O	2-Hydroxyechinenone.mol
[C@@H]1(CC(=O)C(=C(C1(C)C)/C=C/C(=C/C=C/C(=C/C=C/C=C(/C=C/C=C(/C=C/C1=C(C(=O)CCC1(C)C)C)\C)\C)/C)/C)C)O	2-Hydroxycanthaxanthin.mol
[C@@H]1([C@@H](C(=O)C(=C(C1(C)C)/C=C/C(=C/C=C/C(=C/C=C/C=C(/C=C/C=C(/C=C/C1=C(C(=O)[C@H](CC1(C)C)O)C)\C)\C)/C)/C)C)O)O	2-Hydroxyastaxanthin.mol
[C@@H]1([C@@H](C(=O)C(=C(C1(C)C)/C=C/C(=C/C=C/C(=C/C=C/C=C(/C=C/C=C(/C=C/C1=C(C[C@H](CC1(C)C)O)C)\C)\C)/C)/C)C)O)O	2-Hydroxyadonixanthin.mol
[C@@H]1([C@@H](C(=O)C(=C(C1(C)C)/C=C/C(=C/C=C/C(=C/C=C/C=C(/C=C/C=C(/C=C/C1=C(C(=O)CCC1(C)C)C)\C)\C)/C)/C)C)O)O	2-Hydroxyadonirubin.mol
C1(CCCC(C1=O)(C)O)(C)C	2-hydroxy-2,6,6-trimethylcyclohexanone.mol
C1CCC(=C(C1(C)C)/C=C/C(=C/C=C/C(=C/C=C/C=C(/C=C/C=C(/C=C/C=C(/C=C/C(C(C)C)O)\C)\C)\C)/C)/C)C	2'-Hydroxy-1',2'-dihydrotorulene.mol
C1(CCC(=C(C1(C)C)/C=C/C(=C/C=C/C(=C/C=C/C=C(/C=C/C=C(/C=C/C=C(/C=C/C1C(C)(C)O1)\C)\C)\C)/C)/C)C)O	2-Hydroxy-1',2'-dihydrotorulene
C(=C(\C=C\C(=O)C(O)(C)C)/C)/C=C/C(=C/C=C/C(=C/C=C/C=C(/C=C/C=C(/C=C/C=C(/C=C/C(C(C)(O)C)O)\C)\C)\C)/C)/C	2'-Dihydrophilipsiaxanthin.mol
C1CCC(=C(C1(C)C)/C=C/C(=C/C=C/C(=C/C=C/C=C(/C=C/C=C(/C=C/C=C(/C=C/C(=O)C(C)(O)C)\C)\C)\C)/C)/C)C	2'-Dehydroplectaniaxanthin.mol
C1(C2CCC(C1C(O2)/C=C/C)C)(C)C	2,7-Epoxy-megastigma-4,8-diene.mol
C1(/C=C/C(=C/C=C/C(=C/C=C/C=C(/C=C/C=C(/C=C/C=C(/CCC=C(C)C)\C)\C)\C)/C)/C)C(CCC1(C)O)C(C)(C)O	2,6-Cyclolycopene-1,5-diol.mol
C1(C2CCC(/C/1=C\C=C\C)(C)O2)(C)C	2,5-Epoxy-megastigma-6(Z),8(E)-diene.mol
C1(CCC(=O)C(=C1CCC(=O)C)C)(C)C	2,4,4-trimethyl-3-(3-oxobutyl)-2-cyclohexen-1-one.mol
C1(C(C(=O)C(=C(C1(C)C)/C=C/C(=C/C=C/C(=C/C=C/C=C(/C=C/C=C(/C=C/C1=C(CCCC1(C)C)C)\C)\C)/C)/C)C)O)O	2,3-Dihydroxyechinenone.mol
C1=C(C(=O)C(=C(C1(C)C)/C=C/C(=C/C=C/C(=C/C=C/C=C(/C=C/C=C(/C=C/[C@@H]1C(C[C@@H](C=C1C)O)(C)C)\C)\C)/C)/C)C)OC	2,3-Didehydroxipholenin.mol
C1(C(C(=O)C(=C(C1(C)C)/C=C/C(=C/C=C/C(=C/C=C/C=C(/C=C/C=C(/C=C/C1=C(CCC(C1(C)C)O)C)\C)\C)/C)/C)C)O)O	2,3,2'-Trihydroxy-4-keto-beta-carotene.mol
C(=C(\C=C\C(=O)C(OC)(C)C)/C)/C=C/C(=C/C=C/C(=C/C=C/C=C(/C=C/C=C(/C=C/C=C(/C=C/C(=O)C(C)(OC)C)\C)\C)\C)/C)/C	2,2'-Diketospirilloxanthin.mol
[C@@H]1(CC(=O)C(=C(C1(C)C)/C=C/C(=C/C=C/C(=C/C=C/C=C(/C=C/C=C(/C=C/C1=C(C(=O)C[C@@H](C1(C)C)O)C)\C)\C)/C)/C)C)O	2,2'-Dihydroxycanthaxanthin.mol
[C@@H]1([C@@H](C(=O)C(=C(C1(C)C)/C=C/C(=C/C=C/C(=C/C=C/C=C(/C=C/C=C(/C=C/C1=C(C(=O)[C@H]([C@@H](C1(C)C)O)O)C)\C)\C)/C)/C)C)O)O	2,2'-Dihydroxyastaxanthin.mol
C(=O)/C=C/C(=C/C=C/C(=C/C=C/C(=C/C=C/C=C(/C=C/C=C(/C=C/C=C(/C=C/C=O)\C)\C)\C)/C)/C)/C	2,2'-Diapocarotene-dial.mol
C1(CCCC(C1=O)C)(C)C	2,2,6-trimethylcyclohexanone.mol
C1(CC(=O)CC(C1=O)C)(C)C	2,2,6-trimethylcyclohexane-1,4-dione.mol
C(=C(\C=C\CC(C)(OC)C)/C)/C=C/C(=C/C=C/C(=C/C=C/C=C(/C=C/C=C(/C=C/C=C(/CCC=C(C)C)\C)\C)\C)/C=O)/C	1-Methoxy-3,4-didehydrolycopen-20-al.mol
C(=C(\CCCC(OC)(C)C)/C)/CC/C(=C/C=C/C(=C/C=C/C=C(/CC/C=C(/CC/C=C(/CCC=C(C)C)\C)\C)\C)/C)/C	1-Methoxy-1,2-dihydrophytofluene.mol
C(=C(\CCCC(OC)(C)C)/C)/CC/C(=C/CC/C(=C/C=C/C=C(/CC/C=C(/CC/C=C(/CCC=C(C)C)\C)\C)\C)/C)/C	1-Methoxy-1,2-dihydrophytoene.mol
C1CCC(=C(C1(C)C)/C=C/C(=C/C=C/C(=C/C=C/C=C(/C=C/C=C(/C=C/C=C(/C=C/CC(C)(O)C)\C)\C)\C)/C)/C)C	1'-Hydroxytorulene.mol
C(=C(\CCCC(C)(OC)C)/C)/CC/C(=C/C=C/C(=C/C=C/C=C(/CC/C=C(/CC/C=C(/CCCC(C)(C)O)\C)\C)\C)/C)/C	1-Hydroxy-3,4,7,8,1',2',11',12'-octahydrospherioidene.mol
C(=C(\CCCC(O)(C)C)/C)/CC/C(=C/C=C/C(=C/C=C/C=C(/C=C/C=C(/C=C/C=C(/CCCC(C)(OC)C)\C)\C)\C)/C)/C	1'-Hydroxy-3,4,1',2'-tetrahydrospheroidene.mol
C(=C(\CCCC(O)(C)C)/C)/CC/C(=C/CC/C(=C/C=C/C=C(/C=C/C=C(/C=C/C=C(/CCCC(C)(OC)C)\C)\C)\C)/C)/C	1'-Hydroxy-3,4,1',2',11',12'-hexahydrospheroidene.mol
C(=C(\CCCC(O)(C)C)/C)/CC/C(=C/C=C/C(=C/C=C/C=C(/CC/C=C(/CC/C=C(/CCC=C(C)C)\C)\C)\C)/C)/C	1-Hydroxy-1,2-dihydrophytofluene.mol
C(=C(\CCCC(C)(O)C)/C)/CC/C(=C/CC/C(=C/C=C/C=C(/CC/C=C(/CC/C=C(/CCC=C(C)C)\C)\C)\C)/C)/C	1-Hydroxy-1,2-dihydrophytoene.mol
C(=C(\CCCC(O)(C)C)/C)/CC/C(=C/C=C/C(=C/C=C/C=C(/C=C/C=C(/C=C/C=C(/CCC=C(C)C)\C)\C)\C)/C)/C	1-Hydroxy-1,2-dihydroneurosporene.mol
C(=C(\CCCC(O)(C)C)/C)/C=C/C(=C/C=C/C(=C/C=C/C=C(/CC/C=C(/CC/C=C(/CCC=C(C)C)\C)\C)\C)/C)/C	1-Hydroxy-1,2,7',8',11',12'-hexahydrolycopene.mol
C(=C(\CCC(C(O)(C)C)O)/C)/CC/C(=C/CC/C(=C/C=C/C=C(/C=C/C=C(/CC/C=C(/CCC=C(C)C)\C)\C)\C)/C)/C	1,2-Dihydroxyphytofluene.mol
C1CC(=O)C(=C(C1(C)C)/C=C/C(=C/C=C/C(=C/C=C/C=C(/C=C/C=C(/C=C/C=C(/C=C/C(C(C)(O)C)O)\C)\C)\C)/C)/C)C	1',2'-Dihydroxy-4-ketotorulene.mol
C1CC(=O)C(=C(C1(C)C)/C=C/C(=C/C=C/C(=C/C=C/C=C(/C=C/C=C(/C=C/C=C(/C=C/[C@@H](C(C)(O)C)O)\C)\C)\C)/C)/C)C	1',2'-Dihydroxy-4-ketotoruelene.mol
C(=C(\C=C\C(C(O)(C)C)O)/C)/C=C/C(=C/C=C/C(=C/C=C/C=C(/C=C/C=C(/C=C/C=C(/CCC=C(C)C)\C)\C)\C)/C)/C	1,2-Dihydroxy-3,4-didehydrolycopene.mol
C(=C(\CCCC(C)C)/C)/CC/C(=C/CC/C(=C/C=C/C=C(/C=C/C=C(/CC/C=C(/CCC=C(C)C)\C)\C)\C)/C)/C	1,2-Dihydrophytofluene.mol
C(=C(\CCCC(C)C)/C)/CC/C(=C/CC/C(=C/C=C/C=C(/CC/C=C(/CC/C=C(/CCC=C(C)C)\C)\C)\C)/C)/C	1,2-Dihydrophytoene.mol
C(=C(\CCCC(C)C)/C)/CC/C(=C/C=C/C(=C/C=C/C=C(/C=C/C=C(/C=C/C=C(/CCC=C(C)C)\C)\C)\C)/C)/C	1,2-Dihydroneurosporene.mol
C(=C(\CCCC(C)C)/C)/C=C/C(=C/C=C/C(=C/C=C/C=C(/C=C/C=C(/C=C/C=C(/CCC=C(C)C)\C)\C)\C)/C)/C	1,2-Dihydrolycopene.mol
c1(ccc(c(c1C)/C=C/C(=C/C=C/C(=C/C=C/C=C(/C=C/C=C(/C=C/C=C(/CCCC(C)C)\C)\C)\C)/C)/C)C)C	1',2'-Dihydrochlorobactene.mol
C1CC(=O)C(=C(C1(C)C)/C=C/C(=C/C=C/C(=C/C=C/C=C(/C=C/C=C(/C=C/C=C(/C=C/C(=O)C(C)C)\C)\C)\C)/C)/C)C	1',2'-Dihydro-4,2'-diketotorulene.mol
C(=C(\C=C\CC(C)C)/C)/C=C/C(=C/C=C/C(=C/C=C/C=C(/C=C/C=C(/C=C/C=C(/CCC=C(C)C)\C)\C)\C)/C)/C	1,2-Dihydro-3,4-dehydrolycopene.mol
C1C(CC(=C(C1(C)C)/C=C/C(=C/C=C/C(=C/C=C/C=C(/C=C/C=C(/C=C/C=C(/C=C/CC(C)(O[C@@H]1O[C@@H]([C@H]([C@@H]([C@H]1O)O)O)CO)C)\C)\C)\C)/C)/C)C)O	1',2'-Dihydro-3,1'-dihydroxytorulene
C1CCC(=C(C1(C)C)/C=C/C(=C/C=C/C(=C/C=C/C=C(/C=C/C=C(/C=C/C=C(/C=C/CC(C)(O[C@H]1O[C@H]([C@@H]([C@H]([C@H]1O)O)O)C)C)\C)\C)\C)/C)/C)C	1',2'-Dihydro-1'-hydroxytorulene
C1CCC(=C(C1(C)C)/C=C/C(=C/C=C/C(=C/C=C/C=C(/C=C/C=C(/C=C/C=C(/C=C/CC(C)(O[C@@H]1O[C@@H]([C@H]([C@@H]([C@H]1O)O)O)CO)C)\C)\C)\C)/C)/C)C	1',2'-Dihydro-1'-hydroxytorulene
C1CCC(=C(C1(C)C)/C=C/C(=C/C=C/C(=C/C=C/C=C(/C=C/C=C(/C=C/C=C(/C=C/CC(C)(C)O[C@@H]1O[C@@H]([C@H]([C@@H]([C@H]1O)O)O)COC(=O)CCC)\C)\C)\C)/C)/C)C	1',2'-Dihydro-1'-hydroxytorulene
C1CC(=O)C(=C(C1(C)C)/C=C/C(=C/C=C/C(=C/C=C/C=C(/C=C/C=C(/C=C/C=C(/CCCC(C)(O)C)\C)\C)\C)/C)/C)C	1',2'-Dihydro-1'-hydroxy-4-keto-gamma-carotene.mol
C(=C(\CCCC(C)C)/C)/CC/C(=C/CC/C(=C/C=C/C=C(/C=C/C=C(/C=C/C=C(/CCC=C(C)C)\C)\C)\C)/C)/C	1,2,7,8,11,12-Hexahydrolycopene.mol
C(=C(\CCCC(C)C)/C)/CC/C(=C/C=C/C(=C/C=C/C=C(/C=C/C=C(/C=C/C=C(/CCCC(C)C)\C)\C)\C)/C)/C	1,2,1',2'-Tetrahydroneurosporene.mol
C(=C(\CCCC(C)C)/C)/C=C/C(=C/C=C/C(=C/C=C/C=C(/C=C/C=C(/C=C/C=C(/CCCC(C)C)\C)\C)\C)/C)/C	1,2,1',2'-Tetrahydrolycopene.mol
C(=C(\C=C\CC(O)(C)C)/C)/C=C/C(=C/C=C/C(=C/C=C/C=C(/C=C/C=C(/C=C/C=C(/CCCC(C)(O)C)\C)\C)\C)/C)/C	1,1'-Dihydroxy-3,4-didehydrolycopene.mol
C1(=O)C=CC(=C(C1(C)C)/C=C/C(=C/C=C/C(=C/C=C/C=C(/C=C/C=C(/C=C/C=C(/C=C/CC(C)(C)O[C@@H]1O[C@@H]([C@H]([C@@H]([C@H]1O)O)O)CO)\C)\C)\C)/C)/C)C	1'-(beta-D-Glucopyranosyloxy)-3,4,3',4'-tetradehydro-1',2'-dihydro-beta,psi-caroten-2-one.mol
C1(CCC=C(/C/1=C\C=C\C)C)(C)C	(E,E)-Megastigma-4,6,8-triene.mol
C1CCC(=C(C1(C)C)/C=C/C(=C/C=C/C(=C/C(=O)O)/C)/C)C	(all-E)-Retinoic
C(=C(\CCC=C(C)C)/C)/CC/C(=C/CC/C(=C/C=C/C=C(/C=C/C=C(/CC/C=C(/CCC=C(C)C)\C)\C)\C)/C)/C	(all-E)-Phytofluene.mol
C(=C(\CCC=C(C)C)/C)/CC/C(=C/CC/C(=C/C=C/C=C(/CC/C=C(/CC/C=C(/CCC=C(C)C)\C)\C)\C)/C)/C	(all-E)-Phytoene.mol
C(=C\C(=C\C=C\C(=C\C=C\C=C(\C=C\C=C(\C=C\C(=O)OC)/C)/C)\C)\C)/C(=O)OC	(all-E)-Methylbixin.mol
C(=O)/C=C/C(=C/C=C/C(=C/C=C/C=C(/C=C/C=C(/C=C/C=O)\C)\C)/C)/C	(all-E)-Bixindial.mol
C1CCC(=C(C1(C)C)/C=C/C(=C/C=C/C(=C/C(=O)O)/C)/C)CO	(all-E)-18-Hydroxyretinoic
C1CC(=O)C(=C(C1(C)C)/C=C/C(=C/C=C/C(=C/C(=O)O)/C)/C)C	(all-E)-4-Oxoretinoic
C1CC(C(=C(C1(C)C)/C=C/C(=C/C=C/C(=C/C(=O)O)/C)/C)C)O	(all-E)-4-Hydroxyretinoic
C1[C@@H](CC(=C(C1(C)C)/C=C/C(=C/C=C/C(=C/C=C\C=C(\C=C\C=C(\C=C\C1=C(C[C@H](CC1(C)C)O)C)/C)/C)/C)/C)C)O[C@H]1O[C@H]([C@@H]([C@H]([C@H]1O)O)O)C	(15Z)-Zeaxanthin-3'-Rhamnoside.mol
C(=C\C=C(\C=C\C=C(\C=C\C=C(\C=C\CC(C)(C)OC)/C)/C)/C)\C=C(\C=C\C=C(\C=C\C=C(\C=C\CC(C)(C)OC)/C)/C)/C	(15Z)-Spirilloxanthin.mol
C(=C\C=C(\C=C\C=C\C=C(\C=C\CC(C=C(C)C)C)/C)/C)\C=C(\C=C\C=C(\C=C\c1c(c(ccc1C)C)C)/C)/C	(15Z)-Chlorobactene.mol
C(=C\C=C(\C=C\C=C(\C=C\C1=C(C(=O)C(CC1(C)C)O)C)/C)/C)\C=C(\C=C\C=C(\C=C\C1=C(C(=O)C(CC1(C)C)O)C)/C)/C	(15Z)-Astaxanthin.mol
C(=C\C=C(\C=C\C=C(\C=C\C=C(\CCC=C(C)C)/C)/C)/C)\C=C(\C=C\C=C(\CC/C=C(/CCCC(C)C)\C)/C)/C	(15Z)-1,2-dihydroneurosporene.mol
C(=C\C=C(\C=C\C=C(/C/C=C/C=C(/C=C/C=C(/C=C/C1=C(C[C@H](CC1(C)C)O)C)\C)\C)\C)/C)/[C@@H]1C(C[C@H](C=C1C)O)(C)C	(13'Z,3R,3'R,6'R)-Lutein.mol
C1[C@@H](CC(=C(C1(C)C)/C=C/C(=C/C=C/C(=C\C=C\C=C(\C=C\C=C(\C=C\C1=C(C[C@H](CC1(C)C)O)C)/C)/C)/C)/C)C)O[C@H]1O[C@H]([C@@H]([C@H]([C@H]1O)O)O)C	(13Z)-Zeaxanthin-3'-Rhamnoside.mol
C1CCC(=C(C1(C)C)/C=C/C(=C/C=C/C(=C\C(=O)O)/C)/C)C	(13Z)-Retinoic
C1CCC(=C(C1(C)C)/C=C/C(=C/C=C/C(=C\C=O)/C)/C)C	(13Z)-Retinal.mol
C(=C(\CCC=C(C)C)/C)/C=C/C(=C/C=C/C(=C\C=C\C=C(\C=C\C=C(\C=C\C=C(\CCC=C(C)C)/C)/C)/C)/C)/C	(13Z)-Lycopene.mol
C(=C(\CCC=C(C)C)/C)/C=C/C(=C/C=C/C(=C\C=C\C=C(\C=C\C=C(\C=C\C=C(\CCC=C(C)C)/C)/C)/C)/CO)/C	(13Z)-Lycopen-20-ol.mol
C(=O)(/C(=C/C=C/C(=C\C=C\C=C(\C=C\C=C(\C(=O)O[C@@H]1O[C@@H]([C@H]([C@@H]([C@H]1O)O)O)CO[C@@H]1O[C@@H]([C@H]([C@@H]([C@H]1O)O)O)CO)/C)/C)/C)/C)O[C@@H]1O[C@@H]([C@H]([C@@H]([C@H]1O)O)O)CO[C@@H]1O[C@@H]([C@H]([C@@H]([C@H]1O)O)O)CO	(13Z)-Crocetin.mol
c1(ccc(c(c1C)/C=C/C(=C/C=C/C(=C\C=C\C=C(\C=C\C=C(\C=C\C=C(\CCC=C(C)C)/C)/C)/C)/C)/C)C)C	(13Z)-Chlorobactene.mol
C(=C(\C=C\C=C(\C=C\C1=C(C(=O)C(CC1(C)C)O)C)/C)/C)\C=C\C=C(\C=C\C=C(\C=C\C1=C(C(=O)C(CC1(C)C)O)C)/C)/C	(13Z)-Astaxanthin.mol
C1CCC(=C(C1(C)C)/C=C/C(=C/C=C\C(=C\COC(=O)CCCCCCCCCCCCCCC)\C)/C)C	(11Z)-Retinyl
C1CCC(=C(C1(C)C)/C=C/C(=C/C=C\C(=C\CO)\C)/C)C	(11Z)-Retinol.mol
C1CCC(=C(C1(C)C)/C=C/C(=C/C=C\C(=C\C=O)\C)/C)C	(11Z)-Retinal.mol
C1[C@@H](CC(=C(C1(C)C)/C=C/C(=C/C=C\C(=C\C=O)\C)/C)C)O	(11Z)-3-Hydroxyretinal.mol
C(=C(\C=C\C=C(\C)/CC/C=C(/CCC=C(C)C)\C)/C)/C=C\C=C(\CC/C=C(/CC/C=C(/CCC=C(C)C)\C)\C)/C	(9Z,15Z)-Phytofluene.mol
C(=C(\C=C\[C@@H]1C(C[C@H](C(=O)[C@H]1C)O)(C)C)/C)\C=C\C(=C\C=C\C=C(\C=C\C=C(/C=C/[C@H]1[C@@H](C(=O)[C@@H](CC1(C)C)O)C)\C)/C)\C	(9Z,9'Z)-Tetrahydroastaxanthin.mol
C1[C@@H](CC(=C(C1(C)C)/C=C/C(=C\C=C\C(=C\C=C\C=C(\C=C\C(=C/C=C/[C@@H]1C(C[C@H](C=C1C)O)(C)C)\C)/C)\C)/C)C)O	(9Z,9'Z)-Lutein.mol
C1[C@@H](CC(=C(C1(C)C)/C=C/C(=C\C=C\C(=C\C=C\C=C(\C=C\C=C(\C=C\C1=C(C[C@H](CC1(C)C)O)C)/C)/C)\C)/C)C)O[C@H]1O[C@H]([C@@H]([C@H]([C@H]1O)O)O)C	(9Z)-Zeaxanthin-3'-Rhamnoside.mol
C1[C@@H](CC(=C(C1(C)C)/C=C/C(=C\C=C\C(=C\C=C\C=C(\C=C\C=C(\C=C\C1=C(C[C@H](CC1(C)C)O[C@H]1O[C@H]([C@@H]([C@H]([C@H]1O)O)O)C)C)/C)/C)\C)/C)C)O[C@H]1O[C@H]([C@@H]([C@H]([C@H]1O)O)O)C	(9Z)-Zeaxanthin
C1[C@@H](C[C@@]2([C@@](C1(C)C)(/C=C/C(=C\C=C\C(=C\C=C\C=C(\C=C\C=C(\C=C\[C@]13C(C[C@@H](C[C@@]1(C)O3)O)(C)C)/C)/C)\C)/C)O2)C)O	(9Z)-Violaxanthin.mol
C1CCC(=C(C1(C)C)/C=C/C(=C\C=C\C(=C\CO)\C)/C)C	(9Z)-Retinol.mol
C1CCC(=C(C1(C)C)/C=C/C(=C\C=C\C(=C\C(=O)O)\C)/C)C	(9Z)-Retinoic
C1[C@@H](C[C@@](C(=C=C/C(=C/C=C/C(=C/C=C/C=C(/C=C/C=C(/C)\C=C\[C@]23C(C[C@@H](C[C@]2(O3)C)O)(C)C)\C)/C)/C)C1(C)C)(C)O)O	(9'Z)-Neoxanthin.mol
C(=C(\CCC=C(C)C)/C)/C=C/C(=C\C=C\C(=C\C=C\C=C(\C=C\C=C(\C=C\C=C(\CCC=C(C)C)/C)/C)/C)\C)/C	(9Z)-Lycopene.mol
C(=C(\CCC=C(C)C)/C)/C=C/C(=C\C=C\C(=C\C=C\C=C(\C=C\C=C(\C=C\C=C(\CCC=C(C)C)/C)/C)/C)\CO)/C	(9Z)-Lycopen-20-ol.mol
C1[C@@H](CC(=C(C1(C)C)/C=C/C(=C\C=C\C(=C\C=C\C=C(\C=C\C=C(\C=C\[C@H]1C(C[C@@H](C=C1C)O)(C)C)/C)/C)\C)/C)C)O	(9Z)-Lutein.mol
c1(ccc(c(c1C)/C=C/C(=C/C=C/C(=C/C=C/C=C(/C=C/C=C(\C=C\C=C(\CCC=C(C)C)/C)/C)\C)/C)/C)C)C	(9'Z)-Chlorobactene.mol
c1(ccc(c(c1C)/C=C/C(=C\C=C\C(=C\C=C\C=C(\C=C\C=C(\C=C\C=C(\CCC=C(C)C)/C)/C)/C)\C)/C)C)C	(9Z)-Chlorobactene.mol
C(=C(\C=C\C1=C(C(=O)C(CC1(C)C)O)C)/C)\C=C\C(=C\C=C\C=C(\C=C\C=C(\C=C\C1=C(C(=O)C(CC1(C)C)O)C)/C)/C)\C	(9Z)-Astaxanthin.mol
C(=C\C(=C\C=C\C(=C\C=C\C=C(\C=C\C=C(/C=C/[C@]12C(C[C@@H](C[C@@]1(C)O2)O)(C)C)\C)/C)\C)\C)/C1=C(C(CC1(C)C)OC)C(=O)C	(9'Z)-5',6'-Epoxy-3'-hydroxy-3-methoxy-4,5-didehydro-5',6'-dihydro-4,6-cyclo-5,6-seco-beta,beta-caroten-5-one.mol
C1(CCC(=O)C(=C1CC[C@H](C)O)C)(C)C	(9S)-9-Apo-7,8-dihydro-9-hydroxy-beta-caroten-4-one.mol
C1[C@@H](C[C@@]2(C(=C[C@@H](/C(=C/C=C/C(=C/C=C/C=C(/C=C/C=C(/[C@@H]3C=C4C(C[C@@H](C[C@@]4(C)O3)O)(C)C)\C)\C)/C)/C)O2)C1(C)C)C)O	(8S,8'S)-Auroxanthin.mol
C1=C2C(C[C@@H](C[C@@]2(C)O[C@@H]1/C(=C/C=C/C(=C/C=C/C=C(/C=C/C=C(/C=C=C1[C@@](C[C@H](CC1(C)C)O)(O)C)\C)\C)/C)/C)O)(C)C	(8'S)-Neochrome.mol
C1[C@@H](C[C@@]2(C(=C[C@@H](/C(=C/C=C/C(=C/C=C/C=C(/C=C/C=C(/C=C/C3=C(C[C@H](CC3(C)C)O)C)\C)\C)/C)/C)O2)C1(C)C)C)O	(8S)-Mutatoxanthin.mol
C1[C@@H](C[C@@]2([C@@](C1(C)C)(/C=C/C(=C/C=C/C(=C/C=C/C=C(/C=C/C=C(/[C@@H]1C=C3C(C[C@@H](C[C@@]3(C)O1)O)(C)C)\C)\C)/C)/C)O2)C)O	(8'S)-Luteoxanthin.mol
C1[C@@H](C[C@@]([C@](C1(C)C)(/C=C/C(=C/C=C/C(=C/C=C/C=C(/C=C/C=C(/[C@@H]1C=C2C(C[C@@H](C[C@@]2(C)O1)O)(C)C)\C)\C)/C)/C)O)(C)O)O	(8'S)-Latochrome.mol
C1[C@@H](C[C@@]2(C(=C[C@H](/C(=C/C=C/C(=C/C=C/C=C(/C=C/C=C(/[C@@H]3C=C4C(C[C@@H](C[C@@]4(C)O3)O)(C)C)\C)\C)/C)/C)O2)C1(C)C)C)O	(8R,8'S)-Auroxanthin.mol
C1[C@@H](C[C@@]2(C(=C[C@H](/C(=C/C=C/C(=C/C=C/C=C(/C=C/C=C(/[C@H]3C=C4C(C[C@@H](C[C@@]4(C)O3)O)(C)C)\C)\C)/C)/C)O2)C1(C)C)C)O	(8R,8'R)-Auroxanthin.mol
C1=C2C(C[C@@H](C[C@@]2(C)O[C@H]1/C(=C/C=C/C(=C/C=C/C=C(/C=C/C=C(/C=C=C1[C@@](C[C@H](CC1(C)C)O)(O)C)\C)\C)/C)/C)O)(C)C	(8'R)-Neochrome.mol
C1[C@@H](C[C@@]2(C(=C[C@H](/C(=C/C=C/C(=C/C=C/C=C(/C=C/C=C(/C=C/C3=C(C[C@H](CC3(C)C)O)C)\C)\C)/C)/C)O2)C1(C)C)C)O	(8R)-Mutatoxanthin.mol
C1[C@@H](C[C@@]2([C@@](C1(C)C)(/C=C/C(=C/C=C/C(=C/C=C/C=C(/C=C/C=C(/[C@H]1C=C3C(C[C@@H](C[C@@]3(C)O1)O)(C)C)\C)\C)/C)/C)O2)C)O	(8'R)-Luteoxanthin.mol
C1[C@@H](C[C@@]([C@](C1(C)C)(/C=C/C(=C/C=C/C(=C/C=C/C=C(/C=C/C=C(/[C@H]1C=C2C(C[C@@H](C[C@@]2(C)O1)O)(C)C)\C)\C)/C)/C)O)(C)O)O	(8'R)-Lactochrome.mol
C(=C\C=C\C(=C\C=C\C=C(\C=C\C=C(/CC/C=C(/CCC=C(C)C)\C)\C)/C)\C)(/C)\C=C/C=C(/CCC=C(C)C)\C	(7Z,9Z,9'Z)-Neurosporene.mol
C(=C\C=C\C(=C\C=C\C=C(\C=C\C=C(\CC/C=C(/CCC=C(C)C)\C)/C)/C)\C)(/C)\C=C/C=C(/CCC=C(C)C)\C	(7Z,9Z)-Neurosporene.mol
C1(CC(=O)C=C(/C/1=C\C[C@H](C)O)C)(C)C	(6Z,9S)-9-Hydroxy-4,6-megastigmadien-3-one
C1(CC(=O)C=C([C@@]1(/C=C/[C@@H](O[C@@H]1O[C@@H]([C@H]([C@@H]([C@H]1O)O)O)CO)C)O)C)(C)C	(6S,9S)-Roseoside.mol
C1(CC(=O)C=C([C@@]1(/C=C/[C@H](O[C@@H]1O[C@@H]([C@H]([C@@H]([C@H]1O)O)O)CO)C)O)C)(C)C	(6S,9R)-Roseoside.mol
C1(CC(C=C([C@@H]1/C=C/[C@@H](C)O)C)(O)O)(C)C	(6R,7E,9R)-9-Hydroxy-4,7-megastigmadien-3-one.mol
C1(CC(C=C([C@@H]1/C=C/C(C)(O)O)C)(O)O)(C)C	(6R,7E)-4,7-megastigmadien-3,9-dione.mol
C1C(=O)C=C([C@@H](C1(C)C)/C=C/C(=C/C=C/C(=C/C=C/C=C(/C=C/C=C(/C=C/[C@H]1C(C[C@H](C=C1C)O)(C)C)\C)\C)/C)/C)C	(6R,3'R,6'S)-3-Dehydrolactucaxanthin.mol
C1C(=O)C=C([C@@H](C1(C)C)/C=C/C(=C/C=C/C(=C/C=C/C=C(/C=C/C=C(/C=C/[C@@H]1C(C[C@H](C=C1C)O)(C)C)\C)\C)/C)/C)C	(6R,3'R,6'R)-3-Dehydrolactucaxanthin.mol
C(=C(\CCC=C(C)C)/C)\C=C\C(=C\C=C\C(=C\C=C\C=C(\C=C\C=C(\C=C\C=C(\CCC=C(C)C)/C)/C)/C)\C)\C	(5Z)-Lycopene.mol
c1(ccc(c(c1C)/C=C/C(=C/C=C/C(=C/C=C/C=C(/C=C/C=C(/C=C/C=C(\CCC=C(C)C)/C)\C)\C)/C)/C)C)C	(5'Z)-Chlorobactene.mol
C1CC[C@@]2([C@@](C1(C)C)(/C=C/C(=C/C=C/C(=C/C=C/C=C(/C=C/C=C(/C=C/C(=O)[C@]1(C(CCC1)(C)C)C)\C)\C)/C)/C)O2)C	(5R,6S,5'R)-Sapotexanthin
C(=C\C(=C\C=C\C(=C\C=C\C=C(\C=C\C=C(\C#CC1=C([C@@H]([C@H](CC1(C)C)O)O)C)/C)/C)\C)\C)/C1=C([C@@H]([C@H](CC1(C)C)O)O)C	(4S,4'S)-4,4'-Dihydroxydiatoxanthin.mol
C1[C@@H]([C@H](C(=C(C1(C)C)C#C/C(=C/C=C/C(=C/C=C/C=C(/C=C/C=C(/C#CC1=C([C@@H]([C@H](CC1(C)C)O)O)C)\C)\C)/C)/C)C)O)O	(4S,4'S)-4,4'-Dihydroxyalloxanthin.mol
C1[C@@H]([C@H](C(=C(C1(C)C)C#C/C(=C/C=C/C(=C/C=C/C=C(/C=C/C=C(/C#CC1=C(C[C@H](CC1(C)C)O)C)\C)\C)/C)/C)C)O)O	(4S)-4-Hydroxyalloxanthin.mol
C1[C@@H]([C@@H](C(=C(C1(C)C)C#C/C(=C/C=C/C(=C/C=C/C=C(/C=C/C=C(/C#CC1=C(C[C@H](CC1(C)C)O)C)\C)\C)/C)/C)C)O)O	(4R)-4-Hydroxyalloxanthin.mol
C1CCC(=C(C1(C)C)/C=C/C(=C/C=C/C(=C/C=C/C=C(/C=C/C=C(/C=C/C=C(/C)\C=C/C=C(C)C)\C)\C)/C)/C)C	(3'Z,5'Z)-Torulene.mol
C1[C@@H](CC(=C(C1(C)C)/C=C/C(=C/C=C/C(=C/C=C/C=C(/C=C/C=C(/C=C/C=C(/C)\C=C/C=C(C)C)\C)\C)/C)/C)C)O	(3'Z,5'Z)-Celaxanthin.mol
C(=C\C=C\C(=C\C=C\C=C(\C=C\C=C(\C(=C\C(=O)[C@@]1(C[C@H](CC1(C)C)O)C)\O)/C)/C)\C)(\C)/C=C/[C@]12[C@](C[C@H](CC1(C)C)O2)(C)O	(3S,5R,6S,3'S,5'R)-3,6-Epoxy-5,3',8'-triihydroxy-beta,kappa-caroten-6'-one.mol
C1(C[C@@H](C[C@@](C1=C=C/C(=C/C=C/C=C/C=C(/C=C\1/C=C(/C=C/[C@]2(C(=CC(=O)CC2(C)C)C)O)C(=O)O1)\C)/C)(C)O)OC(=O)C)(C)C	(3S,5R,6'S)-3-ethanoyloxy-5,6'-dihydroxy-5,67,8-tetradehydro-11',19'-olide-20-nor-beta,epsilon-caroten-3'-one.mol
C1(C[C@@H](C[C@@](C1=C=CC(=O)C)(C)O)O)(C)C	(3S,5R,6R,8S)-9-Apo-6,7-didehydro-5,6-dihydro-3,5-dihydroxy-beta-carotene.mol
C1[C@@H]([C@@H](C(=C(C1(C)C)/C=C/C(=C/C=C/C(=C/C=C/C=C(/C=C/C=C(/C=C/C=C(/C=C/[C@@H](C(C)(O)C)O)\C)\C)\C)/C)/C)C)O)O	(3S,4S,2'S)-4-Hydroxymyxol.mol
C1[C@@H]([C@@H](C(=C(C1(C)C)/C=C/C(=C/C=C/C(=C/C=C/C=C(/C=C/C=C(/C=C/C1=C([C@H]([C@H](CC1(C)C)O)O)C)\C)\C)/C)/C)C)O)O	(3S,4R,3'S,4'R)-Crustaxanthin.mol
C1[C@H]([C@@H](C(=C(C1(C)C)/C=C/C(=C/C=C/C(=C/C=C/C=C(/C=C/C=C(/C=C/C1=C([C@H]([C@@H](CC1(C)C)O)O)C)\C)\C)/C)/C)C)O)O	(3S,4R,3'R,4'R)-Crustaxanthin.mol
C1[C@@H]([C@H](C(=C(C1(C)C)/C=C/C(=C/C=C/C(=C/C=C/C=C(/C=C/C=C(/C=C/C=C(/C=C/[C@@H](C(C)(O)C)O)\C)\C)\C)/C)/C)C)O)O	(3S,4R,2'S)-4-Hydroxymyxol.mol
C(=C\C1=C(C(=O)[C@H](CC1(C)C)O)C)/C(=C/C=C/C(=C/C=C/C=C(/C=C/C=C(/C#CC1=C([C@@H]([C@H](CC1(C)C)O)O)C)\C)\C)/C)/C	(3S,3'S,4'S)-4-Keto-4'-hydroxydiatoxanthin.mol
C(=C\C1=C(C(=O)[C@H](CC1(C)C)O)C)/C(=C/C=C/C(=C/C=C/C=C(/C=C/C=C(/C#CC1=C([C@H]([C@H](CC1(C)C)O)O)C)\C)\C)/C)/C	(3S,3'S,4'R)-4-Keto-4'-hydroxydiatoxanthin.mol
C1[C@H](CC(=C(C1(C)C)/C=C/C(=C/C=C/C(=C/C=C/C=C(/C=C/C=C(/C=C/C1=C(C[C@@H](CC1(C)C)O)C)\C)\C)/C)/C)C)O	(3S,3'S)-Zeaxanthin.mol
C1[C@@H](C(=O)C(=C(C1(C)C)/C=C/C(=C/C=C/C(=C/C=C/C=C(/C=C/C=C(/C=C/C1=C(C(=O)[C@H](CC1(C)C)O)C)\C)\C)/C)/C)C)O	(3S,3'S)-Astaxanthin.mol
C1[C@@H](C[C@@]([C@@](C1(C)C)(/C=C/C(=C/C=C/C(=C/C=C/C=C(/C=C/C=C(/C=C/[C@@H]1C(C[C@H](C=C1C)O)(C)C)\C)\C)/C)/C)O)(O)C)O	(3S,3'R,5S,6S,6'R)-5,6-Dihydroxy-5,6-dihydrolutein.mol
C1[C@@H](C(=O)C(=C(C1(C)C)/C=C/C(=C/C=C/C(=C/C=C/C=C(/C=C/C=C(/C=C/C1=C(CCCC1(C)C)C)\C)\C)/C)/C)C)O	(3S)-3-Hydroxyechinenone.mol
C1(C[C@@H](CC(=C1C=O)C)O)(C)C	(3S)-3-Hydroxycyclocitral.mol
C1(CC(=O)C(=C(C1(C)C)/C=C/C(=C/C=C/C(=C/C=C/C=C(/C=C/C=C(/C=C/C1=C(C(=O)[C@H](CC1(C)C)O)C)\C)\C)/C)/C)C)O	(3'S)-2,3'-Dihydroxycanthaxanthin.mol
C1(C[C@H](C=C([C@@H]1/C=C/[C@@H](C)O)C)O)(C)C	(3R,6R,7E,9R)-3,9-dihydroxy-4,7-megastigmadiene.mol
C1(C[C@H](C=C([C@@H]1/C=C/C(C)(O)O)C)O)(C)C	(3R,6R,7E)-3-Hydroxy-4,7-megastigmadien-9-one.mol
C(=C\C=C\C(=C\C=C\C=C(\C=C\C=C(\C(=O)C[C@@]1(O[C@H](C[C@H]1C)CC(=O)C)C)/C)/C)\C)(\C)/C=C/[C@]12[C@](C[C@H](CC1(C)C)O2)(C)O	(3R,5R,6S,3'R,5'R,6'S)-3,6-Epoxy-5-hydroxy-1',2',5',6',7',8'-hexahydro-16'-nor-beta,psi-carotene-1',8'-dione.mol
C1[C@H]([C@H](C(=C(C1(C)C)/C=C/C(=C/C=C/C(=C/C=C/C=C(/C=C/C=C(/C=C/C=C(/CCC=C(C)C)\C)\C)\C)/C)/C)C)O)O	(3R,4S)-4-Hydroxyrubixanthin.mol
C1[C@H]([C@@H](C(=C(C1(C)C)/C=C/C(=C/C=C/C(=C/C=C/C=C(/C=C/C=C(/C=C/C1=C([C@H]([C@H](CC1(C)C)O)O)C)\C)\C)/C)/C)C)O)O	(3R,4R,3'S,4'R)-Crustaxanthin.mol
C1[C@H]([C@@H](C(=C(C1(C)C)/C=C/C(=C/C=C/C(=C/C=C/C=C(/C=C/C=C(/C=C/C=C(/CCC=C(C)C)\C)\C)\C)/C)/C)C)O)O	(3R,4R)-4-Hydroxyrubixanthin.mol
C1[C@H](C(=O)C(=C(C1(C)C)/C=C/C(=C/C=C/C(=C/C=C/C=C(/C=C/C=C(/C=C/C1=C(C(=O)[C@@H](CC1(C)C)O)C)\C)\C)/C)/C)C)O	(3R,3'R)-Astaxanthin.mol
C1[C@H](C(=O)C(=C(C1(C)C)/C=C/C(=C/C=C/C(=C/C=C/C=C(/C=C/C=C(/C=C/C1=C(C(=O)CCC1(C)C)C)\C)\C)/C)/C)C)O	(3R)-Adonirubin.mol
C1[C@H](C(=O)C(=C(C1(C)C)/C=C/C(=C/C=C/C(=C/C=C/C=C(/C=C/C=C(/C=C/C1=C(CCCC1(C)C)C)\C)\C)/C)/C)C)O	(3R)-3-Hydroxyechinenone.mol
C1[C@@H](CC(=C(C1(C)C)/C=C/C(=C/C=C/C(=C/C=C/C=C(/C(=O)/C=C/C(=C/C=C\1/C(=CC(=O)CC1(C)C)C)/C)\C)/C)/C)C)O	(3R)-3-Hydroxy-4',12'-retro-beta,beta-carotene-3',12'-dione.mol
C1(CC(=O)C(=C(C1(C)C)/C=C/C(=C/C=C/C(=C/C=C/C=C(/C=C/C=C(/C=C/C1=C(C(=O)[C@@H](CC1(C)C)O)C)\C)\C)/C)/C)C)O	(3'R)-2,3'-Dihydroxycanthaxanthin.mol
[C@@]1(CC[C@@H]([C@H]1C)C(=C)C)(C)O	(2S,5S,6R)-plinol.mol
[C@@]1(CC[C@@H]([C@H]1/C=C/C(=C/C=C/C(=C/C=C/C=C(/C=C/C=C(/C=C/C=C(/CCC=C(C)C)\C)\C)\C)/C)/C)C(C)(C)OC)(C)O	(2S,5S,6R)-2,6-cyclolycopene-1-methoxy-5-ol.mol
[C@@]1(CC[C@@H]([C@H]1/C=C/C(=C/C=C/C(=C/C=C/C=C(/C=C/C=C(/C=C/C=C(/CCC=C(C)C)\C)\C)\C)/C)/C)C(C)(C)O)(C)O	(2S,5S,6R)-1,16-didehydro-2,6-cyclolycopene-5-ol.mol
[C@@]1(CC[C@@H]([C@H]1/C=C/C(=C/C=C/C(=C/C=C/C=C(/C=C/C=C(/C=C/C=C(/CCC=C(C)C)\C)\C)\C)/C)/C)C(=C)C)(C)O	(2S,5R,6R)-1,16-didehydro-
C(=C\C(=C\C=C\C(=C\C=C\C=C(\C=C\C=C(\C=C\C=C(\C=C\[C@@H](C(C)(O)C)O)/C)/C)/C)\C)\C)/C=C(/C=C/[C@@H](C(C)(O)C)O)\C	(2S,2'S)-Oscillol.mol
C1CCC(=C(C1(C)C)/C=C/C(=C/C=C/C(=C/C=C/C=C(/C=C/C=C(/C=C/C=C(/C=C/[C@@H](C(C)(O)C)O[C@@H]1O[C@H]([C@H]([C@H]([C@@H]1O)O)O)C)\C)\C)\C)/C)/C)C	(2'S)-Deoxymyxol
C1CCC(=C(C1(C)C)/C=C/C(=C/C=C/C(=C/C=C/C=C(/C=C/C=C(/C=C/C=C(/C=C/[C@@H](C(C)(O)C)O[C@@H]1O[C@H]([C@H]([C@H]([C@@H]1OC)O)OC)C)\C)\C)\C)/C)/C)C	(2'S)-Deoxymyxol
[C@]1(CC[C@H]([C@H]1/C=C/C(=C/C=C/C(=C/C=C/C=C(/C=C/C=C(/C=C/C=C(/CCC=C(C)C)\C)\C)\C)/C)/C)C(C)(C)O)(C)O	(2R,5R,6R)-2,6-cyclolycopene-1,5-diol.mol
CC1(C)C(=O)CCC(C)=C1/C=C/C(C)=C/C=C/C(C)=C/C=C/C=C(\C)C=C/C=C(\C)C=C/C2=C(\C)CC[C@](O)([H])C2(C)C	(2'R)-2-Keto-2'-hydroxy-ẞ-carotene
CC2(C)C(/C=C/C(C)=C/C=C/C(C)=C/C=C/C=C(\C)C=C/C=C(\C)C=C/C1=C(\C)CC[C@@](O)([H])C1(C)C)=C(C)CC[C@]2(O)[H]	(2R,2'S)-2,2'-Dihydroxy-ẞ-carotene
CC2(C)C(/C=C/C(C)=C/C=C/C(C)=C/C=C/C=C(\C)C=C/C=C(\C)C=C/C1=C(\C)CCCC1(C)C)=C(C)C(=O)[C@](O)([H])[C@@]2(O)[H]	(2R,3S)-2,3-Dihydroxy-ẞ-carotene-4-one
CC2(C)C(/C=C/C(C)=C/C=C/C(C)=C/C=C/C=C(\C)C=C/C=C(\C)C=C/C1=C(\C)CCCC1(C)C)=C(C)CC[C@@]2(O)[H]	(2S)-2-Hydroxy-ẞ-carotene
CC2(C)C(/C=C/C(C)=C/C=C/C(C)=C/C=C/C=C(\C)C=C/C=C(\C)C=C/C1=C(\C)CCCC1(C)C)=C(C)C(=O)C[C@@]2(O)[H]	(2S)-2-Hydroxy-ẞ-echinenone
CC1(C)C(=O)CCC(C)=C1/C=C/C(C)=C/C=C/C(C)=C/C=C/C=C(\C)C=C/C=C(\C)C=C/C2=C(\C)CC[C@@](O)([H])C2(C)C	(2'S)-2-Keto-2'-hydroxy-ẞ-carotene
CC2(C)C(/C=C/C(C)=C/C=C/C(C)=C/C=C/C=C(\C)C=C/C=C(\C)C=C/C1=C(\C)CC[C@@](O)([H])C1(C)C)=C(C)CC[C@@]2(O)[H]	(2S,2'S)-2,2'-Dihydroxy-ẞ-carotene
CC1(C)C[C@](O)([H])C(=O)C(C)=C1/C=C/C(C)=C/C=C/C(C)=C/C=C/C=C(\C)C=C/C=C(\C)C=C/C=C(\C)CC/C=C(/C)C	(3R)-3-Hydroxy-4-keto-y-carotene
O=C(C)C=C/C1=C(\C)C[C@](O)([H])CC1(C)C	(3R)-3-Hydroxy-ẞ-ionone
CC1(C)C[C@@](O)([H])C(=O)C(C)=C1/C=C/C(C)=C/C=C/C(C)=C/C=C/C=C(\C)C=C/C=C(\C)C=C[C@@]2([H])C(C)=C[C@](O)([H])CC2(C)C	(3R,3'R,5S)-3,3',5, 19'-tetrahydroxy-7', 8'-didehydro-γ,ε-carotene-8-one
CC1(C)C[C@@](O)([H])[C@](O)([H])C(C)=C1/C=C/C(C)=C/C=C/C(C)=C/C=C/C=C(\C)C=C/C=C(\C)C=C/C2=C(\C)C[C@](O)([H])CC2(C)C	(35,3'S,6'R)-α-Doradexanthin
CC1(C)C[C@@](O)([H])C(=O)C(C)=C1/C=C/C(C)=C/C=C/C(C)=C/C=C/C=C(\C)C=C/C=C(\C)C=C[C@@]2([H])C(C)=C[C@](O)([H])CC2(C)C	(3S,4S,3'R)-3,4,3'-Trihydroxy-ẞ-carotene
CC1(C)CC[C@](O)([H])C(C)=C1/C=C/C(C)=C/C=C/C(C)=C/C=C/C=C(\C)C=C/C=C(\C)C=C[C@@]2([H])C(C)=CCCC2(C)C	(4'R)-4-Hydroxy-a-carotene
CC2(C)CCC[C@]1(C)O[C@]12/C=C/C(C)=C/C=C/C(C)=C/C=C/C=C(\C)C=C/C=C(\C)C=C/C3=C(\C)CCCC3(C)C	(5S,6R)-B-Carotene 5,6-epoxide
CC1(C)CCCC(C)=C1/C=C/C(C)=C/C=C/C(C)=C/C=C/C=C(\C)C=C/C=C(\C)C=C[C@]2([H])C(C)=CCCC2(C)C	(6'R)-a-Carotene
CC1(C)CC(=O)C=C(C)[C@]1([H])C=CC(C)=C/C=C/C(C)=C/C=C/C=C(\C)C=C/C=C(\C)C=C[C@@]2([H])C(C)=CC(=O)CC2(C)C	(6R,6'R)-3,3'-Diketo-ε-carotene
CC1(C)CC(=O)C=C(C)[C@]1([H])C=CC(C)=C/C=C/C(C)=C/C=C/C=C(\C)C=C/C=C(\C)C=C[C@]2([H])C(C)=CC(=O)CC2(C)C	(6R,6'S)-3,3'-Diketo-ε-carotene
CC1(C)CC(=O)C=C(C)[C@@]1([H])C=CC(C)=C/C=C/C(C)=C/C=C/C=C(\C)C=C/C=C(\C)C=C[C@]2([H])C(C)=C[C@](O)([H])CC2(C)C	(65,3'S,6'S)-3'-Hydroxy-ε-caroten-3-one
CC1(C)CC/C=C(/C)[C@@]1([H])C=CC(C)=C/C=C/C(C)=C/C=C/C=C(\C)C=C/C=C(\C)C=C[C@]2([H])C(C)=CCCC2(C)C	(65,6'S)-ε-Carotene
CC1(C)CC(=O)C=C(C)[C@]1(O)C=CC(C)=C/C=C/C(=O)C	(6S,7E,9E,11E)-3-Oxo-13-apo-a-caroten-13-one
C/C(=C/C=C/C(C)=C/C=C/C=C(\C)C=CC=O)C=C/C1=C(\C)CCCC1(C)C	(9Z)-10'-Apo-ẞ-carotenal
C/C(=C/C=C/C(C)=C/C=C/C=C(\C)C=C/C=C(\C)C=C/C1=C(\C)CCCC1(C)C)C=C/C2=C(\C)CCCC2(C)C	(9Z)-B-Carotene
CC2(C)C[C@@](O)([H])C[C@@]1(C)O[C@@]12/C=C/C(C)=C/C=C/C(C)=C/C=C/C=C(\C)C=O	(9Z,3S,5R,6S)-5,6-Epoxy-3-hydroxy-12'-apo-ẞ-caroten-12'-al
C/C(=C/C=C/C(C)=C/C=C/C=C(\C)C=C/C=C(/C)CC/C=C(\C)CC/C=C(/C)C)CC/C=C(\C)CC/C=C(/C)C	(9Z,9'Z)-ζ-Carotene
C/C(=C/C=C/C(C)=C/C=C\C=C(/C)C=C/C=C(/C)CC/C=C(\C)CC/C=C(/C)C)CC/C=C(\C)CC/C=C(/C)C	(9Z,15Z,9'Z)-ζ-Carotene
C/C(=C/C=C/C=C(\C)C=C/C=C(\C)C=C/C1=C(\C)CCCC1(C)C)C=C/C=C(\C)C=C/C2=C(\C)CCCC2(C)C	(13Z)-B-Carotene
CC=1CCCC(C)(C)C=1/C=C/C(C)=C/C=C/C(C)=C\C=C/C=C(\C)C=C/C=C(\C)C=C/C2=C(\C)CCCC2(C)C	(15Z)-B-Carotene
CC=1CCCC(C)(C)C=1/C=C/C(C)=C/C=C/C(C)=C\C=C/C=C(\C)C=C/C=C(\C)C=C/C=C(\C)CC/C=C(/C)C	(15Z)-y-Carotene
CC1(C)CCCC(C)=C1/C=C/C(C)=C/C=C/C(C)=CC(=O)O[C@]2([H])O[C@]([H])(C(O)=O)[C@](O)([H])[C@@](O)([H])[C@]2(O)[H]	(all-E)-Retinoyl-ẞ-glucuronide
CC1(C)CC/C=C(/C)[C@]1([H])C=CC(C)=C/C=C/C(C)=CC=O	(all-E)-a-retinal
CC1(C)C[C@](O)([H])C=C(C)[C@]1([H])C=CC(C)=C/C=C/C(C)=CC=O	(all-E,3R)-3-Hydroxy-a-retinal
CC(CC/C=C(\C)CCCC(O)(C)C)=C/C=C/C(C)=C/C=C/C=C(\C)C=C/C=C(\C)CC/C=C(\C)CCCC(C)(O)C	1,1'-Dihydroxy-ζ-carotene
CC(/C=C/C1=C(\C)C(=O)CCC1(C)C)=C/C=C/C(C)=C/C=C/C=C(\C)C=C/C=C(\C)C=C/C=C(\C)C=C[C@@](O)([H])C(C)(C)[H]	1',2'-Dihydro-2'-hydroxy-3',4'-dehydro-4-keto-y-carotene
CC1(C)CCCC(C)=C1/C=C/C(C)=C/C=C/C(C)=C/C=C/C=C(\C)C=C/C=C(\C)C=C/C=C(\C)CCCC(C)(C)[H]	1',2'-Dihydro-y-carotene
CC(CC/C=C(\C)CCCC(C)(C)[H])=C/C=C/C(C)=C/C=C/C=C(\C)C=C/C=C(\C)CC/C=C(\C)CC/C=C(/C)C	1,2-Dihydro-Z-carotene
CC(/C=C/C1=C(\C)C(=O)CCC1(C)C)=C/C=C/C(C)=C/C=C/C=C(\C)C=C/C=C(\C)C=C/C=C(\C)CCCC(C)(C)O[C@]2([H])O[C@]([H])(COC(=O)CCC)[C@](O)([H])[C@@](O)([H])[C@]2(O)[H]	1'-Hydroxy-4-keto-y-carotene glucoside ester
CC(/C=C/C1=C(\C)C(=O)CCC1(C)C)=C/C=C/C(C)=C/C=C/C=C(\C)C=C/C=C(\C)C=C/C=C(\C)CCCC(C)(C)O[C@]2([H])O[C@]([H])(COC(=O)CCCCCCCCCCCCCCC)[C@](O)([H])[C@@](O)([H])[C@]2(O)[H]	1'-Hydroxy-4-keto-y-carotene glucoside hexadecanoate
CC(/C=C/C1=C(\C)C(=O)CCC1(C)C)=C/C=C/C(C)=C/C=C/C=C(\C)C=C/C=C(\C)C=C/C=C(\C)CCCC(C)(C)O[C@]3([H])O[C@]([H])(COC(=O)[C@@]([H])(CCCC)[C@](O)([H])CC[C@@]2([H])C[C@]2([H])CC)[C@](O)([H])[C@@](O)([H])[C@]3(O)[H]	1'-Hydroxy-4-keto-y-carotene glucoside mycolic acid ester
CC(/C=C/C1=C(\C)CCCC1(C)C)=C/C=C/C(C)=C/C=C/C=C(\C)C=C/C=C(\C)C=C/C=C(\C)CCCC(C)(C)O[C@]2([H])O[C@]([H])(COC(=O)CCC)[C@](O)([H])[C@@](O)([H])[C@]2(O)[H]	1'-Hydroxy-y-carotene glucoside ester
O[C@@]2([H])[C@@](O)([H])[C@]([H])(O[C@@]([H])(OC(C)(C)CCCC(C)=C/C=C/C(C)=C/C=C/C(C)=C/C=C/C=C(\C)C=C/C=C(\C)C=C/C1=C(\C)CCCC1(C)C)[C@@]2(O)[H])COC(=O)[C@@]([H])(CCCC)[C@](O)([H])CCCC	1'-Hydroxy-y-carotene glucoside mycolic acid ester
CC1(C)CCCC(C)=C1/C=C/C(C)=C/C=C/C(C)=C/C=C/C=C(\C)C=C/C=C(\C)C=C/C=C(\C)CCCC(C)(C)O[C@]2([H])O[C@]([H])(CO)[C@](O)([H])[C@@](O)([H])[C@]2(O)[H]	1'-Hydroxy-y-carotene glucoside
CC1(C)CCCC(C)=C1/C=C/C(C)=C/C=C/C(C)=C/C=C/C=C(\C)C=C/C=C(\C)C=C/C=C(\C)CCCC(C)(O)C	1'-Hydroxy-y-carotene
CC(CC/C=C(\C)CCCC(O)(C)C)=C/C=C/C(C)=C/C=C/C=C(\C)C=C/C=C(\C)CC/C=C(\C)CC/C=C(/C)C	1-Hydroxy-ζ-carotene
CC1(C)CCCC(C)=C1/C=C/C(C)=C/C=C/C(C)=C/C=C/C=C(\C)C=C/C=C(\C)C=C/C=C(\C)C=CCC(C)(C)OC	1'-Methoxy-3',4'-dehydro-y-carotene
CC2(C)C(/C=C/C(C)=C/C=C/C(C)=C/C=C/C=C(\C)C=C/C=C(\C)C=C/C1=C(\C)CC[C@](O)([H])C1(C)C)=C(C)CC[C@]2(O)[H]	2,2'-Dihydroxy-ẞ-carotene
CC1(C)C(=O)CCC(C)=C1/C=C/C(C)=C/C=C/C(C)=C/C=C/C=C(\C)C=C/C=C(\C)C=C/C2=C(\C)CCC(=O)C2(C)C	2,2'-Diketo-ẞ-carotene
CC2(C)C(/C=C/C(C)=C/C=C/C(C)=C/C=C/C=C(\C)C=C/C=C(\C)C=C/C1=C(\C)CC[C@@](O)([H])C1(C)C)=C(C)C[C@](O)([H])[C@@]2(O)[H]	2,3,2'-Trihydroxy-ẞ-carotene
CC1(C)C(/C=C/C(C)=C/C=C/C(C)=C/C=C/C=C(\C)C=C/C=C(\C)C=C/C=C(\C)CC/C=C(/C)C)=C(C)C(=O)[C@](O)([H])[C@@]1(O)[H]	2,3-Dihydroxy-4-keto-y-carotene
CC2(C)C(/C=C/C(C)=C/C=C/C(C)=C/C=C/C=C(\C)C=C/C=C(\C)C=C/C1=C(\C)CCCC1(C)C)=C(C)C[C@](O)([H])[C@@]2(O)[H]	2,3-Dihydroxy-β-carotene
CC1(C)C(/C=C/C(C)=C/C=C/C(C)=C/C=C/C=C(\C)C=C/C=C(\C)C=C/C=C(\C)CC/C=C(/C)C)=C(C)C[C@](O)([H])[C@@]1(O)[H]	2,3-Dihydroxy-y-carotene
CC1(C)C(=O)C=CC(C)=C1/C=C/C(C)=C/C=C/C(C)=C/C=C/C=C(\C)C=C/C=C(\C)C=C/C2=C(\C)CC[C@@](O)([H])C2(C)C	2'-Hydroxy-2-keto-3,4-didehydro-ẞ-carotene
CC2(C)[C@@](O)([H])CC[C@]1(C)O[C@]12/C=C/C(C)=C/C=C/C(C)=C/C=C/C=C(\C)C=C/C=C(\C)C=C[C@@]3([H])C(C)=CCCC3(C)C	2-Hydroxy-a-carotene 5,6-epoxide
CC=1CC[C@](O)([H])C(C)(C)C=1/C=C/C(C)=C/C=C/C(C)=C/C=C/C=C(\C)C=C/C=C(\C)C=C[C@@]2([H])C(C)=CCCC2(C)C	2-Hydroxy-a-carotene
CC2(C)[C@@](O)([H])CC[C@]1(C)O[C@]12/C=C/C(C)=C/C=C/C(C)=C/C=C/C=C(\C)C=C/C=C(\C)C=C/C3=C(\C)CCCC3(C)C	2-Hydroxy-ẞ-carotene 5,6-epoxide
CC1(C)C(=O)CCC(C)=C1/C=C/C(C)=C/C=C/C(C)=C/C=C/C=C(\C)C=C/C=C(\C)C=C/C2=C(\C)CC[C@@](O)([H])C2(C)C	2-Keto-2'-hydroxy-ẞ-carotene
CC1(C)C(=O)C=CC(C)=C1/C=C/C(C)=C/C=C/C(C)=C/C=C/C=C(\C)C=C/C=C(\C)C=C/C2=C(\C)CCCC2(C)C	2-Keto-3,4-dehydro-ẞ-carotene
CC1(C)C(=O)CCC(C)=C1/C=C/C(C)=C/C=C/C(C)=C/C=C/C=C(\C)C=C/C=C(\C)C=C[C@]2([H])C(C)=CCCC2(C)C	2-Keto-a-carotene
CC1(C)C(=O)CCC(C)=C1/C=C/C(C)=C/C=C/C(C)=C/C=C/C=C(\C)C=C/C=C(\C)C=C/C2=C(\C)CCCC2(C)C	2-Keto-ẞ-carotene
CC1(C)C[C@@](O)([H])CC(C)=C1/C=C/C(C)=C/C=C/C(C)=C/C=C/C=C(\C)C=C/C=C(\C)C=C/C=C(\C)CCCC(C)(O)C	3,1'-Dihydroxy-y-carotene
CC1(C)CC(=O)C=C(C)[C@@]1([H])C=CC(C)=C/C=C/C(C)=C/C=C/C=C(\C)C=C/C=C(\C)C=C[C@]2([H])C(C)=CC(=O)CC2(C)C	3,3'-Diketo-ε-carotene
CC1(C)CC=CC(C)=C1/C=C/C(C)=C/C=C/C(C)=C/C=C/C=C(\C)C=C/C=C(\C)C=C/C2=C(\C)C=CCC2(C)C	3,4,3',4'-Bisdehydro-ẞ-carotene
CC1(C)C[C@@](O)([H])[C@@](O)([H])C(C)=C1/C=C/C(C)=C/C=C/C(C)=C/C=C/C=C(\C)C=C/C=C(\C)C=C[C@@]2([H])C(C)=C[C@](O)([H])CC2(C)C	3,4,3'-Trihydroxy-a-carotene
CC1(C)C[C@](O)([H])[C@@](O)([H])C(C)=C1/C=C/C(C)=C/C=C/C(C)=C/C=C/C=C(\C)C=C/C=C(\C)C=C/C2=C(\C)C[C@](O)([H])CC2(C)C	3,4,3'-Trihydroxy-ẞ-carotene
CC1(C)C[C@@](O)([H])[C@](O)([H])C(C)=C1/C=C/C(C)=C/C=C/C(C)=C/C=C/C=C(\C)C=C/C=C(\C)C=C/C2=C(\C)[C@@](O)([H])CCC2(C)C	3,4,4'-Trihydroxy-ẞ-carotene
CC1(C)CC=CC(=C)[C@@]1([H])C=CC(C)=C/C=C/C(C)=C/C=C/C=C(\C)C=C/C=C(\C)C=C/C2=C/C=C(/C)C(C)=C2C	3,4-Dehydro-γ,X-carotene
CC1(C)CC=CC(C)=C1/C=C/C(C)=C/C=C/C(C)=C/C=C/C=C(\C)C=C/C=C(\C)C=C[C@@]2([H])C(C)=CCCC2(C)C	3,4-Didehydro-a-carotene
CC1(C)CC=CC(C)=C1/C=C/C(C)=C/C=C/C(C)=C/C=C/C=C(\C)C=C/C=C(\C)C=C/C2=C(\C)CCCC2(C)C	3,4-Didehydro-β-carotene
CC1(C)C[C@@](O)([H])[C@](O)([H])C(C)=C1/C=C/C(C)=C/C=C/C(C)=C/C=C/C=C(\C)C=C/C=C(\C)C=C/C2=C(\C)CCCC2(C)C	3,4-Dihydroxy-ẞ-carotene
CC1(C)CC(=O)C(O)=C(C)[C@@]1([H])C=CC(C)=C/C=C/C(C)=C/C=C/C=C(\C)C=C/C=C(\C)C=C[C@@]2([H])C(C)=C[C@@](O)([H])CC2(C)C	3',4-dihydroxy-ε-carotene-3-one
CC1(C)C=C(O)C(=O)C(C)=C1/C=C/C(C)=C/C=C/C(C)=C/C=C/C=C(\C)C=C/C=C(\C)C=C[C@]2([H])C(C)=CCCC2(C)C	3,4-Diketo-a-carotene
CC1(C)CC(=O)C=C(C)[C@@]1([H])C=CC(C)=C/C=C/C(C)=C/C=C/C=C(\C)C=C/C=C(\C)C=C[C@]2([H])C(C)=C[C@@](O)([H])CC2(C)C	3'-Hydroxy-3-keto-a-carotene
CC1(C)C[C@@](O)([H])C(=O)C(C)=C1/C=C/C(C)=C/C=C/C(C)=C/C=C/C=C(\C)C=C/C=C(\C)C=C[C@]2([H])C(C)=CCCC2(C)C	3-Hydroxy-4-keto-a-carotene
CC1(C)C[C@@](O)([H])C(=O)C(C)=C1/C=C/C(C)=C/C=C/C(C)=C/C=C/C=C(\C)C=C/C=C(\C)C=C/C=C(\C)CC/C=C(/C)C	3-Hydroxy-4-keto-y-carotene
CC1(C)C[C@](O)([H])C=C(C)[C@]1([H])C=CC(C)=C/C=C/C(=O)C	3-Hydroxy-13-apo-a-caroten-13-one
CC(=O)C=C[C@@]1([H])C(C)=C[C@@](O)([H])CC1(C)C	3-Hydroxy-a-lonone
OC(=O)C(C)=C/C=C/C(C)=C/C=C/C=C(\C)C=C/C=C(\C)C=C/C1=C(\C)C[C@](O)([H])CC1(C)C	3-Hydroxy-β-apo-8'-carotnoic acid
C/C=C/C(=O)C1=C(C)C[C@](O)([H])CC1(C)C	3-Hydroxy-ẞ-damascone
O=CC/C1=C(\C)C[C@](O)([H])CC1(C)C	3-Hydroxy-ẞ-homocyclocitral
CC1(C)C[C@@](O)([H])CC(C)=C1/C=C/C(C)=C/C=C/C(C)=C/C=C/C=C(\C)C=C/C=C(\C)CC/C=C(\C)CC/C=C(/C)C	3-Hydroxy-ẞ-zeacarotene
CC1(C)C[C@](O)([H])C=C(C)[C@]1([H])C=CC(C)=C/C=C/C(C)=C/C=C/C=C(\C)C=C/C=C(\C)C=C/C=C(\C)CC/C=C(/C)C	3-Hydroxy-8-carotene
CC1(C)CC(=O)C=C(C)[C@]1([H])C=CC(C)=C/C=C/C(C)=C/C=C/C=C(\C)C=C/C=C(\C)C=C[C@]2([H])C(C)=C[C@](O)([H])CC2(C)C	3'-Hydroxy-e-caroten-3-one
CC1(C)CC(=O)C=C(C)[C@@]1([H])C=CC(C)=C/C=C/C(C)=C/C=C/C=C(\C)C=C/C=C(\C)C=C[C@@]2([H])C(C)=C[C@@](O)([H])CC2(C)C	3-Keto-3'-hydroxy-a-carotene
CC1(C)CCCC(C)=C1/C=C/C(C)=C/C=C/C(C)=C/C=C/C=C(\C)C=C/C=C(\C)C=C[C@@]2([H])C(C)=CC(=O)CC2(C)C	3'-Keto-a-carotene
O[C@@]([H])(C=C[C@@]1([H])C(C)=CC(=O)CC1(C)C)CO	3-oxo-a-lonol
CC(/C=C/C1=C(\C)C[C@@]([H])(CC1(C)C)OC(=O)CCCCCCCCCCCCCCC)=C/C=C/C(C)=C/C=C/C=C(\C)C=CC(=O)O	3-Palmitoyloxy-10'-apo-ẞ-caroten-10'-oic acid
CC1(C)C[C@@](O)([H])C[C@@]2(C)O[C@@]12/C=C/C(C)=O	3β-hydroxy-50, ба-ероху-7-megastigmen-9-one
CC(/C=C/C1=C(\C)C(=O)CCC1(C)C)=C/C=C/C(C)=C/C=C/C=C(\C)C=C/C=C(\C)C=C/C=C(\C)C(=O)C/C=C(/C)C	4,4'-Diketo-y-carotene
CC1(C)CCC(=O)C(C)=C1/C=C/C(C)=C/C=C/C(C)=C/C=C/C=C(\C)C=C/C=C(\C)C=C/C2=C(\C)[C@]([H])(CCC2(C)C)OCC	4'-Ethoxy-4-keto-ẞ-carotene
CC1(C)CC[C@@](O)([H])C(C)=C1/C=C/C(C)=C/C=C/C(C)=C/C=C/C=C(\C)C=C/C=C(\C)C=C[C@]2([H])C(C)=CCCC2(C)C	4-Hydroxy-a-carotene
CC1(C)CCCC(C)=C1/C=C/C(C)=C/C=C/C(C)=C/C=C/C=C(\C)C=C/C=C(\C)C=C/C=C(\C)[C@@](O)([H])C/C=C(/C)C	4'-Hydroxy-y-carotene
CC1(C)CCC(=O)C(C)=C1/C=C/C(C)=C/C=C/C(C)=C/C=C/C=C(\C)C=C/C=C(\C)C=C/C2=C(\C)C=CCC2(C)C	4-Keto-3',4'-dehydro-ẞ-carotene
CC1(C)CCC(=O)C(C)=C1/C=C/C(C)=C/C=C/C(C)=C/C=C/C=C(\C)C=C/C=C(\C)C=C/C=C(\C)CC/C=C(/C)C	4-Keto-y-carotene
CC(=O)C=C/C1=C(\C)C(=O)CCC1(C)C	4-oxo-ẞ-ionon(e)
O=C(C)C=C/C1=C(\C)C(=O)CCC1(C)C	4-oxo-ẞ-Ionone
CC1(C)C[C@](O)([H])C[C@@]2(C)O[C@@]12/C=C/C(=O)C	5,6-Epoxy-3-hydroxy-ẞ-ionone
CC1(C)CCCC(C)=C1C/C=C(\C)C=C/C=C(\C)C=C/C=C/C(C)=C/C=C/C(C)=CC/C2=C(\C)CCCC2(C)C	7,7'-Dihydro-β-carotene
CC1(C)CCCC(C)=C1/C=C/C(C)=C/C=C/C(C)=C/C=C/C=C(\C)CC/C=C(\C)CC/C=C(\C)CC/C=C(/C)C	7',8',11',12'-Tetrahydro-γ-carotene
C/C(=C\C=C\C=C(/C)C=C/C=C(\C)C#C/C1=C(\C)C[C@](O)([H])CC1(C)C)CCCO	7,8-Didehydro-β-micropteroxanthin
CC(/C=C/C1=C(\C)C[C@](O)([H])CC1(C)C)=C/C=C/C(C)=C/C=C/C=C(\C)C=CC[C@@](C)([H])CC/C=C(\C)CC/C=C(/C)CO	9',10'-Dihydro-β-zeacarotene-3,17'-diol
CC1(C)CCCC(=C)[C@@]1([H])C=CC(C)=C/C=C/C(C)=C/C=C/C=C(\C)CC/C=C(\C)CC/C=C(\C)CC/C=C(/C)C	11',12'-Dihydro-γ-zeacarotene
CC2(C)C[C@]([H])(O[C@]1([H])O[C@]([H])(CO)[C@](O)([H])[C@@](O)([H])[C@]1(O)[H])C(=O)C(C)=C2/C=C/C(C)=C/C=C/C(C)=C/C=C/C=C(\C)C=C/C=C(\C)C=C/C3=C(\C)C[C@](O)([H])CC3(C)C	Adonixanthin-β-D-glucoside
CC1(C)CCCC(C)=C1/C=C/C(C)=C/C=C/C(C)=C/C=C/C=C(\C)C=CCO	Apo-10'-β-carotenol
CC(CC/C=C(\C)CC/C=C(/C)C)=CCCC(C)=C/C=C/C=C(\C)C=C/C=C(\C)C=C/C=C(\C)CC/C=C(/C)C	Asymmetric 9Z-ζ-carotene
CC(CC/C=C(\C)CC/C=C(/C)C)=CCCC(C)=C/C=C/C=C(\C)C=C/C=C(\C)C=C/C=C(\C)CC/C=C(/C)C	Asymmetric ζ-carotene
CC2(C)C(/C=C/C(C)=C/C=C/C(C)=C/C=C/C=C(\C)C=C/C=C(\C)C=C/C1=C(\C)C=CCC1(C)C)=C(C)C=C[C@@]2([H])C(=O)O	Bisdehydro-β-carotene-2-carboxylic acid
CC1(C)CCCC(=C)[C@@]1([H])C=CC(C)=C/C=C/C(C)=C/C=C/C=C(\C)C=C/C=C(\C)C=C/C=C(\C)C=C/C=C(/C)C	Dehydro-γ,ψ-carotene
CC1(C)C(=O)C=CC(C)=C1/C=C/C(C)=C/C=C/C(C)=C/C=C/C=C(\C)C=C/C=C(\C)C=C/C2=C(\C)CCC(=O)C2(C)C	Didehydro-2,2'-diketo-β-carotene
CC1(C)CCCC(C)=C1CCC(C)=C/C=C/C(C)=C/C=C/C=C(\C)C=C/C=C(\C)C=C/C2=C(\C)CCCC2(C)C	Dihydro-β-carotene
C[C@](O)([H])CC/C1=C(\C)CCCC1(C)C	Dihydro-β-ionol
CC(=O)CC/C1=C(\C)CCCC1(C)C	Dihydro-β-ionone
CC1(C)CCCC(=C)[C@@]1([H])C=CC(C)=C/C=C/C(C)=C/C=C/C=C(\C)C=C/C=C(\C)CC/C=C(\C)CC/C=C(/C)C	Dihydro-γ,ψ-carotene
CC1(C)C[C@@](O)([H])CC(C)=C1C#CC(C)=C/C=C/C(C)=C/C=C/C=C(\C)C=C/C=C(\C)C#C/C2=C(\C)C=CCC2(C)C	Hexadehydro-β-caroten-3-ol
CC1(C)CCCC(C)=C1/C=C/C(C)=C/C=C/C(C)=C/C=C/C=C(\C)C=C/C=C(\C)C=C/C=C(\C)C(=O)O[C@]2([H])O[C@]([H])(CO)[C@](O)([H])[C@@](O)([H])[C@]2(O)[H]	Neurosporaxanthin β-D-glucopyranoside
CC1(C)CC=CC(C)=C1C#CC(C)=C/C=C/C(C)=C/C=C/C=C(\C)C=C/C=C(\C)C#C/C2=C(\C)C=CCC2(C)C	Octadehydro-β-carotene
C/C(=C\C=C1\C(C)=CCCC1(C)C)C=C/C=C(\C)C=C/C=C/C(C)=C/C=C/C(C)=C/C=C/C(C)=CC/C=C(/C)C	Retrodehydro-γ-carotene
CC(=O)CCCC(C)(C)C(=O)C=CC(C)=C/C=C/C(C)=C/C=C/C=C(\C)C=C/C=C(\C)C=C[C@@]1([H])C(C)=CCCC1(C)C	Semi-α-carotenone
CC1(C)C(=O)C=CC(C)=C1/C=C/C(C)=C/C=C/C(C)=C/C=C/C=C(\C)C=C/C=C(\C)C=C/C2=C(\C)C=CC(=O)C2(C)C	Tetradehydro-2,2,diketo-β-carotene
CC(CC[C@](C)([H])C(=C)CC[C@](C)([H])C(=C)C)=CCC[C@@]1([H])O[C@@]3(O[C@@]1(C)CC[C@](C)([H])C(=C)CC[C@](C)([H])C(C)=C)CCC(C)(C)C(/C=C/C(C)=C/C=C/C(C)=C/C=C/C=C(\C)C=C/C=C(\C)C=C[C@]2([H])C(C)=CCCC2(C)C)=C3C	α-Botryoxanthin
CC2(C)CCC[C@@]1(C)O[C@@]12/C=C/C(C)=C/C=C/C(C)=C/C=C/C=C(\C)C=C/C=C(\C)C=C[C@]3([H])C(C)=CCCC3(C)C	α-Carotene epoxide
CC1(C)CCCC(C)=C1/C=C/C(C)=C/C=C/C(C)=C/C=C/C=C(\C)C=C/C=C(\C)C=C[C@@]2([H])C(C)=CCCC2(C)C	α-Carotene
CC(/C=C/[C@@]1([H])C(C)=C[C@@](O)([H])CC1(C)C)=C/C=C/C(C)=C/C=C/C=C(\C)C=C/C=C(\C)C=O	α-Citraurin
CC1(C)C[C@](O)([H])C=C(C)[C@]1([H])C=CC(C)=C/C=C/C(C)=C/C=C/C=C(\C)C=C/C=C(\C)CO	α-Citraurinol
CC1(C)C[C@]3([H])O[C@@]1(/C=C/C(C)=C/C=C/C(C)=C/C=C/C=C(\C)C=C/C=C(\C)C=C[C@@]2([H])C(C)=C[C@@](O)([H])CC2(C)C)[C@](C)([H])C3=O	α-Cryptoeutreptiellanone
CC=1CCCC(C)(C)C=1/C=C/C(C)=C/C=C/C(C)=C/C=C/C=C(\C)C=C/C=C(\C)C=C[C@@]2([H])C(C)=C[C@@](O)([H])CC2(C)C	α-Cryptoxanthin
CC1(C)CC/C=C(/C)[C@@]1([H])C=O	α-cyclocitral
C/C=C/C(=O)[C@]1([H])C(C)=CC=CC1(C)C	α-Damascenone
CC1(C)C=C(O)C(=O)C(C)=C1/C=C/C(C)=C/C=C/C(C)=C/C=C/C=C(\C)C=C/C=C(\C)C=C[C@]2([H])C(C)=C[C@](O)([H])CC2(C)C	α-Doradecin
CC1(C)C[C@](O)([H])C(=O)C(C)=C1/C=C/C(C)=C/C=C/C(C)=C/C=C/C=C(\C)C=C/C=C(\C)C=C[C@]2([H])C(C)=C[C@](O)([H])CC2(C)C	a-Doradexanthin
C[C@@](O)([H])C=C[C@]1([H])C(C)=CCCC1(C)C	a-lonol
CC(=O)C=C[C@]1([H])C(C)=CCCC1(C)C	a-lonone
CC1(C)CC[C@](O)([H])C(C)=C1/C=C/C(C)=C/C=C/C(C)=C/C=C/C=C(\C)C=C/C=C(\C)C=C[C@@]2([H])C(C)=CCCC2(C)C	a-Isocryptoxanthin
CC1(C)C[C@@](O)([H])C=C(C)[C@@]1([H])C=CC(C)=C/C=C/C(C)=C/C=C/C=C(\C)CCCO	a-Micropteroxanthin A
CC1(C)C[C@](O)([H])C=C(C)[C@@]1([H])C=CC(C)=C/C=C/C(C)=C/C=C/C=C(\C)CCCO	a-Micropteroxanthin B
CC1(C)CC/C=C(/C)[C@]1([H])C=CC(C)=C/C=C/C(C)=C/C=C/C=C(\C)C=C/C=C(\C)CC/C=C(\C)CC/C=C(/C)C	a-Zeacarotene
CC(/C=C/[C@]1([H])C(C)=C[C@](O)([H])CC1(C)C)=C/C=C/C(C)=C/C=C/C=C(\C)C=C/C=C(\C)CC/C=C(\C)CC/C=C(/C)CO	a-Zeacarotene-3,17'-diol
CC1(C)CCCC(C)=C1/C=C/C(C)=C/C=C/C(C)=C/C=C/C=C(\C)C=C/C=C(\C)C=C[C@]2([H])C(=C)CCCC2(C)C	β,γ-Carotene
CC(/C=C/C1=C(\C)CCCC1(C)C)=C/C=C/C(C)=C/C=C/C=C(\C)C=C/C=C(\C)C=C/C=C(\C)C=CC=O	ẞ-Apo-2'-carotenal
CC(/C=C/C1=C(\C)CCCC1(C)C)=C/C=C/C(C)=C/C=C/C=C(\C)C=C/C=C(\C)C=C/C=C(\C)C=CCO	ẞ-Apo-2'-carotenol
CC1(C)CCCC(C)=C1/C=C/C(C)=C/C=C/C(C)=C/C=C/C=C(\C)C=C/C=C(\C)C=C/C=C(\C)C=O	ẞ-Apo-4'-carotenal
CC1(C)CCCC(C)=C1/C=C/C(C)=C/C=C/C(C)=C/C=C/C=C(\C)C=C/C=C(\C)C=O	ẞ-Apo-8'-carotenal
OC(=O)C(C)=C/C=C/C(C)=C/C=C/C=C(\C)C=C/C=C(\C)C=C/C1=C(\C)CCCC1(C)C	ẞ-Apo-8'-carotenic acid
CC1(C)CCCC(C)=C1/C=C/C(C)=C/C=C/C(C)=C/C=C/C=C(\C)C=C/C=C(\C)CO	ẞ-Apo-8'-carotenol
CC1(C)CCCC(C)=C1/C=C/C(C)=C/C=C/C(C)=C/C=C/C=C(\C)C=CC=O	β-Apo-10'-carotenal
CC(/C=C/C1=C(\C)CCCC1(C)C)=C/C=C/C(C)=C/C=C/C=C(\C)C=CC(=O)O	β-Apo-10'-carotenoic acid
CC(/C=C/C1=C(\C)CCCC1(C)C)=C/C=C/C(C)=C/C=C/C=C(\C)C=O	ẞ-Apo-12'-carotenal
CC(/C=C/C1=C(\C)CCCC1(C)C)=C/C=C/C(C)=C/C=C/C=C(\C)C(=O)O	ẞ-Apo-12'-carotenoic acid
CC1(C)CCCC(C)=C1/C=C/C(C)=C/C=C/C(=O)C	β-Apo-13-carotenone
CC1(C)CCCC(C)=C1/C=C/C(C)=C/C=C/C(C)=C/C=C/C=O	ẞ-Apo-14'-carotenal
CC2(C)CCC[C@@]1(C)O[C@@]12/C=C/C(C)=C/C=C/C(C)=C/C=C/C=C(\C)C=C/C=C(\C)C=C/C3=C(\C)CCCC3(C)C	B-Carotene 5,6-epoxide
CC2(C)CCC[C@@]1(C)O[C@@]12/C=C/C(C)=C/C=C/C(C)=C/C=C/C=C(\C)C=C/C=C(\C)C=C[C@@]34O[C@]3(C)CCCC4(C)C	B-Carotene diepoxide
CC1(C)CCCC(C)=C1/C=C/C(C)=C/C=C/C(C)=C/C=C/C=C(\C)C=C/C=C(\C)C=C/C2=C(\C)CCCC2(C)C	B-Carotene
CC(=O)CCCC(C)(C)C(=O)C=CC(C)=C/C=C/C(C)=C/C=C/C=C(\C)C=C/C=C(\C)C=CC(=O)C(C)(C)CCCC(C)=O	B-Carotenone
CC2(C)C[C@@](O)([H])C[C@]1(C)O[C@]12/C=C/C(C)=C/C=C/C(C)=C/C=C/C=C(\C)C=C/C=C(\C)C=O	B-Citraurin epoxide
CC1(C)C[C@@](O)([H])CC(C)=C1/C=C/C(C)=C/C=C/C(C)=C/C=C/C=C(\C)C=C/C=C(\C)C=O	B-Citraurin
CC1(C)C[C@@](O)([H])CC(C)=C1/C=C/C(C)=C/C=C/C(C)=C/C=C/C=C(\C)C=C/C=C(/C)C	B-Citraurinene
CC1(C)C[C@@](O)([H])CC(C)=C1/C=C/C(C)=C/C=C/C(C)=C/C=C/C=C(\C)C=C/C=C(\C)CO	B-Citraurinol
CC1(C)C[C@@](O)([H])CC(C)=C1C#CC(C)=C/C=C/C(C)=C/C=C/C=C(\C)C=C/C=C(\C)C=C[C@@]23O[C@@]([H])(CC2(C)C)C(=O)[C@@]3(C)[H]	B-Cryptoeutreptiellanone
CC=1C[C@]([H])(CC(C)(C)C=1/C=C/C(C)=C/C=C/C(C)=C/C=C/C=C(\C)C=C/C=C(\C)C=C/C2=C(\C)CCCC2(C)C)OC(=O)CCCCCCCCC	ẞ-Cryptoxanthin caprate
CC=1C[C@]([H])(CC(C)(C)C=1/C=C/C(C)=C/C=C/C(C)=C/C=C/C=C(\C)C=C/C=C(\C)C=C/C2=C(\C)CCCC2(C)C)OC(=O)CCCCCCCCCCC	B-Cryptoxanthin laurate
CC=1C[C@]([H])(CC(C)(C)C=1/C=C/C(C)=C/C=C/C(C)=C/C=C/C=C(\C)C=C/C=C(\C)C=C/C2=C(\C)CCCC2(C)C)OC(=O)CCCCCCCCCCCCC	ẞ-Cryptoxanthin myristate
CC=1C[C@]([H])(CC(C)(C)C=1/C=C/C(C)=C/C=C/C(C)=C/C=C/C=C(\C)C=C/C=C(\C)C=C/C2=C(\C)CCCC2(C)C)OC(=O)CCCCCCC/C=C\CCCCCCCC	ẞ-Cryptoxanthin oleate
CC=1C[C@]([H])(CC(C)(C)C=1/C=C/C(C)=C/C=C/C(C)=C/C=C/C=C(\C)C=C/C=C(\C)C=C/C2=C(\C)CCCC2(C)C)OC(=O)CCCCCCCCCCCCCCC	ẞ-Cryptoxanthin palmitate
CC=1C[C@]([H])(CC(C)(C)C=1/C=C/C(C)=C/C=C/C(C)=C/C=C/C=C(\C)C=C/C=C(\C)C=C/C2=C(\C)CCCC2(C)C)OC(=O)CCCCCCC/C=C\CCCCCC	B-Cryptoxanthin palmitoleate
CC=1C[C@](O)([H])CC(C)(C)C=1/C=C/C(C)=C/C=C/C(C)=C/C=C/C=C(\C)C=C/C=C(\C)C=C/C2=C(\C)CCCC2(C)C	B-Cryptoxanthin
O=C/C1=C(\C)CCCC1(C)C	B-Cyclocitral
C/C=C/C(=O)C1=C(C)C=CCC1(C)C	B-Damascenone
C/C=C/C(=O)C1=C(C)CCCC1(C)C	B-Damascone
CC1(C)C=C(O)C(=O)C(C)=C1/C=C/C(C)=C/C=C/C(C)=C/C=C/C=C(\C)C=C/C=C(\C)C=C/C2=C(\C)C[C@](O)([H])CC2(C)C	B-Doradecin
O=CC/C1=C(\C)CCCC1(C)C	ẞ-Homocyclocitral
CC(=O)C=C/C1=C(\C)CCCC1(C)C	β-lonone
CC(=O)C=C[C@@]12O[C@]1(C)CCCC2(C)C	β-lonone-5,6-epoxide
CC1(C)CCCC(C)=C1/C=C/C(C)=C/C=C/C(C)=C/C=C/C=C(\C)C=C/C=C(\C)C=CC=2C(C)=C(C)C=CC=2C	B-Isorenieratene
CC1(C)C[C@@](O)([H])CC(C)=C1/C=C/C(C)=C/C=C/C(C)=C/C=C/C=C(\C)CCCO	B-Micropteroxanthin
CC1(C)CCCC(C)=C1/C=C/C(C)=C/C=C/C(C)=C/C=C/C=C(\C)C=C/C=C(\C)CC/C=C(\C)CC/C=C(/C)C	B-Zeacarotene
CC(/C=C/C1=C(\C)C[C@](O)([H])CC1(C)C)=C/C=C/C(C)=C/C=C/C=C(\C)C=C/C=C(\C)CC/C=C(\C)CC/C=C(/C)CO	B-Zeacarotene-3,17'-diol
CC1(C)CCCC(=C)[C@@]1([H])C=CC(C)=C/C=C/C(C)=C/C=C/C=C(\C)C=C/C=C(\C)C=C/C=C(\C)CC/C=C(/C)C	γ.ψ-carotene
CC1(C)CCCC(C)=C1/C=C/C(C)=C/C=C/C(C)=C/C=C/C=C(\C)C=C/C=C(\C)C=C/C=C(\C)CC/C=C(/C)C	y-Carotene
CC1(C)CCCC(C)=C1/C=C/C(C)=C/C=C/C(C)=C/C=C/C=C(\C)C=C/C=C(\C)C=C/C=C(\C)CC[C@]2([H])OC2(C)C	y-Carotene-1',2'-epoxide
C/C=C/C(=O)[C@]1([H])C(=C)C=CCC1(C)C	y-Damascenone
CC1(C)CC/C=C(/C)[C@]1([H])C=CC(C)=C/C=C/C(C)=C/C=C/C=C(\C)C=C/C=C(\C)C=C/C=C(\C)CC[C@]2([H])OC2(C)C	8-Carotene 1',2'-epoxide
CC1(C)CC/C=C(/C)[C@]1([H])C=CC(C)=C/C=C/C(C)=C/C=C/C=C(\C)C=C/C=C(\C)C=C/C=C(\C)CC/C=C(/C)C	8-Carotene
CC1(C)CC/C=C(/C)[C@]1([H])C=CC(C)=C/C=C/C(C)=C/C=C/C=C(\C)C=C/C=C(\C)C=C[C@@]2([H])C(C)=CCCC2(C)C	E-Carotene
CC(CC/C=C(\C)CC[C@]1([H])OC1(C)C)=C/C=C/C(C)=C/C=C/C=C(\C)C=C/C=C(\C)CC/C=C(\C)CC/C=C(/C)C	ζ-Carotene epoxide
CC(CC/C=C(\C)CC/C=C(/C)C)=C/C=C/C(C)=C/C=C/C=C(\C)C=C/C=C(\C)CC/C=C(\C)CC/C=C(/C)C	ζ-Carotene
CC1(C)CCCC(C)=C1CCC(C)=C/C=C/C(C)=C/C=C/C=C(\C)C=C/C=C(\C)CC/C2=C(\C)CCCC2(C)C	n-Carotene
CC(/C=C/C1=C/C=C(/C)C(C)=C1C)=C/C=C/C(C)=C/C=C/C=C(\C)C=C/C=C(\C)C=C/C=C(\C)CC/C=C(/C)C	χ,ψ-Carotene
C(=C\C(=C\C=C\C(=C\C=C\C=C(\C=C\C=C(/C)\CCC=C(C)C)/C)\C)\C)/C=C(/C(=O)O[C@@H]1O[C@@H]([C@H]([C@@H]([C@H]1O)O)O)COC(=O)CCCCCCCCCCC(CC)C)\C	1 Staphyloxanthin.mol
C(C/C(=C/C=C/C(=C/C=C/C=C(/C=C/C=C(\C)/C=C/C=C(C)C)\C)/C)/C)CC(C)(O[C@@H]1O[C@@H]([C@H]([C@@H]([C@H]1O)O)O)COC(=O)CCC)C	1 OH-Diaponeurosporene glucoside ester.mol
CC(=C/C=C/C(=C/C=C/C(=C/C=C/C=C(/C=C/C=C(/CCC=C(C)C)\C)\C)/C)/C)C	1 Neo-4,4'-diaponeurosporene C.mol
CC(=C/C=C/C(=C/C=C/C(=C/C=C/C=C(/C=C/C=C(/CCC=C(C)C)\C)\C)/C)/C)C	1 Neo-4,4'-diaponeurosporene B.mol
C(=C\C(=C\C=C\C(=C\C=C\C=C(\C=C\C=C(/C)\C(=O)OC)/C)\C)\C)/C=C(/C=C/CC(O[C@@H]1O[C@@H]([C@H]([C@@H]([C@@H]1O)O)O)CO)(C)C)\C	1 Methyl mannosyl-3,4-dehydro-apo-8'-lycopenoate.mol
C(=C\C(=C\C=C\C(=C\C=C\C=C(\C=C\C=C(/C)\C(=O)OC)/C)\C)\C)/C=C(/C=C/CC(O)(C)C)\C	1 Methyl hydroxy-3,4-dehydro-apo-8'-lycopenoate.mol
C(=C\C(=C\C=C\C(=C\C=C\C=C(\C=C\C=C(/C)\C(=O)OC)/C)\C)\C)/C=C(/C=C/CC(O[C@@H]1O[C@@H]([C@H]([C@@H]([C@H]1O)O)O)CO)(C)C)\C	1 Methyl glucosyl-3,4-dehydro-apo-8'-lycopenoate.mol
C(=C(\C)/C(=O)OC)\C=C\C(=C\C=C\C(=C\C=C\C=C(\C=C\C=C(\C=C\C=C(\C(=O)O)/C)/C)/C)\C)\C	1 Methyl 4,4'-diapolycopene-dioate.mol
C(=C\C(=C\C=C\C(=C\C=C\C=C(\C=C\C=C(/C)\CC/C=C(/CO)\C)/C)\C)\C)/C=C(/C=O)\C	1 Hydroxy-diaponeurosporenal.mol
C(=C\C(=C\C=C\C(=C\C=C\C=C(\C=C\C=C(C)C)/C)\C)\C)/C=C(/C=C/CC(O)(C)C)\C	1 Hydroxy-3,4-dehydro-apo-8'-lycopene.mol
O1[C@@H]([C@H]([C@@H]([C@H]([C@@H]1OC(=O)/C(=C/C=C/C(=C/C=C/C(=C/C=C/C=C(/CC/C=C(/CCC=C(C)C)\C)\C)/C)/C)/C)O)O)O)COC(=O)CC(C)C	1 Glucopyranosyl-1-O-(4,4'-diapo-7',8',11',12'-tetrahydrolycopen-4-oate)-6-O-(2-methylbutanoate).mol
C(=C\C(=C\C=C\C(=C\C=C\C=C(\C=C\C=C(/C)\C=C\C=C(\C(=O)O)/C)/C)\C)\C)/C=C(/C(=O)O[C@@H]1O[C@@H]([C@H]([C@@H]([C@H]1O)O)O)CO)\C	1 Diapolycopenedioic acid glucosyl ester.mol
C(=C\C(=C\C=C\C(=C\C=C\C=C(\C=C\C=C(/C)\C=C\C=C(\C(=O)O[C@@H]1O[C@@H]([C@H]([C@@H]([C@H]1O)O)O)CO)/C)/C)\C)\C)/C=C(/C(=O)O[C@@H]1O[C@@H]([C@H]([C@@H]([C@H]1O)O)O)CO)\C	1 Diapolycopenedioic acid diglucosyl ester.mol
C(=C(\C)/C(=O)OC(=O)C)\C=C\C(=C\C=C\C(=C\C=C\C=C(\C=C\C=C(\C=C\C=C(\C(=O)O)/C)/C)/C)\C)\C	1 Acetyl-4,4'-diapolycopene-4,4'-dioate.mol
C(=C\C(=C\C=C\C(=C\C=C\C=C(\C=C\C=C(/C)\CC/C=C(/CO)\C)/C)\C)\C)/C=C(/C(=O)O)\C	1 4'-Hydroxy-4,4'-diaponeurosporene-4-oic acid.mol
C(=C\C(=C\C=C\C(=C\C=C\C=C(\C=C\C=C(/C)\CCC=C(C)C)/C)\C)\C)/C=C(/CO)\C	1 4-Hydroxy-4,4'-diaponeurosporene.mol
C(C/C(=C/C=C/C=C(/C=C/C=C(/CCC=C(C)C)\C)\C)/C)/C=C(/CCC=C(C)C)\C	1 4,4'-Diapophytofluene.mol
CC(=CCC/C(=C/CC/C(=C/C=C\C=C(\CC/C=C(/CCC=C(C)C)\C)/C)/C)/C)C	1 4,4'-Diapophytoene.mol
CC(=C/C=C/C(=C/C=C/C(=C/C=C/C=C(/C=C/C=C(/CCC=C(C)C)\C)\C)/C)/C)C	1 4,4'-Diaponeurosporene.mol
C(=C\C(=C\C=C\C(=C\C=C\C=C(\C=C\C=C(/C)\CCC=C(C)C)/C)\C)\C)/C=C(/C(=O)O)\C	1 4,4'-Diaponeurosporen-4-oic acid.mol
C(=C\C(=C\C=C\C(=C\C=C\C=C(\C=C\C=C(/C)\CCC=C(C)C)/C)\C)\C)/C=C(/C(=O)OCCC)\C	1 4,4'-Diaponeurosporen-4-oic acid ester.mol
C(=C\C(=C\C=C\C(=C\C=C\C=C(\C=C\C=C(/C)\CCC=C(C)C)/C)\C)\C)/C=C(/C=O)\C	1 4,4'-Diaponeurosporen-4-al.mol
C(=C\C(=C\C=C\C(=C\C=C\C=C(\C=C\C=C(/C)\C=C\C=C(\C=O)/C)/C)\C)\C)/C=C(/C=O)\C	1 4,4'-Diapolycopenedial.mol
C(=C\C(=C\C=C\C(=C\C=C\C=C(\C=C\C=C(/C)\C=C\C=C(C)C)/C)\C)\C)/C=C(C)C	1 4,4'-Diapolycopene.mol
C(=C\C(=C\C=C\C(=C\C=C\C=C(\C=C\C=C(/C)\C=C\C=C(C)C)/C)\C)\C)/C=C(/C=O)\C	1 4,4'-Diapolycopen-4-al.mol
C(=C\C(=C\C=C\C(=C\C=C\C=C(\C=C\C=C(/C)\C=C\C=C(C)C)/C)\C)\C)/C=C(/C(=O)O)\C	1 4,4'-Diapocarotenoic acid.mol
C(=C(\C(=O)O)/C)/C=C/C(=C/C=C/C(=C/C=C/C=C(/C=C/C=C(/C=C/C=C(/C=O)\C)\C)\C)/C)/C	1 4,4'-Diapocaroten-4'-al-4-oic acid.mol
C(C/C(=C/C=C/C=C(/C=C/C=C(/C=C/C=C(C)C)\C)\C)/C)/C=C(/CCC=C(C)C)\C	1 4,4'-Diapo-7,8,11,12-tetrahydrolycopene.mol
C(=C(\C)/C(=O)O)\C=C\C(=C\C=C\C(=C\C=C\C=C(\C=C\C=C(\C=C\C=C(\C(=O)O)/C)/C)/C)\C)\C	1 4,4'-Diaplycopene-4,4'-dioic acid.mol
O(C(=O)/C(=C/C=C/C(=C/C=C/C(=C/C=C/C=C(/C=C/C=C(/CC/C=C(/C(=O)O[C@@H]1O[C@@H]([C@H]([C@@H]([C@H]1O)O)O)COC(=O)CC)\C)\C)\C)/C)/C)/C)[C@@H]1O[C@@H]([C@H]([C@@H]([C@H]1O)O)O)COC(=O)CC	1 4,4-(D-Glucopyranosyloxy)-4,4'-diapolycopene-4,4'-dioic acid diester.mol
C(=C\C(=C\C=C\C(=C\C=C\C=C(\C=C\C=C(/C)\CCC=C(C)C)/C)\C)\C)/C=C(/CO[C@@H]1O[C@@H]([C@H]([C@@H]([C@H]1O)O)O)CO)\C	1 4-(D-Glucopyranosyloxy)-4,4'-diaponeurosporene.mol
C(=C(\C(=O)O)/C)/C=C/C(=C/C=C/C(=C/C=C/C=C(/C=C/C=C(/C=C/C=C(/CO[C@@H]1O[C@@H]([C@H]([C@@H]([C@H]1O)O)O)CO)\C)\C)\C)/C)/C	1 4'-(beta-D-Glucopyranosyloxy)-7',8'-dihydro-4,4'-diapo-psi,psi-caroten-4-oic acid.mol
C(=C\C(=C\C=C\C(=C\C=C\C=C(\C=C\C=C(\CO)/C)/C)\C)\C)/C=C(/C=C/CC(O[C@@H]1O[C@@H]([C@H]([C@@H]([C@@H]1O)O)O)CO)(C)C)\C	1 1-Hexosyl-1,2-dihydro-3,4-didehydroapo-8'-lycopenol.mol
O([C@@H]1O[C@@H]([C@H]([C@@H]([C@@H]1O)O)O)CO)C(C/C=C/C(=C/C=C/C(=C/C=C/C=C(/C=C/C=C(\C)/C=C/C=C(/C(=O)OC)\C)\C)/C)/C)(C)C	1 1-(D-Mannosyloxy)-3,4-didenhydro-1,2-dihydro-8'-apolycopen-8'-oic acid.mol
C/C(=C\C=C\C=C(/C)C=C/C=C(\C)C=C/C=C(\C)C(=O)O[C@]1([H])O[C@]([H])(CO)[C@](O)([H])[C@@](O)([H])[C@]1(O)[H])C=C/C=C(\C)CC/C=C(/C)C	β-D-glucosyl 4,4'-diaponeurosporenoic acid
C/C(=C\C=C\C(C)=C/C=C/C=C(\C)C=C/C=C(\C)CC/C=C(/C)C)CC/C=C(/C)C	4,4'-Diapo-ζ-carotene
[C@@H]1(CC=C([C@H](C1(C)C)/C=C/C(=C/C=C/C(=C/C=C/C=C(/CC/C=C(/CC/C=C(/CCC=C(C)C)\C)\C)\C)/C)/C)C)C/C=C(/CO)\C	1 Nonaprenoxanthin.mol
C1(CC=C(C(C1(C)C)/C=C/C(=C/C=C/C(=C/C=C/C=C(/C=C/C=C(/C=C/C=C(/CCC=C(C)C)\C)\C)\C)/C)/C)C)CC=C(C)C	1 Nonaprene.mol
C(=C(\C=C\C(C(=C)C)C/C=C(\C)/CO)/C)/C=C/C(=C/C=C/C(=C/C=C/C=C(/C=C/C=C(/C=C/C=C(/CCC=C(C)C)\C)\C)\C)/C)/C	1 Nonaflavuxanthin.mol
C(=C(\CC[C@@H](C(O)(C)C)CC=C(C)C)/C)/C=C/C(=C/C=C/C(=C/C=C/C=C(/C=C/C=C(/C=C/C=C(/CCC=C(C)C)\C)\C)\C)/C)/C	1 Dihydroisopentenyldehydrorhodopin.mol
[C@@H]1(CC=C([C@H](C1(C)C)/C=C/C(=C/C=C/C(=C/C=C/C=C(/C=C/C=C(/C=C/[C@H]1C([C@H](CC=C1C)C/C(=C(/CO)\C)/C)(C)C)\C)\C)/C)/C)C)C/C=C(/CO[C@@H]1O[C@@H]([C@H]([C@@H]([C@H]1O)O)O)CO)\C	1 Decaprenoxanthin monoglucoside.mol
[C@@H]1(CC=C([C@H](C1(C)C)/C=C/C(=C/C=C/C(=C/C=C/C=C(/C=C/C=C(/CC/C=C(/CCC=C(C)C)\C)\C)\C)/C)/C)C)C/C=C(/CO)\C	1 11',12'-Dehydrononaprenoxanthin.mol
C1(CC=C(C(C1(C)C)/C=C/C(=C/C=C/C(=C/C=C/C=C(/C=C/C=C(/C=C/C=C(/CCC=C(C)C)\C)\C)\C)/C)/C)C)C/C=C(/CO)\C	1 7',8',11',12'-Dehydrononaprenoxanthin.mol
C1[C@@H](CC(=C(C1(C)C)/C=C/C(=C/C=C/C(=C/C=C/C=C(/C=C/C=C(/C=C/C=C(/C=C/[C@H](C(C)(O)C)CCC(C)(C)O)\C)\C)\C)/C)/C)C)O	1 3-Hydroxy-2'-isopentylsaproxanthin.mol
C1[C@@H](CC(=C(C1(C)C)/C=C/C(=C/C=C/C(=C/C=C/C=C(/C=C/C=C(/C=C/C=C(/C=C/[C@@H](C(C)(O)C)CC=C(C)C)\C)\C)\C)/C)/C)C)O	1 2'-Isopentylsaproxanthin.mol
C1=C(CC(=C(C1(C)C)/C=C/C(=C/C=C/C(=C/C=C/C=C(/C=C/C=C(/C=C/C=C(/C=C/C(C(C)(O)C)CC=C(C)C)\C)\C)\C)/C)/C)C)O	1 2'-Isopentenyldehydrosaproxanthin.mol
C(=C(\C=C\[C@@H](C(O)(C)C)CC=C(C)C)/C)/C=C/C(=C/C=C/C(=C/C=C/C=C(/C=C/C=C(/C=C/C=C(/CCC=C(C)C)\C)\C)\C)/C)/C	1 2-Isopentenyl-3,4-dehydrorhodopin.mol
C1(CCC(=C(C1(C)C)/C=C/C(=C/C=C/C(=C/C=C/C=C(/C=C/C=C(/C=C/C1=C(CCCC1(C)C)C)\C)\C)/C)/C)C)C/C=C(/CO)\C	1 2-(4-Hydroxy-3-methylbut-2-enyl)-beta,beta-carotene.mol
C1(CC=C(C(C1(C)C)CC/C(=C/C=C/C(=C/C=C/C=C(/C=C/C=C(/CC/C=C(/CCC=C(C)C)\C)\C)\C)/C)/C)C)C/C=C(/CO)\C	1 2-(4-Hydroxy-3-methylbut-2-enyl)-7,8,7',8'-tetrahydro-epsilon,psi-carotene.mol
C(=C(\C=C\C(C(C)(O)C)CC=C(C)C)/C)/C=C/C(=C/C=C/C(=C/C=C/C=C(/C=C/C=C(/C=C/C=C(/C=C/C(=C(C)C)CC=C(C)C)\C)\C)\C)/C)/C	1 Trisanhydrobacterioruberin.mol
C1(CC=C(C(C1(C)C)/C=C/C(=C/C=C/C(=C/C=C/C=C(/C=C/C=C(/C=C/C1C(C(CC=C1C)CC=C(C)C)(C)C)\C)\C)/C)/C)C)CC=C(C)C	1 Sarcinene.mol
[C@@H]1(CCC(=C)[C@H](C1(C)C)/C=C/C(=C/C=C/C(=C/C=C/C=C(/C=C/C=C(/C=C/[C@H]1C([C@H](CCC1=C)C/C=C(/CO)\C)(C)C)\C)\C)/C)/C)C/C=C(/CO)\C	1 Sarcinaxanthin.mol
[C@@H]1(CCC(=C)[C@H](C1(C)C)/C=C/C(=C/C=C/C(=C/C=C/C=C(/C=C/C=C(/C=C/[C@H]1C([C@H](CCC1=C)C/C=C(/CO)\C)(C)C)\C)\C)/C)/C)C/C=C(/CO[C@@H]1O[C@@H]([C@H]([C@@H]([C@H]1O)O)O)CO)\C	1 Sarcinaxanthin monoglucoside.mol
[C@@H]1(CCC(=C)[C@H](C1(C)C)/C=C/C(=C/C=C/C(=C/C=C/C=C(/C=C/C=C(/C=C/[C@H]1C([C@H](CCC1=C)C/C=C(/CO[C@@H]1O[C@@H]([C@H]([C@@H]([C@H]1O)O)O)CO)\C)(C)C)\C)\C)/C)/C)C/C=C(/CO[C@@H]1O[C@@H]([C@H]([C@@H]([C@H]1O)O)O)CO)\C	1 Sarcinaxanthin diglucoside.mol
[C@@H]1(CC=C([C@H](C1(C)C)/C=C/C(=C/C=C/C(=C/C=C/C=C(/C=C/C=C(/C=C/[C@H]1C([C@H](CC=C1C)C/C(=C/CO)/C)(C)C)\C)\C)/C)/C)C)C/C(=C/CO)/C	1 Okadaxanthin.mol
C(=C(\C=C\C(C(C)(O)C)CCC(C)(C)O)/C)/C=C/C(=C/C=C/C(=C/C=C/C=C(/C=C/C=C(/C=C/C=C(/C=C/C(C(C)(O)C)CC=C(C)C)\C)\C)\C)/C)/C	1 Monoanhydrobacterioruberin.mol
C(=C(\C=C\[C@@H](C(O)(C)C)C1CC(C)(C)OO1)/C)/C=C/C(=C/C=C/C(=C/C=C/C=C(/C=C/C=C(/C=C/C=C(/CC[C@@H](C(C)(O)C)CC=C(C)C)\C)\C)\C)/C)/C	1 Haloxanthin.mol
C(=C(\CCC(C(=C)C)C/C=C(\C)/CO)/C)/C=C/C(=C/C=C/C(=C/C=C/C=C(/C=C/C=C(/C=C/C=C(/CCC(C(=C)C)C/C=C(\C)/CO)\C)\C)\C)/C)/C	1 Flavuxanthin.mol
C1(CC=C(C(C1(C)C)CC/C(=C/C=C/C(=C/C=C/C=C(/C=C/C=C(/C=C/C1C(C(CC=C1C)C/C=C(/CO)\C)(C)C)\C)\C)/C)/C)C)C/C=C(\C)/CO[C@@H]1O[C@@H]([C@H]([C@@H]([C@H]1O)O)O)CO	1 Dihydrodecaprenoxanthin glucoside.mol
C(=C(\C=C\[C@@H](C(O)(C)C)CC=C(C)C)/C)/C=C/C(=C/C=C/C(=C/C=C/C=C(/C=C/C=C(/C=C/C=C(/CC[C@@H](C(C)(O)C)CC=C(C)C)\C)\C)\C)/C)/C	1 Dihydrobisanhydrobacterioruberin.mol
C1(CC=C(C(C1(C)C)/C=C/C(=C/C=C/C(=C/C=C/C=C(/C=C/C=C(/C=C/C1C(C(CC=C1C)CC=C(C)C)(C)C)\C)\C)/C)/C)C)C/C=C(/CO)\C	1 Deshydroxydecaprenoxanthin.mol
[C@@H]1(CC=C([C@H](C1(C)C)/C=C/C(=C/C=C/C(=C/C=C/C=C(/C=C/C=C(/C=C/[C@H]1C([C@H](CC=C1C)C/C(=C(/CO)\C)/C)(C)C)\C)\C)/C)/C)C)C/C=C(/CO)\C	1 Decaprenoxanthin.mol
[C@@H]1(CC=C([C@H](C1(C)C)/C=C/C(=C/C=C/C(=C/C=C/C=C(/C=C/C=C(/C=C/[C@H]1C([C@H](CC=C1C)C/C=C(/CO[C@@H]1O[C@@H]([C@H]([C@@H]([C@H]1O)O)O)CO)\C)(C)C)\C)\C)/C)/C)C)C/C=C(/CO[C@@H]1O[C@@H]([C@H]([C@@H]([C@H]1O)O)O)CO)\C	1 Decaprenoxanthin diglucoside.mol
[C@H](C(C)(O)C)(CC=C(C)C)/C=C/C(=C/C=C/C(=C/C=C/C(=C/C=C/C=C(/C=C/C=C(/C=C/C1=C(CC[C@@H](C1(C)C)C/C=C(/CO)\C)C)\C)\C)/C)/C)/C	1 C.p.473.mol
[C@H](C(C)(O)C)(CC=C(C)C)/C=C/C(=C/C=C/C(=C/C=C/C(=C/C=C/C=C(/C=C/C=C(/C=C/C1=C(CC[C@@H](C1(C)C)C/C=C(/CO[C@@H]1O[C@@H]([C@H]([C@@H]([C@H]1O)O)O)CO)\C)C)\C)\C)/C)/C)/C	1 C.p.473 glucoside.mol
[C@H](C(C)(O)C)(CC=C(C)C)CC/C(=C/C=C/C(=C/C=C/C(=C/C=C/C=C(/C=C/C=C(/C=C/C1=C(CC[C@@H](C1(C)C)C/C=C(/CO)\C)C)\C)\C)/C)/C)/C	1 C.p.460.mol
[C@@H]1(CCC(=C(C1(C)C)/C=C/C(=C/C=C/C(=C/C=C/C=C(/C=C/C=C(/C=C/C1=C(CC[C@@H](C1(C)C)C/C=C(/CO)\C)C)\C)\C)/C)/C)C)C/C=C(/CO)\C	1 C.p.450.mol
[C@@H]1(CCC(=C(C1(C)C)/C=C/C(=C/C=C/C(=C/C=C/C=C(/C=C/C=C(/C=C/C1=C(CC[C@@H](C1(C)C)C/C=C(/CO)\C)C)\C)\C)/C)/C)C)C/C=C(/CO[C@@H]1O[C@@H]([C@H]([C@@H]([C@H]1O)O)O)CO)\C	1 C.p.450 glucoside.mol
C(=C(\C=C\[C@@H](C(O)(C)C)CC=C(C)C)/C)/C=C/C(=C/C=C/C(=C/C=C/C=C(/C=C/C=C(/C=C/C=C(/C=C/[C@@H](C(C)(O)C)CC=C(C)C)\C)\C)\C)/C)/C	1 Bisanhydrobacterioruberin.mol
C(=C(\C=C\[C@@H](C(O)(C)C)CCC(C)(C)O)/C)/C=C/C(=C/C=C/C(=C/C=C/C=C(/C=C/C=C(/C=C/C=C(/C=C/[C@@H](C(C)(O)C)CCC(C)(C)O)\C)\C)\C)/C)/C	1 Bacterioruberin.mol
C(=C(\C=C\[C@@H](C(O)(C)C)CCC(C)(O[C@@H]1O[C@@H]([C@H]([C@@H]([C@H]1O)O)O)CO)C)/C)/C=C/C(=C/C=C/C(=C/C=C/C=C(/C=C/C=C(/C=C/C=C(/C=C/[C@@H](C(C)(O)C)CCC(C)(C)O)\C)\C)\C)/C)/C	1 Bacterioruberin monoglucoside.mol
C(=C(\C=C\C(C(O)(C)C)CCC(C)(O[C@@H]1O[C@@H]([C@H]([C@@H]([C@H]1O)O)O)CO)C)/C)/C=C/C(=C/C=C/C(=C/C=C/C=C(/C=C/C=C(/C=C/C=C(/C=C/C(C(C)(O)C)CCC(C)(O[C@@H]1O[C@@H]([C@H]([C@@H]([C@H]1O)O)O)CO)C)\C)\C)\C)/C)/C	1 Bacterioruberin diglucoside.mol
[C@H](C(C)(O)C)(CC=C(C)C)/C=C/C(=C/C=C/C(=C/C=C/C(=C/C=C/C=C(/C=C/C=C(/C=C/[C@@H]1C(=CC[C@@H](C1(C)C)C/C=C(/CO)\C)C)\C)\C)/C)/C)/C	1 A.g.471.mol
C(=C(\CC/C=C(/CCCC(C)(O)C)\C)/C)/CC/C(=C/CC/C(=C/CC/C=C(/CC/C=C(/CC/C=C(/CC/C=C(/CCC=C(C)C)\C)\C)\C)\C)/C)/C	1 16-(3-Hydroxy-3-methylbutyl)-16'-(3-methylbut-2-enyl)-7,8,11,12,15,7',8',11',12',15'-decahydro-psi,psi-carotene.mol
C1(CC=C(C(C1(C)C)CC/C(=C/C=C/C(=C/C=C/C=C(/C=C/C=C(/C=C/C1C(C(CC=C1C)C/C=C(/CO)\C)(C)C)\C)\C)/C)/C)CO)CC=C(C)C	1 7,8 (or 7',8')-Dihydrosarcinaxanthin.mol
C(=C(\C=C\[C@@H](C(O)(C)C)CCC(C)(O)C)/C)/C=C/C(=C/C=C/C(=C/C=C/C=C(/C=C/C=C(/C=C/C=C(/C1C(C(C(C)(O)C)CC=C(C)C)O1)\C)\C)\C)/C)/C	1 3',4'-Epoxymonoanhydrobacterioruberin.mol
C(=C(\C=C\[C@@H](C(O)(C)C)CCC(C)(C)O)/C)/C=C/C(=C/C=C/C(=C/C=C/C=C(/C=C/C=C(/C=C/C=C(/CC[C@@H](C(C)(O)C)CC=C(C)C)\C)\C)\C)/C)/C	1 3',4'-Dihydromonoanhydrobacterioruberin.mol
C(=C(\CC[C@@H](C(O)(C)C)CC=C(C)C)/C)/C=C/C(=C/C=C/C(=C/C=C/C=C(/C=C/C=C(/C=C/C=C(/CC[C@@H](C(C)(O)C)CC=C(C)C)\C)\C)\C)/C)/C	1 3,4,3',4'-Tetrahydrobisanhydrobacterioruberin.mol
C(=C(\CCC(C(C)(O)C)CCC(C)(C)O)/C)/C=C/C(=C/C=C/C(=C/C=C/C=C(/C=C/C=C(/C=C/C=C(/C=C/C1(C(C)(C)O1)CC1C(C)(C)O1)\C)\C)\C)/C)/C	1 1',2'-Epoxy-2'-(2,3-epoxy-3-methylbutyl)-2-(3-hydroxy-3-methylbutyl)-3',4'-didehydro-1,2,1',2'-tetrahydro-psi,psi-caroten-1-ol.mol
C(=C(\C=C\[C@@H](C(O)(C)C)CCC(C)(C)O)/C)/C=C/C(=C/C=C/C(=C\C=C\C=C(\C=C\C=C(\C=C\C=C(\C=C\[C@@H](C(C)(O)C)CCC(C)(C)O)/C)/C)/C)/C)/C	1 (13Z)-Bacterioruberin.mol
C(=C(\C=C\[C@@H](C(O)(C)C)CCC(C)(C)O)/C)/C=C/C(=C\C=C\C(=C\C=C\C=C(\C=C\C=C(\C=C\C=C(\C=C\[C@@H](C(C)(O)C)CCC(C)(C)O)/C)/C)/C)\C)/C	1 (9Z)-Bacterioruberin.mol
C(=C(\C=C\[C@@H](C(O)(C)C)CCC(C)(C)O)/C)\C=C\C(=C\C=C\C(=C\C=C\C=C(\C=C\C=C(\C=C\C=C(\C=C\[C@@H](C(C)(O)C)CCC(C)(C)O)/C)/C)/C)\C)\C	1 (5Z)-Bacterioruberin.mol
C1C(=O)C=C(C(C1(C)C)/C=C/C(CO)O)C	3-oxo-α-Ionol
