# Supplementary material for: Exploring the Biological Potency of Carotenoids Against Alzheimer’s Disease: An Integrated Approach of Molecular Docking and Molecular Dynamics
Source: Curr Issues Mol Biol. 2026 Apr 16;48(4):407. doi: 10.3390/cimb48040407 (PMC13114755; doi:10.3390/cimb48040407)
Supplement: Supplementary file 1 [file cimb-48-00407-s001.zip › Supplementary Data S2 - In silico ADMET profiling.XLSX]

## Sheet: Sheet1
SMILES	MOL_WEIGHT	LOGP	H-ACCEPTORS	H-DONORS	Caco2 permeability	Intestinal absorption	BBB permeability	CNS permeability	CYP2D6 substrate	CYP3A4 substrate	CYP2D6 inhibitior	CYP3A4 inhibitior	Total Clearance	LD50	AMES toxicity	Hepatotoxicity	Skin Sensitisation
C1[C@@H](CC(=C(C1(C)C)/C=C/C(=C/C=C/C(=C/C=C/C=C(/C=C/C=C(/C=C/[C@@H]1C(CCC=C1C)(C)C)\C)\C)/C)/C)C)O	552.887	11.4325	1	1	1.216	89.514	0.767	-1.341	No	Yes	No	No	0.933	2.284	No	No	No
C1[C@@H](CC(=C(C1(C)C)/C=C/C(=C/C=C/C(=C/C=C/C=C(/C=C/C=C(/C=C/C1=C(C[C@H](CC1(C)C)O)C)\C)\C)/C)/C)C)O	568.886	10.5474	2	2	1.19	87.977	-0.232	-1.608	No	Yes	No	No	1.039	2.435	No	No	No
C1[C@@H](CC(=C(C1(C)C)/C=C/C(=C/C=C/C(=C/C=C/C=C(/C=C/C=C(/C=C/C1=C(C[C@H](CC1(C)C)O)C)\C)\C)/C)/C)C)OS(=O)(=O)[O-].[Na+]	670.932	7.0359	5	1	0.568	98.135	-0.668	-2.159	No	Yes	No	No	0.679	2.142	No	No	No
C1[C@@H](CC(=C(C1(C)C)/C=C/C(=C/C=C/C(=C/C=C/C=C(/C=C/C=C(/C=C/C1=C(C[C@H](CC1(C)C)O[C@H]1O[C@H]([C@@H]([C@H]([C@H]1O)O)O)C)C)\C)\C)/C)/C)C)O	715.028	9.3992	6	4	0.542	76.729	-1.031	-2.582	No	Yes	No	No	0.576	2.472	No	No	No
C1[C@@H](CC(=C(C1(C)C)/C=C/C(=C/C=C/C(=C/C=C/C=C(/C=C/C=C(/C=C/C1=C(C[C@H](CC1(C)C)OC(=O)CCCCCCCCCCCCCCC)C)\C)\C)/C)/C)C)O	807.301	16.5796	3	1	1.339	85.323	-0.935	-0.883	No	Yes	No	No	1.051	2.436	No	No	No
C1C(CC(=C(C1(C)C)/C=C/C(=C/C=C/C(=C/C=C/C=C(/C=C/C=C(/C=C/C1=C(CC(CC1(C)C)OC)C)\C)\C)/C)/C)C)O	582.913	11.2015	2	1	1.196	90.057	0.705	-1.524	No	Yes	No	No	0.945	2.318	No	No	No
C1[C@@H](CC(=C(C1(C)C)/C=C/C(=C/C=C/C(=C/C=C/C=C(/C=C/C=C(/C=C/C1=C(C[C@H](CC1(C)C)O[C@H]1O[C@H]([C@@H]([C@H]([C@H]1O)O)O)C)C)\C)\C)/C)/C)C)O[C@H]1O[C@H]([C@@H]([C@H]([C@H]1O)O)O)C	861.17	8.251	10	6	-1.144	52.954	-1.627	-3.353	No	Yes	No	No	0.698	2.683	No	No	No
C1C(CC(=C(C1(C)C)/C=C/C(=C/C=C/C(=C/C=C/C=C(/C=C/C=C(/C=C/C1=C(CC(CC1(C)C)OC)C)\C)\C)/C)/C)C)OC	596.94	11.8556	2	0	1.201	92.137	0.811	-1.44	No	Yes	No	No	1.111	2.201	No	No	No
C1[C@@H](CC(=C(C1(C)C)/C=C/C(=C/C=C/C(=C/C=C/C=C(/C=C/C=C(/C=C/C1=C(C[C@H](CC1(C)C)O[C@@H]1O[C@@H]([C@H]([C@@H]([C@H]1O)O)O)CO)C)\C)\C)/C)/C)C)O[C@@H]1O[C@@H]([C@H]([C@@H]([C@H]1O)O)O)CO	893.168	6.1958	12	8	-1.036	26.634	-1.632	-3.936	No	Yes	No	No	0.837	2.787	No	No	No
C1[C@@H](C(=O)C(=C(C1(C)C)/C=C/C(=C/C=C/C(=C/C=C/C=C(/C=C/C=C(/C=C/[C@@H]1C(C[C@@H](C=C1C)O)(C)C)\C)\C)/C)/C)C)OC	596.896	10.2364	3	1	1.41	91.793	-0.172	-1.644	No	Yes	No	No	0.928	2.422	No	No	No
C1(C[C@@H](C[C@@]2([C@@]1(/C=C/C(=C\C=O)/C)O2)C)O)(C)C	250.338	2.3964	3	1	1.29	94.741	0.004	-2.875	No	No	No	No	1.224	2.838	Yes	No	No
C1(C[C@@H](C[C@@]2([C@@]1(/C=C/C(=C\C(=O)O)/C)O2)C)O)(C)C	266.337	2.2821	3	2	0.881	94.309	-0.097	-2.955	No	No	No	No	1.106	1.972	No	No	No
C1C(=O)CC(C(C1(C)C)/C=C/C(=C/C=C/C(=C/C=C/C=C(/C=C/C=C(/C=C/C1C(CC(=O)CC1(O)C)(C)C)\C)\C)/C)/C)(O)C	600.884	9.0652	4	2	0.422	89.815	-0.072	-1.438	No	Yes	No	No	0.857	2.452	No	No	No
C1C(=O)C=C([C@](C1(C)C)(/C=C/C(=C/C=C/C(=C/C=C/C=C(/C=C/C/C(=C/C(=O)O)/COC(=O)C)\C)/C)/C)O)C	534.693	6.6907	5	2	0.661	61.105	-0.658	-2.662	No	Yes	No	No	1.225	1.887	No	No	No
C1(CC=CC(=C)C21CCC(O2)C)(C)C	192.302	3.4664	1	0	1.516	96.291	0.555	-2.819	No	No	No	No	1.187	1.823	No	No	Yes
C1[C@@H](CC(=C(C1(C)C)/C=C/C(=C/C=C/C(=C/CO)/C)/C)C)O	302.458	4.4811	2	2	1.611	91.01	0.025	-2.303	No	Yes	No	No	1.517	1.701	No	Yes	Yes
C1C=CC(=C(C1(C)C)/C=C/C(=C/C=C/C(=C/CO)/C)/C)C	284.443	5.2863	1	1	1.516	92.694	0.654	-2.036	No	Yes	No	No	0.34	1.574	No	Yes	Yes
C1CCC(=C(C1(C)C)/C=C/C(=C/C=C/C(=C/CO)/C)/C)C	286.459	5.5103	1	1	1.516	92.218	0.644	-2.036	No	Yes	No	No	1.531	1.61	No	Yes	Yes
C1(=C(C(=O)C(=O)C1(C)C)C)/C=C/C(=C/C=C/C(=C/C=C/C=C(/C=C/C=C(/C=C/C1=C(C(=O)C(=O)C1(C)C)C)\C)\C)/C)/C	564.766	8.5416	4	0	0.54	96.936	-0.156	-1.374	No	Yes	No	No	0.96	2.116	No	No	No
C1[C@@H](C[C@@]2([C@@](C1(C)C)(/C=C/C(=C/C=C/C(=C/C=C/C=C(/C=C/C=C(/C=C/[C@]13C(C[C@@H](C[C@@]1(C)O3)O)(C)C)\C)\C)/C)/C)O2)C)O	600.884	8.9698	4	2	0.391	89.901	-0.391	-1.581	No	Yes	No	No	0.507	2.148	No	No	No
C1[C@@H](C[C@@]2([C@@](C1(C)C)(/C=C/C(=C/C=C/C(=C/C=C/C=C(/C=C/C=C(/C=C/[C@]13C(C[C@@H](C[C@@]1(C)O3)OC(=O)CCCCCCCCCCCCC)(C)C)\C)\C)/C)/C)O2)C)OC(=O)CCCCCCCCCCC	993.552	18.6936	6	0	-0.195	85.733	-1.083	-1.49	No	Yes	No	No	0.529	2.435	No	No	No
C1[C@@H](C[C@@]2([C@@](C1(C)C)(/C=C/C(=C/C=C/C(=C/C=C/C=C(/C=C/C=C(/C=C/[C@]13C(C[C@@H](C[C@@]1(C)O3)OC(=O)CCCCCCCCCCCCC)(C)C)\C)\C)/C)/C)O2)C)OC(=O)CCCCCCCCCCCCC	1021.606	19.4738	6	0	-0.272	85.046	-1.126	-1.466	No	Yes	No	No	0.743	2.455	No	No	No
C1[C@@H](C[C@@]2([C@@](C1(C)C)(/C=C/C(=C/C=C/C(=C/C=C/C=C(/C=C/C=C(/C=C/[C@]13C(C[C@@H](C[C@@]1(C)O3)OC(=O)CCCCCCCCCCC)(C)C)\C)\C)/C)/C)O2)C)OC(=O)CCCCCCCCCCC	965.498	17.9134	6	0	-0.118	86.421	-1.039	-1.513	No	Yes	No	No	0.679	2.411	No	No	No
C(=C\C(=C\C=C\C(=C\C=C\C=C(\C=C\C=C(\C=C=C1[C@](C[C@H](CC1(C)C)O)(C)O)/C)/C)\C)\CO)/[C@]12C(C[C@@H](C[C@@]1(C)O2)O)(C)C	616.883	7.6908	5	4	0.744	84.091	-0.667	-1.954	No	Yes	No	No	0.526	2.414	No	No	No
C(=C\C(=C\C=C\C(=C\C=C\C=C(\C=C\C=C(\C=C=C1[C@@](C[C@H](CC1(C)C)OC(=O)C)(O)C)/C)/C)\C)\COC(=O)CCCCCCC)/[C@]12C(C[C@@H](C[C@@]1(C)O2)O)(C)C	785.119	11.173	7	2	0.685	100	-0.795	-2.273	No	Yes	No	No	0.433	2.387	No	No	No
C(=C\C(=C\C=C\C(=C\C=C\C=C(\C=C\C=C(\C=C=C1[C@@](C[C@H](CC1(C)C)OC(=O)C)(O)C)/C)/C)\C)\COC(=O)CCCCCCCCC)/[C@]12C(C[C@@H](C[C@@]1(C)O2)O)(C)C	813.173	11.9532	7	2	0.661	100	-0.84	-2.202	No	Yes	No	No	0.463	2.379	No	No	No
C1[C@@H](C[C@@]2([C@@](C1(C)C)(/C=C/C(=C/C=C/C(=C/C=C/C=C(/CCCO)\C)/C)/C)O2)C)O	412.614	5.975	3	2	1.13	90.397	-0.374	-2.094	No	Yes	No	No	1.197	1.802	No	Yes	No
C1[C@@H](C[C@@]2([C@@](C1(C)C)(/C=C/C(=C/C=C/C(=C/C=C/C=C(/C=C\1/C=C(CC[C@@H]3C(C[C@H](C=C3C)O)(C)C)C(=O)O1)\C)/C)/C)O2)C)O	614.867	8.7031	5	2	0.924	89.08	-0.404	-2.653	No	Yes	No	Yes	0.282	1.561	No	Yes	No
C1C(C=C(C(C1(C)C)/C=C/C(=C/C=C/C(=C/C=C/C=C(/C=C/C=C(/C=C/C1C(CC(C=C1C)O)(C)C)\C)\C)/C)/C)C)O	568.886	10.2592	2	2	1.192	88.634	-0.235	-1.608	No	Yes	No	No	1.064	2.419	No	No	No
C1[C@@H](C=C([C@@H](C1(C)C)/C=C/C(=C/C=C/C(=C/C=C/C=C(/C=C/C=C(/C=C/[C@@H]1C(C[C@@H](C=C1C)O)(C)C)\C)\C)/C)/C)C)O	568.886	10.2592	2	2	1.192	88.634	-0.235	-1.608	No	Yes	No	No	1.064	2.419	No	No	No
C1[C@H](C=C([C@@H](C1(C)C)/C=C/C(=C/C=C/C(=C/C=C/C=C(/C=C/C=C(/C=C/[C@@H]1C(C[C@@H](C=C1C)O)(C)C)\C)\C)/C)/C)C)O	568.886	10.2592	2	2	1.192	88.634	-0.235	-1.608	No	Yes	No	No	1.064	2.419	No	No	No
C1[C@H](C=C([C@@H](C1(C)C)/C=C/C(=C/C=C/C(=C/C=C/C=C(/C=C/C=C(/C=C/[C@H]1C(C[C@H](C=C1C)O)(C)C)\C)\C)/C)/C)C)O	568.886	10.2592	2	2	1.192	88.634	-0.235	-1.608	No	Yes	No	No	1.064	2.419	No	No	No
C1[C@@H](C=C([C@@H](C1(C)C)/C=C/C(=C/C=C/C(=C/C=C/C=C(/C=C/C=C(/C=C/[C@H]1C(C[C@@H](C=C1C)O)(C)C)\C)\C)/C)/C)C)O	568.886	10.2592	2	2	1.192	88.634	-0.235	-1.608	No	Yes	No	No	1.064	2.419	No	No	No
C1[C@H](C=C([C@@H](C1(C)C)/C=C/C(=C/C=C/C(=C/C=C/C=C(/C=C/C=C(/C=C/[C@@H]1C(C[C@H](C=C1C)O)(C)C)\C)\C)/C)/C)C)O	568.886	10.2592	2	2	1.192	88.634	-0.235	-1.608	No	Yes	No	No	1.064	2.419	No	No	No
C1[C@H](C=C([C@@H](C1(C)C)/C=C/C(=C/C=C/C(=C/C=C/C=C(/C=C/C=C(/C=C/[C@H]1C(C[C@@H](C=C1C)O)(C)C)\C)\C)/C)/C)C)O	568.886	10.2592	2	2	1.192	88.634	-0.235	-1.608	No	Yes	No	No	1.064	2.419	No	No	No
C1[C@H](C=C([C@H](C1(C)C)/C=C/C(=C/C=C/C(=C/C=C/C=C(/C=C/C=C(/C=C/[C@@H]1C(C[C@@H](C=C1C)O)(C)C)\C)\C)/C)/C)C)O	568.886	10.2592	2	2	1.192	88.634	-0.235	-1.608	No	Yes	No	No	1.064	2.419	No	No	No
C1[C@H](C=C([C@H](C1(C)C)/C=C/C(=C/C=C/C(=C/C=C/C=C(/C=C/C=C(/C=C/[C@H]1C(C[C@H](C=C1C)O)(C)C)\C)\C)/C)/C)C)O	568.886	10.2592	2	2	1.192	88.634	-0.235	-1.608	No	Yes	No	No	1.064	2.419	No	No	No
C1[C@H](C=C([C@H](C1(C)C)/C=C/C(=C/C=C/C(=C/C=C/C=C(/C=C/C=C(/C=C/[C@H]1C(C[C@@H](C=C1C)O)(C)C)\C)\C)/C)/C)C)O	568.886	10.2592	2	2	1.192	88.634	-0.235	-1.608	No	Yes	No	No	1.064	2.419	No	No	No
C1[C@@H](C=C([C@H](C1(C)C)/C=C/C(=C/C=C/C(=C/C=C/C=C(/C=C/C=C(/C=C/[C@H]1C(C[C@@H](C=C1C)O)(C)C)\C)\C)/C)/C)C)O	568.886	10.2592	2	2	1.192	88.634	-0.235	-1.608	No	Yes	No	No	1.064	2.419	No	No	No
CC(=O)CCCC(C(=O)/C=C/C(=C/C=C/C(=C/C=C/C=C(/C=C/C=C(/C=C/C1=C(CC(CC1(C)C)O)C)\C)\C)/C)/C)(C)C	584.885	10.4046	3	1	1.556	91.337	-0.665	-1.42	No	Yes	No	No	1.107	2.442	No	No	No
CC(=O)/C(=C/C=C/C(=C/C=C/C=C(/C=C/C=C(/C#CC1=C(C[C@H](CC1(C)C)O)C)\C)\C)/C)/C	444.659	7.53	2	1	1.428	92.87	-0.065	-1.535	No	Yes	No	No	1.179	2.039	No	No	No
[C@@]1(C(=O)/C=C(/C(=C/C=C/C(=C/C=C/C=C(/C=C/C=C(/C=C/c2c(c(c(cc2)C)C)C)\C)\C)/C)/C)\O)(C(C[C@@H](C1)O)(C)C)C	580.853	10.27706	3	2	1.276	89.251	-0.448	-1.079	No	Yes	No	No	0.91	2.741	No	No	No
C1CCC(=C(C1(C)C)/C=C/C(=C/C=C/C(=C/C=C/C=C(/C=C/C=C(/C=C/C=C(/C=C/C=C(C)C)\C)\C)\C)/C)/C)C	534.872	12.5479	0	0	1.251	90.458	0.963	-0.599	No	Yes	No	No	1.338	2.231	No	No	No
C1CCC(=C(C1(C)C)/C=C/C(=C/C=C/C(=C/C=C/C=C(/C=C/C=C(/C=C/C=C(/C=C/C=C(/C=O)\C)\C)\C)\C)/C)/C)C	548.855	11.7269	1	0	1.228	91.745	0.843	-0.747	No	Yes	No	No	1.397	2.002	No	No	No
C1CCC(=C(C1(C)C)/C=C/C(=C/C=C/C(=C/C=C/C=C(/C=C/C=C(/C=C/C=C(/C=C/C=C(/C(=O)O)\C)\C)\C)\C)/C)/C)C	564.854	11.6126	1	1	1.182	91.416	-0.171	-0.998	No	Yes	No	No	1.318	1.876	No	Yes	No
C1[C@@H](CC(=C(C1(C)C)/C=C/C(=C/C=C/C(=C/C=C/C=C(/C=C/C=C(/C=C/C=C(/C=C/C=C(/C(=O)OC)\C)\C)\C)\C)/C)/C)C)O	594.88	10.6718	3	1	1.189	90.539	-0.287	-1.128	No	Yes	No	No	1.37	2.384	No	No	No
CC(=O)C[C@H](CC(C(=O)/C=C/C(=C/C=C/C(=C/C=C/C=C(/C=C/C=C(\C)/C=C/[C@]1(C(C[C@@H](C[C@@]1(C)O)O)(C)C)O)\C)/C)/C)(C)C)OC(=O)CCCCCCCCCCCCC	845.259	12.793	7	3	0.538	85.914	-1.736	-2.172	No	Yes	No	No	1.271	2.707	No	No	No
CC(=O)C[C@H](CC(C(=O)/C=C/C(=C/C=C/C(=C/C=C/C=C(/C=C/C=C(\C)/C=C=C1C(C[C@@H](C[C@@]1(C)O)O)(C)C)\C)/C)/C)(C)C)OC(=O)CCCCCCCCCCCCC	827.244	13.5872	6	2	0.637	98.934	-1.02	-1.902	No	Yes	No	No	1.2	2.635	No	No	No
CC(=O)C[C@H](CC(C(=O)/C=C/C(=C/C=C/C(=C/C=C/C=C(/C=C/C=C(\C=C/[C@]12C(C[C@@H](C[C@@]1(C)O2)O)(C)C)/C)\C)/C)/C)(C)C)OC(=O)CCCCCCCCCCCCC	827.244	13.8386	6	1	0.704	100	-0.964	-1.835	No	Yes	No	No	1.056	2.399	No	No	No
CC(=O)C[C@H](CC(C(=O)/C=C/C(=C/C=C/C(=C/C=C/C=C(/C=C/C=C(\C)/C=C/C(=O)C(C[C@@H](CC(=O)C)OC(=O)CCCCCCCCCCC)(C)C)\C)/C)/C)(C)C)OC(=O)CCCCCCCCCCC	997.496	17.147	8	0	0.576	100	-1.795	-1.649	No	Yes	No	No	1.828	2.538	No	No	No
CC(=O)C[C@H](CC(C(=O)/C=C/C(=C/C=C/C(=C/C=C/C=C(/C=C/C=C(\C)/C=C/C(=O)C(C[C@@H](CC(=O)C)OC(=O)CCCCCCCCCCC)(C)C)\C)/C)/C)(C)C)OC(=O)CCCCCCCCCCCCC	1025.55	17.9272	8	0	0.552	100	-1.838	-1.625	No	Yes	No	No	1.682	2.541	No	No	No
CC(=O)C[C@H](CC(C(=O)/C=C/C(=C/C=C/C(=C/C=C/C=C(/C=C/C=C(\C)/C=C/C(=O)C(C[C@@H](CC(=O)C)OC(=O)CCCCCCCCCCCCC)(C)C)\C)/C)/C)(C)C)OC(=O)CCCCCCCCCCCCC	1053.604	18.7074	8	0	0.528	100	-1.881	-1.602	No	Yes	No	No	1.891	2.541	No	No	No
C1C(C(=O)C(=C(C1(C)C)/C=C/C(=C/C=C/C(=C/C=C/C=C(/C=C/C=C(/C=C/C1C(C(=O)C(C=C1C)O)(C)C)\C)\C)/C)/C)C)O	596.852	8.7613	4	2	0.452	91.049	-0.062	-1.468	No	Yes	No	No	0.896	2.563	No	No	No
C1(CC(=O)C(=C(C1(C)C)/C=C/C(=C/C=C/C(=C/C=C/C=C(/C=C/C=C(/C=C/C1=C(C(=O)C(CC1(C)C)O)C)\C)\C)/C)/C)C)O	596.852	8.9054	4	2	0.44	90.721	-0.066	-1.438	No	Yes	No	No	0.9	2.573	No	No	No
C1C(C(=O)C(=C(C1(C)C)/C=C/C(=C/C=C/C(=C/C=C/C=C(/C=C/C=C(/C=C/C1C(C(CC=C1C)O)(C)C)\C)\C)/C)/C)C)O	582.869	9.5823	3	2	1.405	89.76	-0.271	-1.232	No	Yes	No	No	0.958	2.537	No	No	No
C1C(CC(=C(C1(C)C)/C=C/C(=C/C=C/C(=C/C=C/C=C(/C=C/C=C(/C=C/C1C(C(CC=C1C)O)(C)C)\C)\C)/C)/C)C)O	568.886	10.4033	2	2	1.191	88.305	-0.233	-1.608	No	Yes	No	No	0.984	2.427	No	No	No
C1C(C(=O)C(=C(C1(C)C)/C=C/C(=C/C=C/C(=C/C=C/C=C(/C=C/C=C(/C=C/c1c(c(c(cc1)C)C)C)\C)\C)/C)/C)C)OC	576.865	10.96556	2	0	1.449	93.377	0.853	-0.899	No	Yes	No	No	1.043	2.416	No	No	No
c1(c(ccc(c1C)/C=C/C(=C/C=C/C(=C/C=C/C=C(/C=C/C=C(/C=C/C=C(/C(=O)CCC(C)(OC)C)\C)\C)\C)/C)/C)C(=O)OC)C	622.89	10.83384	4	0	1.329	92.288	-0.51	-1.446	No	Yes	No	No	1.343	2.196	No	No	No
C1CCC(=C(C1(C)C)/C=C/C(=C/C=C/C(=C/C=C/C=C(/C=C/C=C(/C=C/C=C(/C(=O)CCC(C)(OC)C)\C)\C)\C)/C)/C)C	582.913	11.7998	2	0	1.385	92.076	0.755	-1.292	No	Yes	No	No	1.262	2.215	No	No	No
C(=C\C(=C\C=C\C(=C\C=C\C=C(\C=C\C=C(/C)\C=O)/C)\C)\C)/C=C(/C(=O)CCC(C)(OC)C)\C	462.674	7.9159	3	0	1.37	94.64	-0.457	-1.499	No	Yes	No	No	1.803	1.634	No	No	No
CC(CCC(=O)/C(=C/C=C/C(=C/C=C/C(=C/C=C/C=C(/C=O)\C)/C)/C)/C)(OC)C	396.571	6.4134	3	0	1.373	95.785	-0.109	-1.825	No	Yes	No	No	2.15	1.549	No	No	No
C1[C@@H](CC(=C(C1(C)C)/C=C/C(=C/C=C/C(=C/C=C/C=C(/C=C/C=C(/C=C/C1=C(C[C@H](CC1(C)C)O)C)\C)\C)/C)/C)C)O[C@@H]1O[C@@H]([C@H]([C@@H]([C@H]1O)O)O)COC(=O)CCCCCCCCCCCCCC(C)C	983.469	14.6498	8	4	0.411	85.854	-1.73	-2.166	No	Yes	No	No	0.6	3.223	No	No	No
C1[C@@H](CC(=C(C1(C)C)/C=C/C(=C/C=C/C(=C/C=C/C=C(/C=C/C=C(/C=C/C1=C(C[C@H](CC1(C)C)O)C)\C)\C)/C)/C)C)O[C@@H]1O[C@@H]([C@H]([C@@H]([C@H]1O)O)O)COC(=O)CCCCCCCCCCCC(C)C	955.415	13.8696	8	4	0.435	84.404	-1.672	-2.189	No	Yes	No	No	0.571	3.41	No	No	No
C1[C@@H](CC(=C(C1(C)C)/C=C/C(=C/C=C/C(=C/C=C/C=C(/C=C/C=C(/C=C/C1=C(C[C@H](CC1(C)C)O)C)\C)\C)/C)/C)C)O[C@@H]1O[C@@H]([C@H]([C@@H]([C@H]1O)O)O)COC(=O)CCCCCCCCCC(C)C	927.361	13.0894	8	4	0.459	82.953	-1.614	-2.213	No	Yes	No	No	0.542	3.605	No	Yes	No
C1[C@@H](CC(=C(C1(C)C)/C=C/C(=C/C=C/C(=C/C=C/C=C(/C=C/C=C(/C=C/C1=C(CCCC1(C)C)C)\C)\C)/C)/C)C)O[C@@H]1O[C@@H]([C@H]([C@@H]([C@H]1O)O)O)COC(=O)CCCCCCCCCCCC(C)C	939.416	14.8988	7	3	0.524	93.963	-1.596	-1.912	No	Yes	No	No	0.582	3.395	No	No	No
C1[C@@H](CC(=C(C1(C)C)/C=C/C(=C/C=C/C(=C/C=C/C=C(/C=C/C=C(/C=C/C1=C(CCCC1(C)C)C)\C)\C)/C)/C)C)O[C@@H]1O[C@@H]([C@H]([C@@H]([C@H]1O)O)O)COC(=O)CCCCCCCCCC(C)C	911.362	14.1186	7	3	0.548	92.513	-1.537	-1.936	No	Yes	No	No	0.553	3.588	No	Yes	No
C1[C@@H](CC(=C(C1(C)C)/C=C/C(=C/C=C/C(=C/C=C/C=C(/C=C/C=C(/C=C/C1=C(CCCC1(C)C)C)\C)\C)/C)/C)C)O[C@@H]1O[C@@H]([C@H]([C@@H]([C@H]1O)O)O)COC(=O)CCCCCCCC(C)C	883.308	13.3384	7	3	0.572	91.062	-1.479	-1.959	No	Yes	No	No	0.524	3.756	No	Yes	No
C1[C@@H](CC(=C(C1(C)C)/C=C/C(=C/C=C/C(=C/C=C/C=C(/C=C/C=C(/C=C/C1=C(C[C@H](CC1(C)C)O[C@@H]1O[C@@H]([C@H]([C@@H]([C@H]1O)O)O)COC(=O)CCCCCCCCCCCC(C)C)C)\C)\C)/C)/C)C)O[C@@H]1O[C@@H]([C@H]([C@@H]([C@H]1O)O)O)COC(=O)CCCCCCCCCCCC(C)C	1341.944	17.1918	14	6	-1.999	68.303	-2.908	-2.569	No	Yes	No	No	0.717	2.515	No	No	No
C1[C@@H](CC(=C(C1(C)C)/C=C/C(=C/C=C/C(=C/C=C/C=C(/C=C/C=C(/C=C/C1=C(C[C@H](CC1(C)C)O[C@@H]1O[C@@H]([C@H]([C@@H]([C@H]1O)O)O)COC(=O)CCCCCCCCCC(C)C)C)\C)\C)/C)/C)C)O[C@@H]1O[C@@H]([C@H]([C@@H]([C@H]1O)O)O)COC(=O)CCCCCCCCCCCC(C)C	1313.89	16.4116	14	6	-1.931	66.853	-2.85	-2.592	No	Yes	No	No	0.458	2.533	No	No	No
C1[C@@H](CC(=C(C1(C)C)/C=C/C(=C/C=C/C(=C/C=C/C=C(/C=C/C=C(/C=C/C1=C(C[C@H](CC1(C)C)O[C@@H]1O[C@@H]([C@H]([C@@H]([C@H]1O)O)O)COC(=O)CCCCCCCCCC(C)C)C)\C)\C)/C)/C)C)O[C@@H]1O[C@@H]([C@H]([C@@H]([C@H]1O)O)O)COC(=O)CCCCCCCCCC(C)C	1285.836	15.6314	14	6	-1.863	65.402	-2.792	-2.616	No	Yes	No	No	0.656	2.559	No	No	No
C1(CCC=C(C21CCC(O2)C)C)(C)C	194.318	3.6904	1	0	1.516	95.815	0.577	-2.819	No	No	No	No	1.125	1.855	No	No	Yes
C1(CCCC(C1CCC(=O)C)C)(C)C	196.334	3.818	1	0	1.507	93.681	0.639	-1.82	No	No	No	No	1.112	1.55	No	No	Yes
C(=C(\C=C\C=C(\C=O)/C)/C)/C=C/C(=C/C=C/C(=C/C=C/C=C(/C=C/C=C(/C=C/C=C(/C=C/C=C(/C=O)\C)\C)\C)\C)/C)/C	560.822	10.848	2	0	1.222	92.834	-0.43	-0.407	No	Yes	No	No	2.105	2.101	No	No	No
C(=C(\C=C\C=C(\C=O)/C)/C)/C=C/C(=C/C=C/C(=C/C=C/C=C(/C=C/C=C(/C=C/C=C(/C=C/C=C(C)C)\C)\C)\C)/C)/C	546.839	11.669	1	0	1.245	91.547	0.888	-0.26	No	Yes	No	No	1.909	2.094	No	No	Yes
C1C=CC(=C(C1(C)C)/C=C/C(=C/C=C/C(=C/C=C/C=C(/C=C/C=C(/C=C/c1c(c(c(cc1)C)C)C)\C)\C)/C)/C)C	530.84	11.93766	0	0	1.257	91.573	1.098	-0.596	No	Yes	No	No	1.081	2.19	No	No	No
C1C=CC(=C(C1(C)C)/C=C/C(=C/C=C/C(=C/C=C/C=C(/C=C/C=C(/C=C/c1c(c(ccc1C)C)C)\C)\C)/C)/C)C	530.84	11.93766	0	0	1.257	91.573	1.098	-0.596	No	Yes	No	No	1.07	2.19	No	No	No
C1C(CC(=C(C1(C)C)/C=C/C(=C/C=C/C(=C/C=C/C=C(/C=C/C=C(/C=C/C=C(/CCC=C(C)C)\C=O)\C)\C)/C)/C)C)O	566.87	10.9217	2	1	1.191	90.03	-0.372	-1.067	No	Yes	No	No	1.36	2.045	No	No	No
C1=C(C(=O)C(=C(C1(C)C)/C=C/C(=C/C=C/C(=C/C=C/C=C(/C=C/C=C(/C=C/c1c(c(c(cc1)C)C)C)\C)\C)/C)/C)C)O	560.822	11.00236	2	1	1.441	89.733	-0.026	-0.983	No	Yes	No	No	0.936	2.56	No	No	No
C1[C@@H](CC(=C(C1(C)C)C#C/C(=C/C=C/C(=C/C=C/C=C(/C=C/C=C(/C=C/c1c(c(c(cc1)C)C)C)\C)\C)/C)/C)C)O	546.839	10.57966	1	1	1.255	91.195	0.781	-0.756	No	Yes	No	No	0.906	2.374	No	No	No
C1([C@@H](CCC(=C1CC[C@H](C)O)C)O)(C)C	212.333	2.6448	2	2	1.588	92.347	0.067	-2.781	No	No	No	No	1.32	1.756	No	No	Yes
C1(C[C@H](C[C@]([C@@]21CCC(O2)C)(O)C)O)(C)C	228.332	1.856	3	2	1.251	94.48	0.06	-2.923	No	No	No	No	1.05	2.059	No	No	Yes
C1(CC(=O)C[C@@]2(C1=CC(=O)O2)C)(C)C	194.23	1.6174	3	0	1.262	98.363	0.092	-2.888	No	No	No	No	0.613	2.083	No	No	No
C1[C@@H](C[C@@]2([C@@](C1(C)C)(/C=C/C(=C/C=C/C(=C/C=C/C=C(/C=C/C=C(/C=C/[C@@H]1C(C[C@H](C=C1C)OC(=O)CCCCCCCCCCCCCCC)(C)C)\C)\C)/C)/C)O2)C)OC(=O)CCCCCCCCCCCCCCC	1061.715	21.6789	5	0	-0.531	83.285	-1.809	-1.279	No	Yes	No	No	0.757	2.489	No	No	No
C1=C(/C(=C/C=C(/C=C/C=C(/C=C/C=C/C(=C/C=C/C(=C/C=C/C(=O)C)/C)/C)\C)\C)/C(CC1O)(C)C)C	484.724	8.8051	2	1	1.197	91.216	-0.214	-1.354	No	Yes	No	No	1.365	2.241	No	No	No
c1(c(ccc(c1C)/C=C/C(=C/C=C/C(=C/C=C/C=C(/C=C/C=C(\C)/C=C/c1c(c(c(cc1)C(=O)O)C)C)\C)/C)/C)C(=O)O)C	588.788	10.49708	2	2	0.195	100	-0.077	-1.217	No	No	No	No	1.074	2.57	No	No	No
C1(CC[C@@H](C2=C1[C@@H]1[C@H](C2)/C(=C\O[C@@H]2OC(=O)C(=C2)C)/C(=O)O1)OC(=O)C)(C)C	388.416	2.7097	7	0	1.465	97.439	-0.759	-2.909	No	Yes	No	No	0.942	2.485	No	No	No
C1(CC[C@@H](C2=C1[C@@H]1[C@H](C2)/C(=C\O[C@@H]2OC(=O)C(=C2)C)/C(=O)O1)O)(C)C	346.379	2.1389	6	1	1.327	95.302	-0.097	-2.92	No	No	No	No	0.963	2.318	Yes	No	No
C(=C(\C=C\CC(OC)(C)C)/C)/C=C/C(=C/C=C/C(=C/C=C/C=C(/C=C/C=C(/C=C/C=C(/C=C/CC(C)(OC)C)\C)\C)\C)/C)/C	596.94	12.1878	2	0	1.204	90.623	0.901	-0.889	No	Yes	No	No	1.919	2.289	No	No	No
C(=C(\C=C\C(=O)C(OC)(C)C)/C)/C=C/C(=C/C=C/C(=C/C=C/C=C(/C=C/C=C(/CC/C=C(/CCC=C(C)C)\C)\C)\C)/C)/C	582.913	11.9659	2	0	1.223	90.296	0.846	-0.85	No	Yes	No	No	1.785	2.28	No	No	Yes
C(=C(\C=C\CC(C)(OC)C)/C)/C=C/C(=C/C=C/C(=C/C=C/C=C(/C=C/C=C(/CC/C=C(/CCC=C(C)C)\C)\C)\C)/C)/C	568.93	12.7869	1	0	1.205	89.293	0.975	-0.602	No	Yes	No	No	1.797	2.261	No	No	No
[C@@]1(CCCC2=C1[C@@H]1[C@H](C2)/C(=C\O[C@@H]2OC(=O)C(=C2)C)/C(=O)O1)(CO)C	346.379	2.1405	6	1	1.277	95.753	-0.523	-2.972	No	Yes	No	No	1.033	2.417	Yes	No	No
[C@@H]1(CCCC2=C1[C@@H]1[C@H](C2)/C(=C\O[C@@H]2OC(=O)C(=C2)C)/C(=O)O1)C	316.353	2.778	5	0	1.319	96.906	0.159	-2.848	No	Yes	No	No	1.074	2.211	No	No	No
[C@@H]1([C@@H](C(=O)C(=C(C1(C)C)/C=C/C(=C/C=C/C(=C/C=C/C=C(/C=C/C=C(/C=C/C1=C(C[C@H]([C@@H](C1(C)C)O)O)C)\C)\C)/C)/C)C)OS(=O)(=O)[O-])O.[Na+]	716.913	4.1565	8	3	-0.33	21.614	-0.882	-3.111	No	Yes	No	No	0.784	2.284	No	No	No
C1[C@@H](CC(=C(C1(C)C)CC(=O)/C(=C/C=C/C(=C/C=C/C=C(/C=C/C=C(/C=C/[C@@H]1C(C[C@H](C=C1C)O)(C)C)\C)\C)/C)/COC(=O)CCCCCCCCCCC)C)O	783.191	13.2505	5	2	0.262	86.722	-0.635	-1.585	No	Yes	No	No	1.021	2.448	No	No	No
C1[C@@H](CC(=C(C1(C)C)CC(=O)/C(=C/C=C/C(=C/C=C/C=C(/C=C/C=C(/C=C/C1C(C[C@H](C=C1C)O)(C)C)\C)\C)/C)/CO)C)O	600.884	8.7787	4	3	0.437	89.68	-0.628	-1.718	No	Yes	No	No	0.946	2.509	No	No	No
C1[C@@H](CC(=C(C1(C)C)CC(=O)/C(=C/C=C/C(=C/C=C/C=C(/C=C/C=C(/C=C/[C@@H]1C(C[C@H](C=C1C)O)(C)C)\C)\C)/C)/COC(=O)/C=C/CCCCC)C)O	725.067	11.4661	5	2	0.445	88.582	-0.511	-1.533	No	Yes	No	No	1.014	2.39	No	No	No
C1[C@@H](CC(=C(C1(C)C)CC(=O)/C(=C/C=C/C(=C/C=C/C=C(/C=C/C=C(/C=C/[C@@H]1C(C[C@H](C=C1C)O)(C)C)\C)\C)/C)/COC(=O)/C=C/CCCCCCCCC)C)O	781.175	13.0265	5	2	0.29	87.228	-0.599	-1.532	No	Yes	No	No	1.077	2.457	No	No	No
C1[C@@H](CC(=C(C1(C)C)CC(=O)/C(=C/C=C/C(=C/C=C/C=C(/C=C/C=C(/C=C/[C@@H]1C(C[C@H](C=C1C)O)(C)C)\C)\C)/C)/COC(=O)/C=C/CCCCCCC)C)O	753.121	12.2463	5	2	0.367	87.915	-0.556	-1.524	No	Yes	No	No	1.046	2.428	No	No	No
c1(ccc(c(c1C)/C=C/C(=C/C=C/C(=C/C=C/C=C(/C=C/C=C(/C=C/C=C(/C=C/[C@@H](C(C)(O[C@@H]1O[C@@H]([C@H]([C@@H]([C@H]1O)O)O)CO)C)O)\C)\C)\C)/C)/C)C)C	726.995	8.09356	7	5	0.574	58.181	-0.809	-2.864	No	Yes	No	No	1.407	2.558	No	No	No
C1CCC(=C(C1(C)C)/C=C/C(=C/C=C/C(=C/C=C/C=C(/C=C/C=C(/C(=O)C)\C)\C)/C)/C)C	430.676	9.112	1	0	1.217	92.857	0.742	-1.35	No	Yes	No	No	1.318	1.872	No	No	No
C1C(CC2(C(C1(C)C)(/C=C/C(=C/C=C/C(=C/C=C/C=C(/C=C/CO)\C)/C)/C)O2)C)O	410.598	5.751	3	2	1.142	90.903	-0.347	-2.042	No	Yes	No	No	1.23	1.814	No	Yes	No
C1[C@@H](C[C@@]2(C(C1(C)C)C=C(/C(=C/C=C/C(=C/C=C/C=C(/C=C/CO)\C)/C)/C)O2)C)O	410.598	5.9561	3	2	1.154	90.412	-0.255	-1.896	No	Yes	No	No	1.128	1.962	No	Yes	No
CC(=O)CCCC(C(=O)/C=C/C(=C/C=C/C(=C/C=C/C=C(/C=C/C=C(/C=C/C1=C(CCCC1(C)C)C)\C)\C)/C)/C)(C)C	568.886	11.4338	2	0	1.581	92.545	-0.427	-1.309	No	Yes	No	No	1.117	2.325	No	No	No
C1=C(C(=O)C(=C(C1(C)C)/C=C/C(=C/C=C/C(=C/C=C/C=C(/C=C/C=C(/C=C/C1=C(C(=O)C(CC1(C)C)O)C)\C)\C)/C)/C)C)O	594.836	9.5963	4	2	0.383	89.109	-0.083	-1.294	No	Yes	No	No	0.861	2.621	No	No	No
C1C(CC(=C(C1(C)C)/C=C/C(=C/C=C/C(=C/C=C/C=C(/C=C/C=C(/C=C/C=C(/C=C/CC(C)(O)C)\C)\C)\C)/C)/C)C)O	568.886	10.7135	2	2	1.182	87.46	-0.354	-1.34	No	Yes	No	No	1.239	2.455	No	No	No
C1C(CC(=C(C1(C)C)/C=C/C(=C/C=C/C(=C/C=C/C=C(/C=C/C=C(/C=C/C=C(/C=C/CC(C)(O[C@H]1O[C@H]([C@@H]([C@H]([C@H]1O)O)O)C)C)\C)\C)\C)/C)/C)C)O	715.028	9.5653	6	4	0.542	67.656	-1.081	-2.646	No	Yes	No	No	1.163	2.435	No	No	No
C1CCC(=C(C1(C)C)/C=C/C(=C/C=C/C(=C/C=C/C=C(/C=C/C=C(/C=C/C(=O)[C@]1(C(CCC1)(C)C)C)\C)\C)/C)/C)C	552.887	11.8647	1	0	1.409	91.758	0.813	-0.927	No	Yes	No	No	0.886	2.234	No	No	No
C1C(CC2(C(C1(C)C)(/C=C/C(=C/C=C/C(=C/C=C/C=C(/C=C/C=C(/C=C/C1(C(CC(C=C1C)O)(C)C)O)\C)\C)/C)/C)O2)C)O	600.884	8.7294	4	3	0.57	88.94	-0.649	-1.64	No	Yes	No	No	0.538	2.224	No	No	No
C1CC(=O)C(=C(C1(C)C)/C=C/C(=C/C=C/C(=C/C=C/C=C(/C=C/C=C(/C=C/C=C(/C=C/[C@@H](C(C)(C)O[C@@H]1O[C@@H]([C@H]([C@@H]([C@H]1O)O)O)COC(=O)CCCCCCCCCCCC(C)C)O)\C)\C)\C)/C)/C)C	969.398	13.2147	9	4	-0.328	74.641	-1.844	-2.311	No	Yes	No	No	1.185	3.26	No	Yes	No
C1(CC=CC(=C1C=O)C)(C)C	150.221	2.4879	1	0	1.508	96.725	0.581	-2.451	No	No	No	No	0.226	2.056	No	No	Yes
C1C(CC(=C(C1(C)C)/C=C/C(=C/C=C/C(=C/C=C/C=C(/C=C/C=C(/C=C/C=C(/C(=O)CC=C(C)C)\C)\C)\C)/C)/C)C)O	566.87	10.9217	2	1	1.388	90.922	-0.326	-1.192	No	Yes	No	No	1.276	2.373	No	No	No
C1[C@@H](CC(=C(C1(C)C)/C=C/C(=C/C=C/C(=C/C=C/C=C(/C=C/C=C(/C=C/C=C(/CCC=C(C)C)\C)\C)\C)/C)/C)C)O	552.887	11.7427	1	1	1.215	88.743	0.812	-0.919	No	Yes	No	No	1.317	2.351	No	No	No
C1C(CC2(C(C1(C)C)(/C=C/C(=C/C=C/C(=C/C=C/C=C(/C=C/C=C(/C=C/C=C(/CCC=C(C)C)\C)\C)\C)/C)/C)O2)C)O	568.886	10.9539	2	1	1.175	89.568	-0.355	-1.419	No	Yes	No	No	1.121	2.118	No	No	No
C1C(CC2(C(=CC(/C(=C/C=C/C(=C/C=C/C=C(/C=C/C=C(/C=C/C=C(/CCC=C(C)C)\C)\C)\C)/C)/C)O2)C1(C)C)C)O	568.886	10.9539	2	1	1.177	89.359	0.705	-1.515	No	Yes	No	No	1.089	2.306	No	No	No
C1(=O)C(=C(C(C1=O)(C)C)/C=C/C(=C/C=C/C(=C/C=C/C=C(/C=C/C=C(/C=C/C1=C(C(=O)C(=CC1(C)C)O)C)\C)\C)/C)/C)C	578.793	9.4144	4	1	0.439	92.351	-0.147	-1.243	No	Yes	No	No	0.754	2.462	No	No	No
C(/C=C/C(=C/C=C/C=C(/C=C/CO)\C)/C)O	220.312	2.5322	2	2	1.596	91.69	-0.022	-2.101	No	No	No	No	0.556	1.466	No	No	Yes
C1=C(/C(=C/C=C(/C=C/C=C(/C=C/C=C/C(=C/C=C/C(=C/C=C\2/C(=CC(=O)CC2(C)C)C)/C)/C)\C)\C)/C(CC1=O)(C)C)C	562.838	10.7398	2	0	1.353	91.95	0.391	-0.819	No	Yes	No	No	0.921	0.947	No	No	No
C(=C(\CCCC(O)(C)C)/C)/C=C/C(=C/C=C/C(=C/C=C/C=C(/C=C/C=C(/C=C/C=C(/C=C/CC(C)(OC)C)\C)\C)\C)/C)/C	584.929	11.7577	2	1	1.187	88.037	0.8	-0.735	No	Yes	No	No	1.723	2.981	No	No	No
C(=C\C=C\C=C(\C=C\C=C(\C=C\C=C(\CCC=C(C)C)/C)/C)/C)(\C=C\C=C(\C=C\C=C(\CCCC(C)(O)C)/C)/C)/CO	570.902	11.1052	2	2	1.165	86.202	-0.545	-1.015	No	Yes	No	No	1.815	2.382	No	No	No
C(=C\C=C\C=C(\C=C\C=C(\C=C\C=C(\CCC=C(C)C)/C)/C)/C)(/CO)\C=C\C=C(\C=C\C=C(\CCCC(C)(O[C@@H]1O[C@@H]([C@H]([C@@H]([C@H]1O)O)O)CO)C)/C)/C	733.043	8.9294	7	5	0.471	53.888	-1.217	-2.929	No	Yes	No	No	1.699	3.353	No	Yes	No
C(=C\C=C\C=C(\C=C\C=C(\C=C\C=C(\CCC=C(C)C)/C)/C)/C)(\C=C\C=C(\C=C\C=C(\CCCC(C)(O)C)/C)/C)/C=O	568.886	11.3118	2	1	1.177	88.731	-0.509	-0.842	No	Yes	No	No	1.792	2.072	No	No	Yes
C(=C\C=C\C=C(\C=C\C=C(\C=C\C=C(\CCC=C(C)C)/C)/C)/C)(\C=C\C=C(\C=C\C=C(\CCCC(O[C@@H]1O[C@@H]([C@H]([C@@H]([C@H]1O)O)O)CO)(C)C)/C)/C)/C=O	731.027	9.136	7	4	0.489	53.593	-1.179	-3.001	No	Yes	No	No	1.678	2.305	No	No	No
C(=C(\CCCC(C)(O)C)/C)/C=C/C(=C/C=C/C(=C/C=C/C=C(/C=C/C=C(/C=C/C=C(/CCC=C(C)C)\C)\C)\C)/C)/C	554.903	12.1328	1	1	1.199	87.213	0.854	-0.467	No	Yes	No	No	1.74	2.861	No	No	No
C(=C(\CCCC(O[C@@H]1O[C@@H]([C@H]([C@@H]([C@H]1O)O)O)CO)(C)C)/C)/C=C/C(=C/C=C/C(=C/C=C/C=C(/C=C/C=C(/C=C/C=C(/CCC=C(C)C)\C)\C)\C)/C)/C	717.044	9.957	6	4	0.555	58.061	-1.048	-2.632	No	Yes	No	No	1.633	3.427	No	No	No
C(=C(\C=C\CC(OC)(C)C)/C)/C=C/C(=C/C=C/C(=C\C=C\C=C(\C=C\C=C(\C=C\C=C(\CCC(C)(C)OC)/C)/C)/C)/C=O)/C	598.912	11.2007	3	0	1.173	91.747	-0.432	-1.144	No	Yes	No	No	1.819	2.016	No	No	No
O=C(/C=C/C=C(/C=C/C=C/C(=C/C=C/C(=O)C)/C)\C)C	270.372	4.2818	2	0	1.634	95.789	0.02	-1.684	No	Yes	No	No	0.45	1.413	No	No	Yes
C1CCC(=C(C1(C)C)/C=C/C(=C/C=C/C(=C/COC(=O)CCCCCCCCCCCCCCC)/C)/C)C	524.874	11.5425	2	0	1.359	88.948	0.87	-1.299	No	Yes	No	No	1.488	2.011	No	No	No
C1CCC(=C(C1(C)C)/C=C/C(=C/C=C/C(=C/C=O)/C)/C)C	284.443	5.7169	1	0	1.53	94.747	0.664	-1.863	No	Yes	No	No	1.563	1.564	No	Yes	Yes
C1[C@@H](CC(=C(C1(C)C)/C=C/C(=C/C=C/C(=C/C=C/C=C(/C=C/C=C(/C=C/C(=O)C)\C)\C)/C)/C)C)O	472.713	8.639	2	1	1.196	91.468	-0.186	-1.455	No	Yes	No	No	1.326	2.144	No	No	No
c1(ccc(c(c1C)/C=C/C(=C/C=C/C(=C/C=C/C=C(/C=C/C=C(\C)/C=C/c1c(c(c(cc1)C)C)C)\C)/C)/C)C)C	528.824	11.71752	0	0	1.129	91.19	1.078	-0.479	No	Yes	No	No	1.163	2.209	No	No	No
c1(c(ccc(c1C)/C=C/C(=C/C=C/C(=C/C=C/C=C(/C=C/C=C(/C=C/c1c(c(c(cc1)C)C)C)\C)\C)/C)/C)C)C	528.824	11.71752	0	0	1.118	90.762	1.082	-0.472	No	Yes	No	No	1.317	2.218	No	No	No
C(=C\c1c(c(cc(c1)C)C)C)\C(=C\C=C\C(=C\C=C\C=C(\C=C\C=C(/C)\C=C\c1c(c(c(cc1)C)C)C)/C)\C)\C	528.824	11.71752	0	0	1.412	90.475	1.027	-0.08	Yes	Yes	No	No	1.138	0.938	No	No	No
C(=C(\C(=O)CCC(OC)(C)C)/C)/C=C/C(=C/C=C/C(=C/C=C/C=C(/C=C/C=C(/CC/C=C(/CCCC(C)(O)C)\C)\C)\C)/C)/C	602.944	11.3847	3	1	1.365	89.668	-0.429	-1.423	No	Yes	No	No	1.671	2.344	No	No	No
C(=C(\C(=O)CCC(OC)(C)C)/C)/C=C/C(=C/C=C/C(=C/C=C/C=C(/C=C/C=C(/CC/C=C(/CCC=C(C)C)\C)\C)\C)/C)/C	584.929	12.1899	2	0	1.41	91.458	0.868	-0.949	No	Yes	No	No	1.758	2.268	No	No	No
C(=C(\C(=O)CCC(OC)(C)C)/C)/C=C/C(=C/C=C/C(=C/C=C/C=C(/CC/C=C(/CC/C=C(/CCC=C(C)C)\C)\C)\C)/C)/C	586.945	12.4139	2	0	1.397	90.951	0.878	-1.002	No	Yes	No	No	1.742	2.251	No	No	No
C(=C(\C(=O)CCC(OC)(C)C)/C)/C=C/C(=C/C=C/C(=C/C=C/C=C(/C=C/C=C(/C=C/C=C(/CCCC(C)(O)C)\C)\C)\C)/C)/C	600.928	11.1607	3	1	1.377	90.174	-0.402	-1.369	No	Yes	No	No	1.684	2.362	No	No	No
C(=C(\C(=O)CCC(OC)(C)C)/C)/C=C/C(=C/C=C/C(=C/C=C/C=C(/C=C/C=C(/C=C/C=C(/C(=O)CCC(C)(OC)C)\C)\C)\C)/C)/C	628.938	10.9938	4	0	1.568	94.089	-0.596	-1.753	No	Yes	No	No	1.841	2.283	No	No	No
C(=C(\C(=O)CCC(OC)(C)C)/C)/C=C/C(=C/C=C/C(=C/C=C/C=C(/C=C/C=C(/C=C/C=C(/C=C/CC(C)(OC)C)\C)\C)\C)/C)/C	612.939	11.5908	3	0	1.395	92.76	-0.268	-1.232	No	Yes	No	No	1.753	2.294	No	No	No
C(=C(\C(=O)CCC(OC)(C)C)/C)/C=C/C(=C/C=C/C(=C/C=C/C=C(/C=C/C=C(/C=C/C=C(/CCC=C(C)C)\C)\C)\C)/C)/C	582.913	11.9659	2	0	1.422	91.964	0.858	-0.895	No	Yes	No	No	1.771	2.286	No	No	No
C1[C@@H](C[C@@]2([C@@](C1(C)C)(/C=C/C1=C/C(=C/C(=C/C=C/C=C/C=C(\C)/C#CC3=C(C[C@H](CC3(C)C)O)C)/C)/OC1=O)O2)C)O	570.77	7.1241	5	2	0.686	92.771	-0.229	-1.664	No	Yes	No	No	0.211	2.233	No	No	No
C1[C@@H](C[C@@]2(C(=CC(C3=C/C(=C/C(=C/C=C/C=C/C=C(\C)/C#CC4=C(C[C@H](CC4(C)C)O)C)/C)/OC3=O)O2)C1(C)C)C)O	570.77	7.1241	5	2	0.674	92.761	-0.197	-1.544	No	Yes	No	No	0.178	2.097	No	No	No
C1[C@@H](C[C@@]2([C@@](C1(C)C)(/C=C/C1=C/C(=C/C(=C/C=C/C=C/C=C(\C)/C#CC3=C(C[C@H](CC3(C)C)OC(=O)C)C)/C)/OC1=O)O2)C)O	612.807	7.6949	6	1	0.707	95.098	-0.476	-2.425	No	Yes	No	No	0.115	2.243	No	No	No
C1[C@@H](C[C@@]2(C(=CC(C3=C/C(=C/C(=C/C=C/C=C/C=C(\C)/C#CC4=C(C[C@H](CC4(C)C)OC(=O)C)C)/C)/OC3=O)O2)C1(C)C)C)O	612.807	7.6949	6	1	0.696	95.088	-0.444	-2.336	No	Yes	No	No	0.082	2.011	No	No	No
C1C(CC(=C(C1(C)C)/C=C/C(=C/C=C/C(=C/C=C/C=C(/C=C/C=C(/C=C/C1C(CC(C=C1C)O)(C)C)\C)\C)/CO)/C)C)O	584.885	9.3757	3	3	1.156	87.063	-0.5	-1.509	No	Yes	No	No	0.993	2.523	No	Yes	No
CC(=CCC/C(=C/C=C/C(=O)C)/C)C	192.302	3.8243	1	0	1.512	94.747	0.643	-1.869	No	No	No	No	0.418	1.512	No	No	Yes
C/C(=C/C=C/C(=C/C=C/C=C(/C=C/C=C(/C)\C=C/C=C(/CCC=C(C)C)\C)\C)/C)/C=C\C=C(\CCC=C(C)C)/C	536.888	12.938	0	0	1.25	90.033	1.039	-0.277	No	Yes	No	No	1.949	2.255	No	No	No
C1[C@@H](C[C@@]2([C@@](C1(C)C)(CC(=O)/C(=C/C=C/C(=C/C=C/C=C(/C=C/C=C(/C=C/[C@@H]1C(C[C@H](C=C1C)O)(C)C)\C)\C)/C)/C)O2)C)O	600.884	9.0175	4	2	0.488	90.3	-0.148	-1.554	No	Yes	No	No	0.478	2.231	No	No	No
CC(=CCC/C(=C/CC/C(=C/CC/C(=C/[C@@H]1[C@H]([C@@]1(CC/C=C(/CC/C=C(/CCC=C(C)C)\C)\C)C)COP(=O)(OP(=O)(O)O)O)/C)/C)/C)C	722.925	12.8101	4	3	0.283	63.499	-2.039	-2.752	No	Yes	No	No	-0.578	2.34	No	Yes	No
C1[C@@H](CC(=C(C1(C)C)/C=C/C(=C/C=C/C(=C/C=C/C=C(/C=C/C=C(/C=C/[C@@]1(C(C[C@@H](CC1=C)O)(C)C)O)\C)\C)/C)/C)C)O	584.885	9.5182	3	3	1.166	88.115	-0.563	-1.365	No	Yes	No	No	0.967	2.478	No	Yes	No
C1[C@@H](CC(=C)[C@](C1(C)C)(CC(=O)/C(=C/C=C/C(=C/C=C/C=C(/C=C/C=C(/C=C/[C@@H]1C(C[C@H](C=C1C)O)(C)C)\C)\C)/C)/C)O)O	600.884	8.7771	4	3	0.635	89.393	-0.573	-1.616	No	Yes	No	No	0.932	2.49	No	No	No
[C@@H]1([C@@H](CC(=C(C1(C)C)/C=C/C(=C/C=C/C(=C/C=C/C=C(/C=C/C=C(/C=C/C1=C(C[C@H]([C@@H](C1(C)C)O)O)C)\C)\C)/C)/C)C)OS(=O)(=O)[O-])O.[K+]	719.038	4.9775	7	3	0.76	30.851	-0.826	-3.098	No	Yes	No	No	0.788	2.18	No	No	No
C1[C@@H](C(=O)C(=C(C1(C)C)/C=C/C(=C/C=C/C(=C/C=C/C=C(/C=C/C=C(/C=C/C1=C(C(=O)[C@H](CC1(C)C)OC)C)\C)\C)/C)/C)C)OC	624.906	10.2136	4	0	1.402	94.785	-0.385	-1.24	No	Yes	No	No	1.057	2.347	No	No	No
C1CCC(=C(C1(C)C)/C=C/C(=C/C=C/C(=C/C=C/C=C(/C=C/C=C(/C=C/C=C(/C=C/[C@H](C(C)(O)C)O)\C)\C)\C)/C)/C)C	568.886	10.7135	2	2	1.17	88.838	-0.169	-1.478	No	Yes	No	No	1.311	2.45	No	Yes	No
C(=C=C1[C@](C[C@H](CC1(C)C)O)(C)O)/C(=C/C=C/C(=C/C=C/C=C(/[C@H]1[C@@H](Cc2c(O1)c(c(c1c2CC[C@](O1)(CCC[C@@H](CCC[C@@H](CCCC(C)C)C)C)C)C)C)/C=C(\C=C\[C@]12C(C[C@@H](C[C@@]1(C)O2)O)(C)C)/C)\C)/C)/C	1029.585	16.92174	6	3	0.872	100	-1.182	-1.245	No	Yes	No	No	-0.657	2.486	No	Yes	No
C(=C=C1[C@](C[C@H](CC1(C)C)O)(C)O)/C(=C/C=C/C(=C/C=C/C=C(/[C@@H]1[C@H](Cc2c(O1)c(c(c1c2CC[C@](O1)(CCC[C@@H](CCC[C@@H](CCCC(C)C)C)C)C)C)C)/C=C(\C=C\[C@]12C(C[C@@H](C[C@@]1(C)O2)O)(C)C)/C)\C)/C)/C	1029.585	16.92174	6	3	0.872	100	-1.182	-1.245	No	Yes	No	No	-0.657	2.486	No	Yes	No
C(=C=C1[C@](C[C@H](CC1(C)C)O)(C)O)/C(=C/C=C/C(=C/C=C/C=C(/C1C(Cc2c(O1)c(c(c1c2CC[C@](O1)(CCC[C@@H](CCC[C@@H](CCCC(C)C)C)C)C)C)C)/C=C(\C=C\[C@]12C(C[C@@H](C[C@@]1(C)O2)O)(C)C)/C)\C)/C)/C	1029.585	16.92174	6	3	0.872	100	-1.182	-1.245	No	Yes	No	No	-0.657	2.486	No	Yes	No
C1[C@@H](CC(=C(C1(C)C)/C=C/C(=C/C=C/C(=C/C=C/C=C(/[C@H]1[C@@H](Cc2c(O1)c(c(c1c2CC[C@](O1)(CCC[C@@H](CCC[C@@H](CCCC(C)C)C)C)C)C)C)/C=C(\C=C\[C@]12C(C[C@@H](C[C@@]1(C)O2)O)(C)C)/C)\C)/C)/C)C)O	1013.586	17.96194	5	2	0.05	86.558	-0.442	-0.547	No	Yes	No	No	-0.617	2.341	No	No	No
C1[C@@H](CC(=C(C1(C)C)/C=C/C(=C/C=C/C(=C/C=C/C=C(/[C@@H]1[C@H](Cc2c(O1)c(c(c1c2CC[C@](O1)(CCC[C@@H](CCC[C@@H](CCCC(C)C)C)C)C)C)C)/C=C(\C=C\[C@]12C(C[C@@H](C[C@@]1(C)O2)O)(C)C)/C)\C)/C)/C)C)O	1013.586	17.96194	5	2	0.05	86.558	-0.442	-0.547	No	Yes	No	No	-0.617	2.341	No	No	No
C1[C@@H](CC(=C(C1(C)C)/C=C/C(=C/C=C/C(=C/C=C/C=C(/C1C(Cc2c(O1)c(c(c1c2CC[C@](O1)(CCC[C@@H](CCC[C@@H](CCCC(C)C)C)C)C)C)C)/C=C(\C=C\[C@]12C(C[C@@H](C[C@@]1(C)O2)O)(C)C)/C)\C)/C)/C)C)O	1013.586	17.96194	5	2	0.05	86.558	-0.442	-0.547	No	Yes	No	No	-0.617	2.341	No	No	No
[C@@H]1([C@@H](Cc2c(O1)c(c(c1c2CC[C@](O1)(CCCC(CCCC(CCCC(C)C)C)C)C)C)C)/C=C(\C=C\[C@@]12C(C[C@H](C[C@]1(C)O2)O)(C)C)/C)/C(=C\C=C\C=C(\C=C\C=C(/C=C/[C@@]12[C@](C[C@H](CC1(C)C)O)(C)O2)\C)/C)/C	1029.585	17.17314	6	2	0.142	87.498	-0.667	-1.29	No	Yes	No	No	-0.735	2.349	No	No	No
[C@H]1([C@H](Cc2c(O1)c(c(c1c2CC[C@](O1)(CCCC(CCCC(CCCC(C)C)C)C)C)C)C)/C=C(\C=C\[C@@]12C(C[C@H](C[C@]1(C)O2)O)(C)C)/C)/C(=C\C=C\C=C(\C=C\C=C(/C=C/[C@@]12[C@](C[C@H](CC1(C)C)O)(C)O2)\C)/C)/C	1029.585	17.17314	6	2	0.142	87.498	-0.667	-1.29	No	Yes	No	No	-0.735	2.349	No	No	No
C1[C@@H](C[C@@]2([C@@](C1(C)C)(/C=C/C(=C/C=C/C(=C/C=C/C=C(/[C@H]1[C@@H](Cc3c(O1)c(c(c1c3CC[C@](O1)(CCCC(CCCC(CCCC(C)C)C)C)C)C)C)/C=C(\C=C\[C@]13C(C[C@@H](C[C@@]1(C)O3)O)(C)C)/C)\C)/C)/C)O2)C)O	1029.585	17.17314	6	2	0.126	87.383	-0.656	-1.462	No	Yes	No	No	-0.735	2.333	No	No	No
C1[C@@H](C[C@@]2([C@@](C1(C)C)(/C=C/C(=C/C=C/C(=C/C=C/C=C(/[C@@H]1[C@H](Cc3c(O1)c(c(c1c3CC[C@](O1)(CCCC(CCCC(CCCC(C)C)C)C)C)C)C)/C=C(\C=C\[C@]13C(C[C@@H](C[C@@]1(C)O3)O)(C)C)/C)\C)/C)/C)O2)C)O	1029.585	17.17314	6	2	0.126	87.383	-0.656	-1.462	No	Yes	No	No	-0.735	2.333	No	No	No
C1[C@@H](C[C@@]2([C@@](C1(C)C)(/C=C/C(=C/C=C/C(=C/C=C/C=C(/C1C(Cc3c(O1)c(c(c1c3CC[C@](O1)(CCCC(CCCC(CCCC(C)C)C)C)C)C)C)/C=C(\C=C\[C@]13C(C[C@@H](C[C@@]1(C)O3)O)(C)C)/C)\C)/C)/C)O2)C)O	1029.585	17.17314	6	2	0.126	87.383	-0.656	-1.462	No	Yes	No	No	-0.735	2.333	No	No	No
C1C(=O)C=C(C(C1(C)C)(/C=C/C(=C/C=C/C(=C/C=C/C=C(/C=C/C=C(/C=C/C1C(CC(=O)C=C1C)(C)C)\C)\C)/C)/C)O)C	580.853	9.7905	3	1	1.393	92.232	-0.491	-1.16	No	Yes	No	No	0.806	2.375	No	No	No
C1(C[C@@H](CC(=C1C=O)C)O[C@@H]1O[C@@H]([C@H]([C@@H]([C@H]1O)O)O)CO)(C)C	330.377	-0.4931	7	4	0.017	51.08	-0.951	-3.937	No	No	No	No	1.317	2.193	No	No	No
C(=C(\CC/C=C(\C)/CO)/C)/CC/C(=C/CC/C(=C/C=C/C=C(/C=C/C=C(/CC/C=C(/CCC=C(C)C)\C)\C)\C)/C)/C	558.935	12.5824	1	1	1.173	86.487	0.903	-0.48	No	Yes	No	No	1.865	2.768	No	No	No
C(=C(\CCC=C(C)C)/C)/CC/C(=C/CC/C(=C/C=C\C=C(\C=C\C=C(\CC/C=C(/CCC=C(C)C)\C)/C)/C)/C)/C	542.936	13.61	0	0	1.208	87.702	1.058	-0.367	No	Yes	No	No	1.785	2.165	No	No	No
C(=C(\CCC1C(C)(C)O1)/C)/CC/C(=C/CC/C(=C/C=C/C=C(/C=C/C=C(/CC/C=C(/CCC=C(C)C)\C)\C)\C)/C)/C	558.935	12.8212	1	0	1.169	88.395	0.967	-0.878	No	Yes	No	No	1.447	2.076	No	No	No
C(=C(\CCC=C(C)C)/C)/CC/C(=C/CC/C(=C/C=C\C=C(\CC/C=C(/CC/C=C(/CCC=C(C)C)\C)\C)/C)/C)/C	544.952	13.834	0	0	1.196	87.196	1.068	-0.42	No	Yes	No	No	1.871	2.148	No	No	No
C(=C(\CCC1C(C)(C)O1)/C)/CC/C(=C/CC/C(=C/C=C/C=C(/CC/C=C(/CC/C=C(/CCC=C(C)C)\C)\C)\C)/C)/C	560.951	13.0452	1	0	1.156	87.888	0.977	-0.931	No	Yes	No	No	1.434	2.069	No	No	No
C1[C@@H](CC(=C(C1(C)C)/C=C/C(=C/C=C/C(=C/C=C/C=C(/C=C/C=C(/C=C/C1=C(C[C@H](CC1(C)C)OC(=O)CCCCCCCCCCCCCCC)C)\C)\C)/C)/C)C)OC(=O)CCCCCCCCCCCCCCC	1045.716	22.6118	4	0	1.489	82.702	-1.673	-0.992	No	Yes	No	No	1.082	2.555	No	No	No
C1CC(=O)C(=C(C1(C)C)/C=C/C(=C/C=C/C(=C/C=C/C=C(/C=C/C=C(/C=C/C1C(CCC=C1C)(C)C)\C)\C)/C)/C)C	550.871	11.6407	1	0	1.452	92.233	0.791	-1.209	No	Yes	No	No	0.902	2.265	No	No	No
C1=C(C(=O)C(=C(C1(C)C)/C=C/C(=C/C=C/C(=C/C=C/C=C(/C=C/C=C(/C=C/C1=C(C(=O)CCC1(C)C)C)\C)\C)/C)/C)C)O	578.837	10.6255	3	1	1.406	90.373	-0.226	-0.962	No	Yes	No	No	0.775	2.508	No	No	No
C1CCC(=C(C1(C)C)/C=C/C(=C/C=C/C(=C/C=C/C=C(/C=C/C=C(/C=C/C=C(/C=C/[C@@H](C(C)(O[C@@H]1O[C@@H]([C@H]([C@@H]([C@H]1O)O)O)CO)C)O)\C)\C)\C)/C)/C)C	731.027	8.5377	7	5	0.495	59.906	-0.914	-2.903	No	Yes	No	No	1.304	2.561	No	No	No
C1C(CC(=C(C1(C)C)/C=C/C(=C/C=C/C(=C/C=C/C=C(/C=C/C=C(/C=C/C=C(/C=C/C(C(C)(OC1O[C@@H]([C@H]([C@@H]([C@H]1O)O)O)COC(=O)CCCCCCCCCCCCCCC)C)O)\C)\C)\C)/C)/C)C)O	985.441	13.5407	9	5	-0.295	72.506	-1.743	-2.514	No	Yes	No	No	1.41	3.176	No	No	No
C(=C(\C=C\C(=O)C(O)(C)C)/C)/C=C/C(=C/C=C/C(=C/C=C/C=C(/C=C/C=C(/C=C/C=C(/C=C/C(=O)C(C)(O)C)\C)\C)\C)/C)/C	596.852	9.2376	4	2	0.295	88.672	-0.124	-1.878	No	Yes	No	No	1.795	3.174	No	No	No
[C@@]12(CC(=O)C[C@@]([C@@]1(/C=C/C(=C\C(=O)O)/C)O)(C)OC2)C	280.32	1.4627	4	2	0.578	97.208	-0.243	-3.001	No	No	No	No	1.211	1.759	No	No	No
C1[C@@H](C[C@@]2([C@@](C1(C)C)(/C=C/C(=C/C=C/C(=C/C=C/C=C(/CO)\C)/C)/C)O2)C)O	384.56	5.1948	3	2	1.139	91.084	-0.29	-2.078	No	Yes	No	No	1.169	1.77	No	Yes	No
C1[C@@H](C[C@@]2(C(=CC(/C(=C/C=C/C(=C/C=C/C=C(/CO)\C)/C)/C)O2)C1(C)C)C)O	384.56	5.1948	3	2	1.141	90.874	-0.197	-1.968	No	Yes	No	No	1.139	1.878	No	Yes	No
C1[C@@H](C[C@@]2([C@@](C1(C)C)(/C=C/C1=C/C(=C/C(=C/C=C/C=C/C=C(\C)/C=C=C3C(C[C@@H](C[C@]3(O)C)O)(C)C)/C)/OC1=O)O2)C)O	588.785	6.6367	6	3	0.679	94.24	-0.961	-2.733	No	Yes	No	No	0.285	2.509	No	Yes	No
C1[C@@H](C[C@@]2(C(=CC(C3=C/C(=C/C(=C/C=C/C=C/C=C(\C)/C=C=C4C(C[C@@H](C[C@]4(O)C)O)(C)C)/C)/OC3=O)O2)C1(C)C)C)O	588.785	6.6367	6	3	0.729	97.522	-0.948	-2.644	No	Yes	No	No	0.252	2.336	No	Yes	No
C1[C@@H](C[C@@]2(C(=CC(C3=C/C(=C/C(=C/C=C/C=C/C=C(\C)/C=C=C4C(C[C@@H](C[C@]4(O)C)OC(=O)C)(C)C)/C)/OC3=O)O2)C1(C)C)C)O	630.822	7.2075	7	2	0.841	100	-0.697	-2.571	No	Yes	No	No	0.154	2.146	No	No	No
C1[C@@H](C[C@@]2([C@@](C1(C)C)(/C=C/C1=C/C(=C/C(=C/C=C/C=C/C=C(\C)/C=C=C3C(C[C@@H](C[C@]3(O)C)OC(=O)C)(C)C)/C)/OC1=O)O2)C)O	630.822	7.2075	7	2	0.791	99.366	-0.729	-2.66	No	Yes	No	No	0.187	2.501	No	No	No
C1(=C(C[C@H](CC1(C)C)O)C)C#C/C(=C/C=C/C(=C/C=C/C=C(/C=C/C=C(/C=C/C1=C(C(=O)[C@H](CC1(C)C)O)C)\C)\C)/C)/C	580.853	9.1736	3	2	1.253	90.601	-0.463	-1.09	No	Yes	No	No	0.745	3.575	No	No	No
C1(=C(C[C@H](CC1(C)C)O)C)C#C/C(=C/C=C/C(=C/C=C/C=C(/C=C/C=C(/C=C/C1=C([C@@H]([C@H](CC1(C)C)O)O)C)\C)\C)/C)/C	582.869	8.9654	3	3	1.242	89.558	-0.499	-1.185	No	Yes	No	No	0.822	3.626	No	Yes	No
C(=C\C1=C([C@H]([C@H](CC1(C)C)O)O)C)/C(=C/C=C/C(=C/C=C/C=C(/C=C/C=C(/C#CC1=C(C[C@H](CC1(C)C)O)C)\C)\C)/C)/C	582.869	8.9654	3	3	1.249	89.531	-0.503	-1.173	No	Yes	No	No	0.822	4.211	No	Yes	No
C1C(CC(=C(C1(C)C)CC/C(=C/C=C/C(=C/C=C/C=C(/C=C/C=C(/C=C/C1=C(CC(CC1(C)C)O)C)\C)\C)/C)/C)C)O	570.902	10.7714	2	2	1.178	87.47	-0.259	-1.661	No	Yes	No	No	0.908	2.426	No	No	No
C1[C@@H](C[C@](C(=C=C/C(=C/C=C/C(=C/C=C/C=C(/C=C/C=C(/C(=O)C)\C)\C)/C)/C)C1(C)C)(O)C)O	462.674	7.0426	3	2	1.167	91.453	-0.439	-1.699	No	Yes	No	No	1.263	2.16	No	Yes	No
C1C(C(=O)C(=C(C1(C)C)/C=C/C(=C/C=C/C(=C/C=C/C=C(/C=C/C=C(/C=C/C1C(CC(=O)C=C1C)(C)C)\C)\C)/C)/C)C)O	580.853	9.7905	3	1	1.51	92.313	-0.234	-1.136	No	Yes	No	No	0.817	2.483	No	No	No
C1[C@@H](C[C@@](C(=C=C/C(=C/C=C/C(=C/C=C/C=C(\C=C\C=C(\CC[C@@]23[C@@](C[C@H](CC2(C)C)O[C@@H]2O[C@@H]([C@H]([C@@H]([C@H]2O)O)O[C@H]2O[C@@H]([C@@H]([C@@H]([C@H]2O)O)O)CO)CO)(O3)C)/C)/C=O)/C)/C)C1(C)C)(C)O)O	941.165	3.7698	15	9	-0.996	40.167	-1.791	-4.608	No	Yes	No	No	0.563	2.571	No	No	No
C(=C(\C=C\C=C(\C=C\C=C(\CCCC(C)(OC)C)/C)/C)/C=O)\C=C\C=C(\C=C\C=C(\C=C\C=C(\CCCC(C)(OC)C)/C)/C)/C	614.955	11.8148	3	0	1.266	91.665	-0.538	-1.181	No	Yes	No	No	1.821	2.055	No	No	No
C1([C@H](CC[C@]([C@]1(/C=C/[C@H](C)O)O)(O[C@@H]1O[C@@H]([C@H]([C@@H]([C@H]1O)O)O)CO)C)O)(C)C	406.472	-1.5894	9	7	0.362	38.25	-1.043	-4.513	No	No	No	No	1.407	2.377	No	No	No
C1(CCCC(C21CCC(O2)C)(C)O)(C)C	212.333	2.8852	2	1	1.61	94.075	0.32	-3.244	No	No	No	No	1.056	1.942	No	No	Yes
C1(CC(=O)CC2(C1=CCC(O2)C)C)(C)C	208.301	2.8694	2	0	1.536	97.056	0.349	-2.901	No	No	No	No	1.056	1.902	No	No	Yes
C(=C\C(=C\C=C\C(=C\C=C\C=C(\C=C\C=C(\C=C\C=C(\C=C\[C@H](C(C)(O)C)O)/C)/C)/C)\C)\C)/C=C(/C=C/[C@H](C(C)(O)C)O)\C	600.884	8.8212	4	4	0.541	87.006	-0.934	-2.288	No	Yes	No	No	1.933	2.618	No	No	No
C(=C\C(=C\C=C\C(=C\C=C\C=C(\C=C\C=C(\C=C\C=C(\C=C\[C@@H](C(C)(O)C)O[C@@H]1O[C@H]([C@@H]([C@H]([C@H]1O)O)O)C)/C)/C)/C)\C)\C)/C=C(/C=C/[C@@H](C(C)(O)C)O[C@@H]1O[C@H]([C@@H]([C@H]([C@H]1O)O)O)C)\C	893.168	6.5248	12	8	-1.356	23.347	-1.839	-4.007	No	Yes	No	No	1.67	2.695	No	No	No
C(=C\C(=C\C=C\C(=C\C=C\C=C(\C=C\C=C(\C=C\C=C(\C=C\[C@@H](C(C)(O)C)O[C@@H]1O[C@H]([C@H]([C@H]([C@@H]1O)O)O)C)/C)/C)/C)\C)\C)/C=C(/C=C/[C@@H](C(C)(O)C)O[C@@H]1O[C@H]([C@H]([C@H]([C@@H]1O)O)O)C)\C	893.168	6.5248	12	8	-1.356	23.347	-1.839	-4.007	No	Yes	No	No	1.67	2.695	No	No	No
C(=C\C(=C\C=C\C(=C\C=C\C=C(\C=C\C=C(\C=C\C=C(\C=C\[C@H](C(C)(O)C)OCO[C@@H]1O[C@@H]([C@H]([C@@H]([C@H]1O)O)O)CO)/C)/C)/C)\C)\C)/C=C(/C=C/[C@H](C(C)(O)C)OCO[C@@H]1O[C@@H]([C@H]([C@@H]([C@H]1O)O)O)CO)\C	985.218	4.4178	16	10	-1.386	0	-2.2	-4.89	No	No	No	No	1.877	2.708	No	No	No
C(=C\C(=C\C=C\C(=C\C=C\C=C(\C=C\C=C(\C=C\C=C(\C=C\[C@H](C(C)(O)C)OC1OC(C(C(C1O)O)O)C)/C)/C)/C)\C)\C)/C=C(/C=C/[C@H](C(C)(O)C)OC1OC(C(C(C1O)O)O)C)\C	893.168	6.5248	12	8	-1.356	23.347	-1.839	-4.007	No	Yes	No	No	1.67	2.695	No	No	No
C1(CCCC2=C1[C@@H]1[C@H]([C@@H]2O)/C(=C\O[C@@H]2OC(=O)C(=C2)C)/C(=O)O1)(C)C	346.379	2.1389	6	1	1.516	96.057	-0.519	-2.908	No	Yes	No	No	0.979	2.601	No	No	No
[Na+].[Na+].C1C(C(C(C(C1(C)C)/C=C/C(=C/C=C/C(=C/C=C/C=C(/C=C/C=C(/C=C/C1C(CC([C@H](C1C)OS(=O)(=O)[O-])O)(C)C)\C)\C)/C)/C)C)OS(=O)(=O)[O-])O	809.008	1.3376	10	2	-0.298	0	-1.138	-3.847	No	Yes	No	No	1.15	2.46	No	No	No
c1(c(ccc(c1C)/C=C/C(=C/C=C/C(=C/C=C/C=C(/C=C/C=C(/C=C/C=C(/C(=O)CCC(C)(OC)C)\C)\C)\C)/C)/C)C)C	578.881	11.35566	2	0	1.369	91.741	0.982	-0.838	No	Yes	No	No	1.38	2.153	No	No	No
[C@@H]1([C@@H](CC(=C(C1(C)C)/C=C/C(=C/C=C/C(=C/C=C/C=C(/C=C/C=C(/C=C/C1=C(C[C@H]([C@@H](C1(C)C)O)O)C)\C)\C)/C)/C)C)O)O	600.884	8.489	4	4	0.639	88.468	-0.66	-1.701	No	Yes	No	No	1.188	2.576	No	Yes	No
[C@@H]1([C@@H](CC(=C(C1(C)C)/C=C/C(=C/C=C/C(=C/C=C/C=C(/C=C/C=C(/C=C/C1=C(C[C@H]([C@@H](C1(C)C)O)O)C)\C)\C)/C)/C)C)OS(=O)(=O)[O-])O.[Na+]	702.93	4.9775	7	3	0.718	35.165	-0.795	-3.098	No	Yes	No	No	0.833	2.172	No	No	No
C1[C@@H](C[C@@]2(C(=C[C@@H](C3=C/C(=C/C(=C/C=C/C=C/C=C(\C)/C=C=C4C(C[C@@H](C[C@]4(O)C)OC(=O)C)(C)C)/C)/OC3=O)O2)C1(C)C)C)O	630.822	7.2075	7	2	0.841	100	-0.697	-2.571	No	Yes	No	No	0.154	2.146	No	No	No
C1[C@@H](C[C@@]2(C(=C[C@H](C3=C/C(=C/C(=C/C=C/C=C/C=C(\C)/C=C=C4C(C[C@@H](C[C@]4(O)C)OC(=O)C)(C)C)/C)/OC3=O)O2)C1(C)C)C)O	630.822	7.2075	7	2	0.841	100	-0.697	-2.571	No	Yes	No	No	0.154	2.146	No	No	No
C(=C(\C=C\C(=O)O)/C)\C=C\C(=C\C=C\C=C(\C=C\C=C(\C=C\C(=O)O)/C)/C)\C	380.484	5.7218	2	2	0.379	94.437	-0.123	-2.173	No	Yes	No	No	1.277	1.818	No	No	No
C(=C\C=C(\C=C\C=C(\C=C\C1=C(C(=O)C(CC1(C)C)O)C)/C)/C)(\C=C(\C=C\C=C(\C=C\C1=C(C(=O)C(CC1(C)C)O)C)/C)/C)/[N+](=O)[O-]	641.849	8.5098	6	2	0.631	83.377	-0.66	-1.845	No	Yes	No	No	0.887	3.224	No	No	No
C1C(CC(=C(C1(C)C)/C=C/C(=C/C=C/C(=C/C=C/C=C(/C=C/C=C(/C=C/C1(C(CC=CC1=C)(C)C)O)\C)\C)/C)/C)C)O	566.87	10.3234	2	2	1.19	88.346	-0.211	-1.758	No	Yes	No	No	0.999	2.358	No	No	No
C(=C(\CCC=C(C)C)/C)/CC/C(=C/C=C/C(=C/C=C/C=C(/C=C/C=C(/C=C/C=C(/CCC=C(C)C)\C)\C)\C)/C)/C	538.904	13.162	0	0	1.232	88.715	1.038	-0.261	No	Yes	No	No	1.816	2.2	No	No	No
C1CCC(=C(C1(C)C)/C=C/C(=C/C=C/C(=C/C=C/C=C(/C=C/C=C(/C=C/C=C(/C(=O)O)\C)\C)\C)/C)/C)C	498.751	10.1101	1	1	1.177	92.167	-0.069	-1.277	No	Yes	No	No	1.308	1.816	No	No	No
C1CCC(=C(C1(C)C)/C=C/C(=C/C=C/C(=C/C=C/C=C(/C=C/C=C(/C=C/C=C(/C(=O)OC)\C)\C)\C)/C)/C)C	512.778	10.1985	2	0	1.209	92.498	0.728	-1.14	No	Yes	No	No	1.371	2.133	No	No	No
C1[C@@H](C[C@@](C(=C=C/C(=C/C=C/C(=C/C=C/C=C(/C=C/C=C(/C=C/[C@]23C(C[C@@H](C[C@@]2(C)O3)O)(C)C)\C)\C)/C)/C)C1(C)C)(C)O)O	600.884	8.7184	4	3	0.512	88.881	-0.669	-1.613	No	Yes	No	No	0.46	2.358	No	No	No
C1([C@H](CC[C@]([C@]1(/C=C/C(=C/CO)/C)O)(O[C@@H]1O[C@@H]([C@H]([C@@H]([C@H]1O)O)O)CO)C)O)(C)C	432.51	-1.0316	9	7	0.313	35.943	-1.037	-4.12	No	No	No	No	1.433	2.293	No	No	No
C1[C@@H](C[C@]([C@](C1(C)C)(/C=C/C(=C/C=C/C(=C/C=C/C=C(/C=C/C=C(/C=C=C1C(C[C@@H](C[C@@]1(C)O)O)(C)C)\C)\C)/C)/C)O)(O)C)O	618.899	7.6728	5	5	0.625	74.421	-0.873	-1.964	No	Yes	No	No	0.88	2.631	No	No	No
C1[C@@H](C[C@@](C(=C=C/C(=C/C=C/C(=C/C=C/C=C(/C=C/C=C(/C2C=C3C(C[C@@H](C[C@]3(O2)C)O)(C)C)\C)\C)/C)/C)C1(C)C)(C)O)O	600.884	8.7184	4	3	0.519	89.041	-0.662	-1.507	No	Yes	No	No	0.429	2.413	No	Yes	No
C1[C@@H](CC(=C(C1(C)C)/C=C/C(=C/C=C/C(=C/C=C/C=C(/C=C/C=C(/C=C/C=C(/C=C/[C@@H](C(C)(O)C)O)\C)\C)\C)/C)/C)C)O	584.885	9.6843	3	3	1.145	87.63	-0.408	-1.665	No	Yes	No	No	1.301	2.564	No	Yes	No
C1[C@@H](CC(=C(C1(C)C)/C=C/C(=C/C=C/C(=C/C=C/C=C(/C=C/C=C(/C=C/C=C(/C=C/[C@@H](C(C)(O)C)O[C@H]1O[C@H]([C@@H]([C@H]([C@H]1O)O)O)C)\C)\C)\C)/C)/C)C)O	731.027	8.5361	7	5	0.476	61.901	-1.136	-2.912	No	Yes	No	No	1.206	2.49	No	No	No
C1[C@@H](CC(=C(C1(C)C)/C=C/C(=C/C=C/C(=C/C=C/C=C(/C=C/C=C(/C=C/C=C(/C=C/[C@@H](C(C)(O)C)OC1OC(C(C1O)O)(COC)C)\C)\C)\C)/C)/C)C)O	745.054	9.1918	7	4	0.581	68.052	-1.152	-2.793	No	Yes	No	No	1.135	2.341	No	No	No
C1[C@@H](CC(=C(C1(C)C)/C=C/C(=C/C=C/C(=C/C=C/C=C(/C=C/C=C(/C=C/C=C(/C=C/[C@@H](C(C)(O)C)O[C@@H]1O[C@@H]([C@H]([C@@H]([C@@H]1OC)O)O)CO)\C)\C)\C)/C)/C)C)O	761.053	8.1626	8	5	0.648	49.019	-0.877	-2.969	No	Yes	No	No	1.294	2.517	No	No	No
C1[C@@H](CC(=C(C1(C)C)/C=C/C(=C/C=C/C(=C/C=C/C=C(/C=C/C=C(/C=C/C=C(/C=C/[C@@H](C(C)(O)C)O[C@@H]1O[C@@H]([C@H]([C@@H]([C@@H]1O)O)O)CO)\C)\C)\C)/C)/C)C)O	747.026	7.5085	8	6	-0.083	48.741	-1.11	-3.203	No	Yes	No	No	1.273	2.559	No	No	No
C1[C@@H](CC(=C(C1(C)C)/C=C/C(=C/C=C/C(=C/C=C/C=C(/C=C/C=C(/C=C/C=C(/C=C/C(C(O)(C)C)O[C@@H]1O[C@@H]([C@H]([C@@H]([C@H]1O)O)O)CO)\C)\C)\C)/C)/C)C)O	747.026	7.5085	8	6	-0.065	49.544	-1.11	-3.192	No	Yes	No	No	1.276	2.506	No	No	No
C1[C@@H](CC(=C(C1(C)C)/C=C/C(=C/C=C/C(=C/C=C/C=C(/C=C/C=C(/C=C/C=C(/C=C/[C@@H](C(C)(O)C)O[C@@H]1O[C@H]([C@H]([C@H]([C@@H]1O)O)O)C)\C)\C)\C)/C)/C)C)O	731.027	8.5361	7	5	0.476	61.901	-1.136	-2.912	No	Yes	No	No	1.206	2.49	No	No	No
C1[C@@H](CC(=C(C1(C)C)/C=C/C(=C/C=C/C(=C/C=C/C=C(/C=C/C=C(/C=C/C=C(/C=C/[C@@H](C(C)(O)C)O[C@@H]1O[C@@H]([C@H]([C@@H]1OC)OC)OC)\C)\C)\C)/C)/C)C)O	745.054	10.0674	7	2	0.495	89.399	-0.94	-2.569	No	Yes	No	No	1.254	2.272	No	No	No
C1[C@@H](CC(=C(C1(C)C)/C=C/C(=C/C=C/C(=C/C=C/C=C(/C=C/C=C(/C=C/C=C(/C=C/[C@@H](C(C)(O)C)O[C@@H]1O[C@@H]([C@H]([C@@H]([C@@H]1OC)O)OC)CO)\C)\C)\C)/C)/C)C)O	775.08	8.8167	8	4	0.734	55.237	-1.109	-2.872	No	Yes	No	No	1.322	2.443	No	No	No
C1[C@@H](CC(=C(C1(C)C)/C=C/C(=C/C=C/C(=C/C=C/C=C(/C=C/C=C(/C=C/C=C(/C=C/[C@@H](C(C)(O)C)O[C@@H]1O[C@H]([C@H]([C@H]([C@@H]1OC)O)OC)C)\C)\C)\C)/C)/C)C)O	759.081	9.8443	7	3	0.795	68.397	-1.135	-2.581	No	Yes	No	No	1.258	2.385	No	No	No
C1[C@@H](CC(=C(C1(C)C)/C=C/C(=C/C=C/C(=C/C=C/C=C(/C=C/C=C(/C=C/C=C(/C=C/[C@@H](C(C)(O)C)OC1OC(C(C(C1O)O)O)C)\C)\C)\C)/C)/C)C)O	731.027	8.5361	7	5	0.476	61.901	-1.136	-2.912	No	Yes	No	No	1.206	2.49	No	No	No
C1CC(=O)C(=C(C1(C)C)/C=C/C(=C/C=C/C(=C/C=C/C=C(/C=C/C=C(/C=C/C=C(/C=C/CC(C)(O[C@@H]1O[C@@H]([C@H]([C@@H]([C@H]1O)O)O)CO)C)\C)\C)\C)/C)/C)C	729.011	8.7459	7	4	0.517	63.334	-1.093	-2.717	No	Yes	No	No	1.195	2.574	No	No	No
C1CC(=O)C(=C(C1(C)C)/C=C/C(=C/C=C/C(=C/C=C/C=C(/C=C/C=C(/C=C/C=C(/C=C/CC(C)(C)O[C@@H]1O[C@@H]([C@H]([C@@H]([C@H]1O)O)O)COC(=O)CCC)\C)\C)\C)/C)/C)C	799.102	10.0969	8	3	0.552	76.302	-1.497	-2.463	No	Yes	No	No	1.126	3.057	No	No	No
C1C=CC(=C(C1(C)C)/C=C/C(=C/C=C/C(=C/C=C/C=C(/C=C/C=C(/C=C/C=C(/C=C/CC(C)(O[C@@H]1O[C@@H]([C@H]([C@@H]([C@H]1O)O)O)CO)C)\C)\C)\C)/C)/C)C	713.012	9.3429	6	4	0.567	66.173	-0.96	-2.688	No	Yes	No	No	1.263	2.459	No	No	No
C1C=CC(=C(C1(C)C)/C=C/C(=C/C=C/C(=C/C=C/C=C(/C=C/C=C(/C=C/C=C(/C=C/CC(C)(O[C@@H]1O[C@@H]([C@H]([C@@H]([C@H]1O)O)O)COC(=O)CCC)C)\C)\C)\C)/C)/C)C	783.103	10.6939	7	3	0.602	79.141	-1.364	-2.433	No	Yes	No	No	1.195	2.878	No	No	No
C(=C(\C(=C\C=C\C(=C\C=C\C=C(\C=C\C=C(\C#CC1=C(C[C@H](CC1(C)C)O)C)/C)/C)\C)\C)/O)/C(=O)C1(C(CC(=O)C1)(C)C)C	596.852	9.3474	4	2	0.51	89.266	-0.097	-1.274	No	Yes	No	No	0.589	2.544	No	No	No
[C@@]1(C(=O)/C=C(/C(=C/C=C/C(=C/C=C/C=C(/C=C/C=C(/C#CC2=C(C[C@H](CC2(C)C)O)C)\C)\C)/C)/C)\O)(C(C[C@@H](C1)O)(C)C)C	598.868	9.1392	4	3	0.444	88.645	-0.61	-1.323	No	Yes	No	No	0.654	2.621	No	No	No
C(=O)(/C=C/C(=C/C=C/C=C(/C=C/C(=O)O)\C)/C)O	248.278	2.7168	2	2	0.762	96.496	-0.218	-2.527	No	No	No	No	1.115	1.777	No	No	No
C1[C@@H](C[C@@]2(C(=CC(/C(=C/C=C/C(=C/C=C/C=C(/C=C/C=C(/C=C/C3=C(C[C@H](CC3(C)C)O)C)\C)\C)/C)/C)O2)C1(C)C)C)O	584.885	9.7586	3	2	1.153	88.592	-0.352	-1.202	No	Yes	No	No	0.461	2.341	No	No	No
C1[C@@H](C[C@@]2(C(=CC(/C(=C/C=C/C(=C/C=C/C=C(/C=C/C=C(/C=C/C3=C(C[C@H](CC3(C)C)OC(=O)CC[C@@H]3/C/4=C\5/c6c(c(c([nH]6)/C=C\6/C(=C(C(=N6)/C=c/6\[nH]/c(=C\C(=N4)[C@H]3C)/c(c6C=C)C)C)CC)C)C(=O)C5)C)\C)\C)/C)/C)O2)C1(C)C)C)O	1101.53	17.45246	7	3	0.327	100	-1.541	-2.213	Yes	Yes	No	Yes	-1.983	1.346	No	Yes	No
C1CCC2(C(=CC(/C(=C/C=C/C(=C/C=C/C=C(/C=C/C=C(/C=C/C3=C(CCCC3(C)C)C)\C)\C)/C)/C)O2)C1(C)C)C	552.887	11.817	1	0	1.194	90.849	0.828	-1.67	No	Yes	No	No	0.478	2	No	No	No
C([C@@]1(C(CC(=O)C=C1C)(C)C)O)C(=O)/C(=C/C=C/C(=C/C=C/C=C(/C=C/C=C(/C=C=C1[C@](C[C@H](CC1(C)C)O)(C)O)\COC(=O)C)\C)/C)/C	672.903	7.6324	7	3	0.714	79.261	-1.087	-2.435	No	Yes	No	No	0.735	3.675	No	No	No
C(=C\C(=C\C=C\C(=C\C=C\C=C(\C=C\C=C(\C=C=C1[C@@](C[C@H](CC1(C)C)OC(=O)C)(O)C)/C)/C)\C)\COC(=O)CCCCC)/[C@]12C(C[C@@H](C[C@@]1(C)O2)O)(C)C	757.065	10.3928	7	2	0.691	100	-0.755	-2.363	No	Yes	No	No	0.403	2.419	No	No	No
C(=C(\CC(C=C(C)C)O)/C)/C=C/C(=C/C=C/C(=C/C=C/C=C(/C=C/C=C(/C=C/C=C(/CCC=C(C)C)\C)\C)\C)/C)/C	552.887	11.9088	1	1	1.219	88.606	0.843	-0.431	No	Yes	No	No	1.826	2.873	No	No	No
C(=C(\C=C\CC(O)(C)C)/C)/C=C/C(=C/C=C/C(=C/C=C/C=C(/C=C/C=C(/C=C/C=C(/C=C/CC(C)(OC)C)\C)\C)\C)/C)/C	582.913	11.5337	2	1	1.199	88.543	0.79	-0.682	No	Yes	No	No	1.735	3.008	No	No	No
C1=C(/C(=C/C=C(/C=C/C=C(/C=C/C=C/C(=C/C=C/C(=C/C=C\2/C(=CC=CC2(C)C)C)/C)/C)\C)\C)/C(C[C@@H]1O)(C)C)C	548.855	11.1286	1	1	1.357	88.583	0.769	-0.897	Yes	Yes	No	Yes	0.988	0.987	No	Yes	No
C1[C@@H](CC(=C(C1(C)C)C#C/C(=C/C=C/C(=C/C=C/C=C(/C=C/C=C(/C=C/[C@@H]1C(C[C@H](C=C1C)O)(C)C)\C)\C)/C)/C)C)O	566.87	9.8505	2	2	1.216	89.612	-0.181	-1.502	No	Yes	No	No	0.789	2.435	No	No	No
C1[C@@H](C[C@](C(=C=C/C(=C/C=C/C(=C/C=C/C=C(/C=C/C=C(/C=C=C2C(C[C@@H](C[C@]2(O)C)O)(C)C)\C)\C)/C)/C)C1(C)C)(O)C)O	600.884	8.467	4	4	0.626	87.793	-0.64	-1.58	No	Yes	No	No	0.943	2.619	No	No	No
C1[C@@H](CC(=C(C1(C)C)/C=C/C(=C/C=C/C(=C/C=C/C=C(/C=C/C=C(/CC[C@@H]1C(C[C@H](C=C1C)O)(C)C)\CO)\C)/C)/C)C)O	586.901	9.5997	3	3	1.144	88.225	-0.642	-1.562	No	Yes	No	No	0.987	2.508	No	Yes	No
C1[C@@H](CC(=C(C1(C)C)/C=C/C(=C/C=C/C(=C/C=C/C=C(/C=C/C=C(/CC[C@@H]1C(C[C@H](C=C1C)O)(C)C)\C=O)\C)/C)/C)C)O	584.885	9.8063	3	2	1.155	89.198	-0.61	-1.474	No	Yes	No	No	0.96	2	No	No	No
C(=C(\C=C\C(=O)OC)/C)\C=C\C(=C\C=C\C=C(\C=C\C=C(\C=C\C(=O)OC)/C)/C)\C	408.538	5.8986	4	0	1.224	95.098	-0.007	-2.029	No	Yes	No	No	1.326	1.906	No	No	No
C1(CCCC(=C1/C=C/C(=C\OC1OC(=O)C(=C1)C)/C(=O)OC)C)(C)C	346.423	3.9719	5	0	1.254	95.224	0.119	-2.778	No	Yes	No	No	1.316	2.169	No	No	No
C1CCC(=C(C1(C)C)/C=C/C(=C/C=C/C(=C/C=C/C=C(/C=C/C=C(/C(=O)OC)\C)\C)/C)/C)C	446.675	8.696	2	0	1.205	93.248	0.684	-1.419	No	Yes	No	No	1.356	1.931	No	No	No
C(=C\C(=C\C=C\C(=C\C=C\C=C(\C=C\C=C(\C(=O)OC)/C)/C)\C)\C)/C=C(/CCC=C(C)C)\C	446.675	8.8621	2	0	1.21	92.53	0.739	-0.987	No	Yes	No	No	2.284	2.015	No	No	Yes
C(=C\C(=C\C=C\C(=C\C=C\C=C(\C=C\C=C(\C=C\C(=O)OC)/C)/C)\C)\C)/C=C(/CCC=C(C)C)\C	472.713	9.4183	2	0	1.214	92.35	0.767	-0.825	No	Yes	No	No	1.884	2.089	No	No	Yes
C(=C\C(=C\C=C\C(=C\C=C\C=C(\C=C\C=C(/C=C/C(=O)OC)\C)/C)\C)\C)/C=C(/CCC=C(C)C)\C	472.713	9.4183	2	0	1.214	92.35	0.767	-0.825	No	Yes	No	No	1.884	2.089	No	No	Yes
C(=C(\C=C\C(=O)OC)/C)\C=C\C(=C\C=C\C=C(\C=C\C=C(\C=C\CO)/C)/C)\C	380.528	5.7179	3	1	1.227	92.567	-0.102	-1.495	No	Yes	No	No	1.207	1.902	No	No	Yes
C(=C(\C=C\C(=O)OC)/C)\C=C\C(=C\C=C\C=C(\C=C\C=C(\C=C\C(=O)C)/C)/C)\C	392.539	6.3146	3	0	1.236	94.707	-0.052	-1.368	No	Yes	No	No	1.148	1.848	No	No	Yes
C(=C(\C=C\C(=O)C(OC)(C)C)/C)/C=C/C(=C/C=C/C(=C/C=C/C=C(/C=C/C=C(/CC/C=C(/CCCC(C)(OC)C)\C)\C)\C)/C)/C	614.955	11.8148	3	0	1.184	90.586	-0.289	-1.24	No	Yes	No	No	1.756	2.278	No	No	No
C(=C(\C=C\CC(OC)(C)C)/C)/C=C/C(=C/C=C/C(=C/C=C/C=C(/C=C/C=C(/CC/C=C(/CCCC(C)(OC)C)\C)\C)\C)/C)/C	600.972	12.6358	2	0	1.18	89.61	0.921	-0.995	No	Yes	No	No	1.767	2.258	No	No	No
C(=C(\CCCC(OC)(C)C)/C)/C=C/C(=C/C=C/C(=C/C=C/C=C(/C=C/C=C(/C=C/C=C(/CCC=C(C)C)\C)\C)\C)/C=O)/C	582.913	11.9659	2	0	1.195	90.607	0.855	-0.753	No	Yes	No	No	1.849	2.065	No	No	Yes
C1CC(=O)C(=C(C1(C)C)/C=C/C(=C/C=C/C(=C/C=C/C=C(/C=C/C=C(/C=C/C=C(/C=C/CC(C)(OC)C)\C)\C)\C)/C)/C)C	580.897	11.5758	2	0	1.424	92.259	0.772	-1.124	No	Yes	No	No	1.265	2.337	No	No	No
C(=C(\CCCC(C)(C)O[C@@H]1O[C@@H]([C@H]([C@@H]([C@H]1O)O)O)CO)/C)/C=C/C(=C/C=C/C(=C/C=C/C=C(/C=C/C=C(/C=C/C=C(/CCCC(C)(OC)C)\C)\C)\C)/C)/C	749.086	9.8059	7	4	0.487	60.601	-1.323	-2.857	No	Yes	No	No	1.602	3.453	No	No	No
C(=C(\CCCC(C)(C)O[C@@H]1O[C@@H]([C@H]([C@@H]([C@H]1O)O)O)COC(=O)CC)/C)/C=C/C(=C/C=C/C(=C/C=C/C=C(/C=C/C=C(/C=C/C=C(/CCCC(C)(OC)C)\C)\C)\C)/C)/C	805.15	10.7668	8	3	0.535	72.626	-1.703	-2.727	No	Yes	No	No	1.539	3.578	No	No	No
C1[C@@H](CC(=C(C1(C)C)/C=C/C(=C/C=C/C(=C/C=C/C=C(/C=C/C=C(/C=C/C1=C(C[C@@H](CC1(C)C)O)C)\C)\C)/C)/C)C)O	568.886	10.5474	2	2	1.19	87.977	-0.232	-1.608	No	Yes	No	No	1.039	2.435	No	No	No
C1[C@H](C(=O)C(=C(C1(C)C)/C=C/C(=C/C=C/C(=C/C=C/C=C(/C=C/C=C(/C=C/C1=C(C(=O)[C@H](CC1(C)C)O)C)\C)\C)/C)/C)C)O	596.852	8.9054	4	2	0.44	90.721	-0.066	-1.438	No	Yes	No	No	0.996	2.573	No	No	No
C1(CCC(=O)C(=C1C/C=C/C)C)(C)C	192.302	3.6582	1	0	1.19	95.338	0.6	-2.15	No	No	No	No	1.382	1.766	No	No	Yes
C1(CC(=O)C=C(C1/C=C/C=C)C)(C)C	190.286	3.2901	1	0	1.346	95.922	0.615	-2.14	No	No	No	No	0.304	1.645	No	No	Yes
C1(CC(=O)C=C(/C/1=C\C=C\C)C)(C)C	190.286	3.4342	1	0	1.353	95.624	0.588	-2.086	No	No	No	No	0.249	1.662	No	No	Yes
C(=C\C=C(\C=C\C=C(\C(=O)O[C@@H]1O[C@@H]([C@H]([C@@H]([C@H]1O)O)O)CO)/C)/C)\C=C(\C=C\C=C(\C(=O)OC[C@H]1O[C@H]([C@@H]([C@H]([C@@H]1O)O)O)Oc1c(c2c(cc1)oc1c(c2=O)cc(c(c1)O)O)O)/C)/C	894.876	1.5895	19	10	-1.707	0	-2.839	-5.382	No	No	No	No	-0.167	2.534	No	No	No
C1[C@@H](C[C@]([C@](C1(C)C)(/C=C/C(=C/C=C/C(=C/C=C/C=C(/C=C/C=C(/C=C/[C@]1(C(C[C@@H](C[C@@]1(C)O)O)(C)C)O)\C)\C)/C)/C)O)(O)C)O	636.914	6.8786	6	6	0.525	61.401	-1.007	-2.88	No	Yes	No	No	1.081	2.626	No	No	No
C(=C(\CC/C=C(/CO)\C)/C)/C=C/C(=C/C=C/C(=C/C=C/C=C(/C=C/C=C(/C=C/C=C(/CCC=C(C)C)\C)\C)\C)/C)/C	552.887	11.9104	1	1	1.209	88.006	0.873	-0.321	No	Yes	No	No	1.91	2.852	No	No	No
C(=C(\CC/C=C(\C)/CO)/C)/C=C/C(=C/C=C/C(=C/C=C/C=C(/C=C/C=C(/C=C/C=C(/CC/C=C(/CO)\C)\C)\C)\C)/C)/C	568.886	10.8828	2	2	1.175	86.764	-0.574	-0.641	No	Yes	No	No	2.113	2.945	No	No	No
C(=C(\CCC=C(C)C)/C)/CC/C(=C/CC/C(=C/CC/C=C(/CC/C=C(/CC/C=C(/CCC=C(C)C)\C)\C)\C)/C)/C	546.968	14.058	0	0	1.183	86.689	1.078	-0.474	No	Yes	No	No	1.86	2.132	No	No	No
C(=C(\CCC=C(C)C)/C)/C=C/C(=C/C=C/C(=C/C=C/C=C(/C=C/C=C(/C=C/C=C(/CCC=C(C)C)\C)\C)\C)/C)/C	536.888	12.938	0	0	1.244	89.221	1.028	-0.207	No	Yes	No	No	1.949	2.218	No	No	No
C1(/C=C/C(=C/C=C/C(=C/C=C/C=C(/C=C/C=C(/C=C/C=C(/CCC=C(C)C)\C)\C)\C)/C)/C)C(CCC=C(C)C)(C)O1	552.887	12.1492	1	0	1.2	90.176	0.934	-0.73	No	Yes	No	No	1.503	2.13	No	No	No
C(=C(\CC[C@H]1C(C)(C)O1)/C)/C=C/C(=C/C=C/C(=C/C=C/C=C(/C=C/C=C(/C=C/C=C(/CCC=C(C)C)\C)\C)\C)/C)/C	552.887	12.1492	1	0	1.205	89.913	0.937	-0.718	No	Yes	No	No	1.481	2.1	No	No	No
C(=C(\C=C\C=C(\C=C\C=C(\CCC=C(C)C)/C)/C)/C=O)\C=C\C=C(\C=C\C=C(\C=C\C=C(\CCC=C(C)C)/C)/C)/C	550.871	12.117	1	0	1.344	91.085	0.909	-0.402	No	Yes	No	No	1.879	2.078	No	No	Yes
C(=C(\CCC=C(C)C)/C)/C=C/C(=C/C=C/C(=C/C=C/C=C(/C=C/C=C(/C=C/C=C(/CCC=C(C)C)\C)\C)\C)/C=O)/C	550.871	12.117	1	0	1.221	90.508	0.908	-0.355	No	Yes	No	No	1.879	2.06	No	No	Yes
C(=C(\CCC=C(C)C)/C)/C=C/C(=C\C=C\C(=C\C=C\C=C(\C=C\C=C(\C=C\C=C(\CCC=C(C)C)/C)/C)/C)\C)/C=O	550.871	12.117	1	0	1.221	90.508	0.908	-0.355	No	Yes	No	No	1.877	2.06	No	No	Yes
C(C[C@@H](CCC[C@@H](CCCC(C)C)C)C)CC(C)([C@@H]1CC[C@H]([C@](O1)(C)CCC[C@@H](CCC[C@@H](CCCC(C)C)C)C)OCC(C(CCCC)*)(O)C)OC(CCC[C@@H](CCC[C@@H](CCCC(C)C)C)C)(C1CCC(O1)C(CCC[C@@H](CCC[C@@H](CCCC(C)C)C)C)(O)C)C	1327.346	27.1773	6	2	-0.971	69.223	-1.82	-1.493	No	Yes	No	No	0.513	2.519	No	No	No
CC(CCC[C@@H](CCC[C@@H](CCCC(C)C)C)C)(OC(C1CCC(C(CCC[C@@H](CCC[C@@H](CCCC(C)C)C)C)(C)O)O1)(CCC[C@@H](CCC[C@@H](CCCC(C)C)C)C)C)C1CCC(O1)C(CCC[C@@H](CCC[C@@H](CCCC(C)C)C)C)(OC(CCC[C@@H](CCC[C@@H](CCCC(C)C)C)C)(C)C(CCC1C(CCC[C@@H](CCC[C@@H](CCCC(C)C)C)C)(C)O1)OC(=O)C)C	1833.238	38.4046	8	1	0.117	100	-2.504	-1.042	No	Yes	No	No	0.262	2.482	No	No	No
C(CC[C@H](CCCC(C(CC/C=C(/CCC[C@@H](CCC[C@@H](CCCC(C)C)C)C)\C)Oc1cc(cc(c1)CCCC/C=C\CCCCCCCCC)OC)(O)C)C)[C@@H](CCCC(C)C)C	907.591	20.208	3	1	0.95	79.072	-1.579	-0.003	No	Yes	No	No	1.465	2.476	No	No	No
c1c(c(c(cc1CCCCCCCCCCCCCCCCCCCCCC(C(CCCCCCCC)OC(=O)C)Oc1c(c2c(c(c1C)C)O[C@@](CC2)(CCC[C@@H](CCC[C@@H](CCCC(C)C)C)C)C)C)OC)OC(=O)C)O[C@H]1[C@](CCC[C@@H](CCC[C@@H](CCCC(C)C)C)C)(O[C@@H](CC1)C(CCC[C@@H](CCC[C@@H](CCCC(C)C)C)C)(OC([C@@H]1CC[C@@H](C(CCC[C@@H](CCC[C@@H](CCCC(C)C)C)C)(O)C)O1)(CCC[C@@H](CCC[C@@H](CCCC(C)C)C)C)C)C)C	2285.873	46.81706	12	1	-5.097	100	-3.682	-0.994	No	Yes	No	No	-0.478	2.482	No	No	No
c1c(c(c(cc1CCCCCCCCCCCCCCCCCCCCCCCC(C(CCCCCCCC)OC(=O)C)Oc1c(c2c(c(c1C)C)O[C@@](CC2)(CCC[C@@H](CCC[C@@H](CCCC(C)C)C)C)C)C)OC)OC(=O)C)O[C@H]1[C@](CCC[C@@H](CCC[C@@H](CCCC(C)C)C)C)(O[C@@H](CC1)C(CCC[C@@H](CCC[C@@H](CCCC(C)C)C)C)(OC([C@@H]1CC[C@@H](C(CCC[C@@H](CCC[C@@H](CCCC(C)C)C)C)(O)C)O1)(CCC[C@@H](CCC[C@@H](CCCC(C)C)C)C)C)C)C	2313.927	47.59726	12	1	-5.202	100	-3.725	-0.971	No	Yes	No	No	-0.453	2.482	No	No	No
C(C[C@@H](CCC[C@@H](CCCC(C)C)C)C)CC(C)(OC(C1CCC(C(C)(CCC[C@@H](CCC[C@@H](CCCC(C)C)C)C)OC(C2CCC(C(CCC[C@@H](CCC[C@@H](CCCC(C)C)C)C)(O)C)O2)(CCC[C@@H](CCC[C@@H](CCCC(C)C)C)C)C)O1)(CCC[C@@H](CCC[C@@H](CCCC(C)C)C)C)C)[C@@H]1CC[C@@H]([C@](O1)(C)CCC[C@@H](CCC[C@@H](CCCC(C)C)C)C)*	1774.194	38.8107	6	1	-1.73	64.37	-3.109	-0.565	No	Yes	No	No	-0.164	2.482	No	No	No
C(C[C@@H](CCC[C@@H](CCCC(C)C)C)C)CC(C)(OC(C1CCC(C(C)(CCC[C@@H](CCC[C@@H](CCCC(C)C)C)C)OC(C2CCC(C(CCC[C@@H](CCC[C@@H](CCCC(C)C)C)C)(O)C)O2)(CCC[C@@H](CCC[C@@H](CCCC(C)C)C)C)C)O1)(CCC[C@@H](CCC[C@@H](CCCC(C)C)C)C)C)[C@@H]1CC[C@@H]([C@](O1)(C)CCC[C@@H](CCC[C@@H](CCCC(C)C)C)C)OC(=O)C	1833.238	38.4046	8	1	0.252	100	-2.452	-0.806	No	Yes	No	No	0.208	2.482	No	No	No
CC(CCC[C@@H](CCC[C@@H](CCCC(C)C)C)C)(C1CCC(O1)C(CCC[C@@H](CCC[C@@H](CCCC(C)C)C)C)(OC(C1CCC(C(O)(CCC[C@@H](CCC[C@@H](CCCC(C)C)C)C)C)O1)(CCC[C@@H](CCC[C@@H](CCCC(C)C)C)C)C)C)OC(C1CCC(C(CCC[C@@H](CCC[C@@H](CCCC(C)C)C)C)(O)C)O1)(CCC[C@@H](CCC[C@@H](CCCC(C)C)C)C)C	1791.201	37.8338	7	2	-1.735	64.895	-0.174	-0.62	No	Yes	No	No	0.547	2.482	No	No	No
c1c(c(c(cc1CCCCC/C=C\CCCCCCCC)OC)*)O[C@H]1[C@](CCC[C@@H](CCC[C@@H](CCCC(C)C)C)C)(O[C@@H](CC1)C(CCC[C@@H](CCC[C@@H](CCCC(C)C)C)C)(OC(C1CCC(C(CCC[C@@H](CCC[C@@H](CCCC(C)C)C)C)(O)C)O1)(CCC[C@@H](CCC[C@@H](CCCC(C)C)C)C)C)C)C	1513.644	31.5536	6	1	-1.622	70.024	-2.73	-1.362	Yes	Yes	No	No	0.24	2.482	No	No	No
CC(CCC[C@H](CCC[C@H](CCC[C@@]1(O[C@@H](CC[C@H]1*)C(CCC[C@@H](CCC[C@@H](CCCC(C)C)C)C)(OC(C1CCC(C(CCC[C@@H](CCC[C@@H](CCCC(C)C)C)C)(O)C)O1)(CCC[C@@H](CCC[C@@H](CCCC(C)C)C)C)C)C)C)C)C)C	1183.132	25.8509	4	1	0.958	74.687	-1.857	-0.486	No	Yes	No	No	0.355	2.548	No	No	No
CC(CCC[C@H](CCC[C@H](CCC[C@@]1(O[C@@H](CC[C@H]1OC(=O)C)C(CCC[C@@H](CCC[C@@H](CCCC(C)C)C)C)(OC(C1CCC(C(CCC[C@@H](CCC[C@@H](CCCC(C)C)C)C)(O)C)O1)(CCC[C@@H](CCC[C@@H](CCCC(C)C)C)C)C)C)C)C)C)C	1242.176	25.4448	6	1	-0.872	75.452	-1.55	-1.411	No	Yes	No	No	0.745	2.533	No	No	No
C(CC[C@H](CCCC(C(CC/C=C(/CCC[C@@H](CCC[C@@H](CCCC(C)C)C)C)\C)OCCCCCC/C=C/CCCCCCCC)(O)C)C)[C@@H](CCCC(C)C)C	815.494	18.9846	2	1	1.026	79.55	1.259	-0.235	No	Yes	No	No	1.932	2.515	No	No	No
C(C)CCCCCCC1C(O1)CCCCCO[C@@]1(CCC[C@@H](CCC[C@@H](CCCC(C)C)C)C)O[C@@H](CCC1)C(CCC[C@@H](CCC[C@@H](CCCC(C)C)C)C)(OC(C1CCC(C(CCC[C@@H](CCC[C@@H](CCCC(C)C)C)C)(O)C)O1)(CCC[C@@H](CCC[C@@H](CCCC(C)C)C)C)C)C	1410.5	29.9358	6	1	-1.259	72.104	-1.838	-1.4	Yes	Yes	No	No	0.93	2.485	No	No	No
CC(CCC[C@H](CCC[C@H](CCC[C@@]1(O[C@@H](CCC1)C(CCC[C@@H](CCC[C@@H](CCCC(C)C)C)C)(OC(C1CCC(C(CCC[C@@H](CCC[C@@H](CCCC(C)C)C)C)(O)C)O1)(CCC[C@@H](CCC[C@@H](CCCC(C)C)C)C)C)C)OCCC/C=C/CCCCCCCC)C)C)C	1366.447	29.9444	5	1	0.908	70.74	-2.54	-1.789	No	Yes	No	No	1.087	2.49	No	No	No
C1[C@@H](C[C@@]2([C@@](C1(C)C)(/C=C/C(=C/C=C/C(=C/C=C/C=C(/C=C/C=C(/C1C=C3C(C[C@@H](C[C@@]3(C)O1)O)(C)C)\C)\C)/C)/C)O2)C)O	600.884	8.9698	4	2	0.403	90.061	-0.306	-1.474	No	Yes	No	No	0.341	2.086	No	No	No
C1CC[C@@]2([C@@](C1(C)C)(/C=C/C(=C/C=C/C(=C/C=C/C=C(/C=C/C=C(/C1C=C3C(CCC[C@@]3(C)O1)(C)C)\C)\C)/C)/C)O2)C	568.886	11.0282	2	0	1.168	92.374	0.735	-2.182	No	Yes	No	No	0.35	1.674	No	No	No
C1[C@@H](CC(=C(C1(C)C)/C=C/C(=C/C=C/C(=C/C=C/C=C(/C=C/C=C(/C=C/[C@@H]1C(C[C@H](C=C1C)O)(C)C)\C)\C)/C)/C)C)O	568.886	10.4033	2	2	1.191	88.305	-0.233	-1.608	No	Yes	No	No	0.924	2.427	No	No	No
C1[C@H](CC(=C(C1(C)C)/C=C/C(=C/C=C/C(=C/C=C/C=C(/C=C/C=C(/C=C/[C@H]1C(C[C@H](C=C1C)O)(C)C)\C)\C)/C)/C)C)O	568.886	10.4033	2	2	1.191	88.305	-0.233	-1.608	No	Yes	No	No	0.924	2.427	No	No	No
C1[C@@H](C[C@@]2([C@@](C1(C)C)(/C=C/C(=C/C=C/C(=C/C=C/C=C(/C=C/C=C(/C=C/[C@@H]1C(C[C@H](C=C1C)O)(C)C)\C)\C)/C)/C)O2)C)O	584.885	9.6145	3	2	1.152	89.13	-0.447	-1.342	No	Yes	No	No	0.505	2.118	No	No	No
C1C(CC(=C(C1(C)C)/C=C/C(=C/C=C/C(=C/C=C/C=C(/C=C/C=C(/C=C/C1C(CC(C=C1C)OC)(C)C)\C)\C)/C)/C)C)OC	596.94	11.7115	2	0	1.202	92.466	0.818	-1.44	No	Yes	No	No	0.99	2.194	No	No	No
C1[C@@H](CC(=C(C1(C)C)/C=C/C(=C/C=C/C(=C/C=C/C=C(/C=C/C=C(/C=C/[C@@H]1C(C[C@H](C=C1C)O)(C)C)\C)\C)/C)/C)C)OC(=O)CC[C@@H]1/C/2=C\3/c4c(c(c([nH]4)/C=C\4/C(=C(C(=N4)/C=c/4\[nH]/c(=C\C(=N2)[C@H]1C)/c(c4C=C)C)C)CC)C)C(=O)C3	1085.531	18.09716	6	3	0.373	100	-1.401	-2.097	Yes	Yes	No	Yes	-1.82	1.348	No	Yes	No
C1[C@@H](CC(=C(C1(C)C)/C=C/C(=C/C=C/C(=C/C=C/C=C(/C=C/C=C(/C=C/[C@@H]1C(C[C@H](C=C1C)OC(=O)CC[C@@H]1/C/2=C\3/c4c(c(c([nH]4)/C=C\4/C(=C(C(=N4)/C=c/4\[nH]/c(=C\C(=N2)[C@H]1C)/c(c4C=C)C)C)CC)C)C(=O)C3)(C)C)\C)\C)/C)/C)C)O	1085.531	18.09716	6	3	0.373	100	-1.401	-2.097	Yes	Yes	No	Yes	-1.826	1.348	No	Yes	No
C1[C@@H](CC(=C(C1(C)C)/C=C/C(=C/C=C/C(=C/C=C/C=C(/C=C/C=C(/C=C/[C@@H]1C(C[C@H](C=C1C)O)(C)C)\C)\C)/C)/C)C)OC(=O)C	610.923	10.9741	3	1	1.186	90.633	-0.432	-1.664	No	Yes	No	No	0.835	2.361	No	No	No
C1[C@@H](CC(=C(C1(C)C)/C=C/C(=C/C=C/C(=C/C=C/C=C(/C=C/C=C(/C=C/[C@@H]1C(C[C@H](C=C1C)O)(C)C)\C)\C)/C)/CO)C)O	584.885	9.3757	3	3	1.156	88.732	-0.615	-1.509	No	Yes	No	No	0.992	2.52	No	Yes	No
C1[C@@H](CC(=C(C1(C)C)/C=C/C(=C/C=C/C(=C/C=C/C=C(/C=C/C=C(/C=C/C1C(C[C@H](C=C1C)O)(C)C)\C)\C)/C)/COC(=O)/C=C/CCCCCCCCC)C)O	765.176	13.6235	4	2	0.106	86.369	-0.914	-1.381	No	Yes	No	No	1.123	2.417	No	No	No
C1[C@@H](CC(=C(C1(C)C)/C=C/C(=C/C=C/C(=C/C=C/C=C(/C=C/C=C(/C=C/C1C(C[C@H](C=C1C)O)(C)C)\C)\C)/C)/COC(=O)/C=C/CCCCCCC)C)O	737.122	12.8433	4	2	0.184	87.056	-0.83	-1.372	No	Yes	No	No	1.092	2.41	No	No	No
C1C(=O)CC(/C(=C\C=C(\C=C\C=C(\C=C\C=C\C(=C\C=C\C(=C\C=C/2\C(=CC(=O)CC2(C)C)C)\C)\C)/C)/C)/C1(O)C)(C)C	580.853	9.9346	3	1	1.393	91.206	-0.159	-1.019	No	Yes	No	No	0.763	2.464	No	No	No
C1(C[C@@H](C[C@@]2(C1=CC(=O)O2)C)O)(C)C	196.246	1.4092	3	1	1.239	95.69	-0.195	-3.042	No	No	No	No	1.042	1.939	No	No	No
[C@@]1(C(=O)/C=C/C(=C/C=C/C(=C/C=C/C=C(/C=C/C=C(/C=C/C2=C([C@H]([C@H](CC2(C)C)O)O)C)\C)\C)/C)/C)(C(C[C@@H](C1)O)(C)C)C	600.884	8.7771	4	3	0.58	88.921	-0.6	-1.606	No	Yes	No	No	0.915	2.571	No	No	No
C1[C@@H](C[C@@]2([C@@](C1(C)C)(/C=C/C(=C/C=C/C(=C/C=C/C=C(/C=C/C=C(/C=C/[C@@H]1C(C[C@H](C=C1C)O)(C)C)\COC(=O)C)\C)/C)/COC(=O)/C=C/CCCCCCC)O2)C)O	811.157	11.5977	7	2	0.654	97.86	-1.001	-2.347	No	Yes	No	No	0.6	2.397	No	No	No
C1[C@@H](C[C@@]([C@](C1(C)C)(/C=C/C(=C/C=C/C(=C/C=C/C=C(/C=C/C=C(/C=C/[C@]12C(C[C@@H](C[C@@]1(C)O2)O)(C)C)\C)\C)/C)/C)O)(C)O)O	618.899	7.9242	5	4	0.673	84.919	-0.802	-1.997	No	Yes	No	No	0.543	2.454	No	No	No
C1[C@@H](C[C@]([C@](C1(C)C)(/C=C/C(=C/C=C/C(=C/C=C/C=C(/C=C/C=C(/C1C=C2C(C[C@@H](C[C@@]2(C)O1)O)(C)C)\C)\C)/C)/C)O)(O)C)O	618.899	7.9242	5	4	0.739	90.494	-0.795	-1.822	No	Yes	No	No	0.512	2.354	No	No	No
CC(CCC(C(C(=O)/C=C/C(=C/C=C/C(=C/C=C/C=C(/C=C/C=C(/C=C/C1=C(CC(CC1(C)C)O)C)\C)\C)/C)/C)(C)O)O)C	602.9	9.1672	4	3	0.508	88.237	-0.766	-1.899	No	Yes	No	No	1.252	2.668	No	Yes	No
C1CC(=O)C(=C(C1(C)C)/C=C/C(=C/C=C/C(=C/C=C/C=C(/C=C/C=C(/C=C/C=C(/CCCC(C)(O[C@@H]1O[C@@H]([C@H]([C@@H]([C@H]1O)O)O)CO)C)\C)\C)\C)/C)/C)C	731.027	8.9699	7	4	0.496	64.112	-1.154	-2.736	No	Yes	No	No	1.187	2.566	No	No	No
C(=C(\C(=O)CC=C(C)C)/C)/C=C/C(=C/C=C/C(=C/C=C/C=C(/C=C/C=C(/C=C/C=C(/CC(C=C(C)C)O)\C)\C)\C)/C)/C	566.87	11.0878	2	1	1.415	91.353	-0.425	-0.947	No	Yes	No	No	1.789	2.329	No	No	No
C1[C@@H](C(=O)C(=C(C1(C)C)C#C/C(=C/C=C/C(=C/C=C/C=C(/C=C/C=C(/C#CC1=C(C[C@H](CC1(C)C)O)C)\C)\C)/C)/C)C)O	578.837	8.6208	3	2	1.453	92.044	-0.165	-1.035	No	Yes	No	No	0.616	2.554	No	No	No
C1[C@@H](C[C@]([C@](C1(C)C)(/C=C/C(=C/C=C/C(=C/C=C/C=C(/C=C/C=C(/C=C/C1=C(C[C@H](CC1(C)C)O)C)\C)\C)/C)/C)O)(O)C)O	602.9	8.713	4	4	0.66	89.234	-0.721	-1.66	No	Yes	No	No	0.929	2.504	No	No	No
C1CC(C(=C(C1(C)C)/C=C/C(=C/C=C/C(=C/C=C/C=C(/C=C/C=C(/C=C/C1=C(C(CCC1(C)C)O)C)\C)\C)/C)/C)C)O	568.886	10.5474	2	2	1.19	87.977	-0.232	-1.608	No	Yes	No	No	1.12	2.435	No	No	No
C1=C(C(=O)C(=C(C1(C)C)/C=C/C(=C/C=C/C(=C/C=C/C=C(/C=C/C=C(/C=C/c1c(c(ccc1C)C)C)\C)\C)/C)/C)C)O	560.822	11.00236	2	1	1.441	89.733	-0.026	-0.983	No	Yes	No	No	0.924	2.56	No	No	No
C1C(CC(=C(C1(C)C)C#C/C(=C/C=C/C(=C/C=C/C=C(/C=C/C=C(\C)/C=C/c1c(c(ccc1C)C)C)\C)/C)/C)C)O	546.839	10.57966	1	1	1.267	91.623	0.777	-0.763	No	Yes	No	No	0.894	2.359	No	No	No
c1(c(cc(c(c1C)/C=C/C(=C/C=C/C(=C/C=C/C=C(/C=C/C=C(\C)/C=C/c1c(c(c(cc1C)O)C)C)\C)/C)/C)C)O)C	560.822	11.12872	2	2	1.017	85.641	-0.173	-1.086	No	Yes	No	No	1.025	1.891	No	No	No
c1(ccc(c(c1C)/C=C/C(=C/C=C/C(=C/C=C/C=C(/C=C/C=C(/C=C/c1c(c(ccc1C)C)C)\C)\C)/C)/C)C)C	528.824	11.71752	0	0	1.118	90.762	1.082	-0.472	No	Yes	No	No	1.295	2.218	No	No	No
C(=C\C(=C\C=C\C(=C\C=C\C=C(\C=C\C=C(\C=C/c1c(ccc(c1C)C)C)/C)/C)\C)\C)\c1c(c(ccc1C)C)C	528.824	11.71752	0	0	1.292	91.138	1.096	-0.422	No	Yes	No	No	1.295	2.098	No	No	No
C(=C\C(=C\C=C\C(=C\C=C\C=C(\C=C\C=C(\C=C\c1c(c(ccc1C)C)C)/C)/C)\C)\C)\c1c(c(ccc1C)C)C	528.824	11.71752	0	0	1.315	90.902	1.016	-0.316	No	Yes	No	No	1.295	1.736	No	No	No
C1(CC(=O)C=C(C1)C)(C)C	138.21	2.3218	1	0	1.408	96.91	0.26	-2.532	No	No	No	No	0.151	1.927	No	No	Yes
C(=O)(/C(=C/C=C/C(=C/C=C/C=C(/C=C/C=C(/C#CC1=C(C[C@H](CC1(C)C)O)C)\C)\C)/C)/C)C[C@]1([C@@H](CC(=O)CC1(C)C)C)O	598.868	8.6565	4	2	0.563	91.823	-0.04	-1.376	No	Yes	No	No	0.674	2.534	No	No	No
C(=O)(/C(=C/C=C/C(=C/C=C/C=C(/C=C/C=C(/C=C=C1C(C[C@@H](C[C@]1(O)C)O)(C)C)\C)\C)/C)/C)/C=C/1\[C@@](C[C@H](CC1(C)C)O)(O)C	616.883	7.881	5	4	0.63	75.285	-0.795	-1.777	No	Yes	No	No	0.784	2.708	No	Yes	No
C(=O)(/C(=C/C=C/C(=C/C=C/C=C(/C=C/C=C(/C=C=C1C(C[C@@H](C[C@]1(O)C)OC(=O)C)(C)C)\C)\C)/C)/C)/C=C/1\[C@@](C[C@H](CC1(C)C)O)(O)C	658.92	8.4518	6	3	0.743	80.411	-0.949	-2.282	No	Yes	No	No	0.689	2.595	No	No	No
C1CC(C(=C(C1(C)C)/C=C/C(=C/C=C/C(=C/C=C/C=C(/C=C/C=C(/C=C/C1=C(CCCC1(C)C)C)\C)\C)/C)/C)C)O	552.887	11.5766	1	1	1.215	89.185	0.76	-1.341	No	Yes	No	No	0.963	2.291	No	No	No
C1[C@@H](C(=O)C(=C(C1(C)C)/C=C/C(=C/C=C/C(=C/C=C/C=C(/C=C/C=C(/C=C/c1c(c(ccc1C)C)C)\C)\C)/C)/C)C)O	562.838	10.31146	2	1	1.445	91.344	-0.032	-0.983	No	Yes	No	No	1.003	2.529	No	No	No
C1=C(/C(=C/C=C(/C=C/C=C(/C=C/C=C/C(=C/C=C/C(=C/C=C\2/C(=CCCC2(C)C)C)/C)/C)\C)\C)/C(CC1)(C)C)C	534.872	12.3818	0	0	1.379	89.315	0.92	-0.63	Yes	Yes	No	No	1.092	0.847	No	No	No
C(=C\C1=C(CC(CC1(C)C)O)C)/C(=C/C=C/C(=C/C=C/C=C(/C=C/C=C(/C=C/c1c(c(c(cc1)C)C)C)\C)\C)/C)/C	548.855	11.13246	1	1	1.272	89.864	0.812	-0.494	No	Yes	No	No	1.042	2.955	No	No	No
C1[C@@H](C(=O)C(=C(C1(C)C)/C=C/C(=C/C=C/C(=C/C=C/C=C(/C=C/C=C(/C=C/C1=C([C@H]([C@H](CC1(C)C)O)O)C)\C)\C)/C)/C)C)O	598.868	8.6972	4	3	0.576	89.677	-0.539	-1.534	No	Yes	No	No	0.932	2.633	No	No	No
C(=C(\C=C\C(=O)C(OC)(C)C)/C)/C=C/C(=C/C=C/C(=C/C=C/C=C(/C=C/C=C(/CC/C=C(/CCCC(C)(O)C)\C)\C)\C)/C)/C	600.928	11.1607	3	1	1.178	88.506	-0.396	-1.324	No	Yes	No	No	1.698	2.361	No	No	No
C(=C(\CCCC(O)(C)C)/C)/CC/C(=C/C=C/C(=C/C=C/C=C(/C=C/C=C(/C=C/C=C(/C=C/CC(C)(OC)C)\C)\C)\C)/C)/C	586.945	11.9817	2	1	1.175	87.53	0.81	-0.788	No	Yes	No	No	1.71	2.952	No	No	No
C1C(CC2(C(C1(C)C)(/C=C/C(=C/C=C/C(=C/C=C/C=C(/C=C/C=C(/C(=O)C)\C)\C)/C)/C)O2)C)O	462.674	7.294	3	1	1.153	92.474	-0.342	-1.735	No	Yes	No	No	1.118	1.803	No	No	No
C(=C(\C=C\C(=O)C(O)(C)C)/C)/C=C/C(=C/C=C/C(=C/C=C/C=C(/C=C/C=C(/CC/C=C(/CCCC(C)(O)C)\C)\C)\C)/C)/C	586.901	10.5066	3	2	1.174	86.473	-0.501	-1.739	No	Yes	No	No	1.643	3.108	No	No	No
C(=C(\C=C\CC(C)(O)C)/C)/C=C/C(=C/C=C/C(=C/C=C/C=C(/C=C/C=C(/CC/C=C(/CCCC(C)(O)C)\C)\C)\C)/C)/C	572.918	11.3276	2	2	1.155	85.423	-0.502	-0.941	No	Yes	No	No	1.651	2.974	No	No	No
C1C(C(=O)C(=C(C1(C)C)/C=C/C(=C/C=C/C(=C/C=C/C=C(/C=C/C=C(/C=C/c1c(c(c(cc1)C)C)CO)\C)\C)/C)/C)C)O	578.837	9.49534	3	2	1.377	89.729	-0.275	-1.272	No	Yes	No	No	1.031	2.207	No	No	No
c1(ccc(c(c1C)/C=C/C(=C/C=C/C(=C/C=C/C=C(/C=C/C=C(/C=C/C=C(/CCCC(C)(O)C)\C)\C)\C)/C)/C)C)C	550.871	11.52256	1	1	1.178	87.826	1.028	-0.672	No	Yes	No	No	1.349	2.184	No	No	No
c1(ccc(c(c1C)/C=C/C(=C/C=C/C(=C/C=C/C=C(/C=C/C=C(/C=C/C=C(/CCCC(C)(C)O[C@@H]1O[C@@H]([C@H]([C@@H]([C@H]1O)O)O)CO)\C)\C)\C)/C)/C)C)C	713.012	9.34676	6	4	0.617	66.078	-0.948	-2.639	No	Yes	No	No	1.334	2.434	No	No	No
c1(ccc(c(c1C)/C=C/C(=C/C=C/C(=C/C=C/C=C(/C=C/C=C(/C=C/C=C(/CCCC(C)(O[C@@H]1O[C@@H]([C@H]([C@@H]([C@H]1O)O)O)COC(=O)CCCCCCCCCCCC)C)\C)\C)\C)/C)/C)C)C	909.346	14.20866	7	3	0.587	86.061	-1.613	-2.008	No	Yes	No	No	1.091	2.945	No	Yes	No
c1(ccc(c(c1C)/C=C/C(=C/C=C/C(=C/C=C/C=C(/C=C/C=C(/C=C/C=C(/CCCC(C)(O[C@@H]1O[C@@H]([C@H]([C@@H]([C@H]1O)O)O)COC(=O)CCCCCCCCCCCCCCC)C)\C)\C)\C)/C)/C)C)C	951.427	15.37896	7	3	0.551	88.237	-1.701	-1.973	No	Yes	No	No	1.135	2.799	No	Yes	No
C1[C@@H](C[C@]([C@](C1(C)C)(/C=C/C1=C/C(=C/C(=C/C=C/C=C/C=C(\C)/C#CC2=C(C[C@H](CC2(C)C)O)C)/C)/OC1=O)O)(O)C)O	588.785	6.0785	6	4	0.677	88.27	-0.742	-2.7	No	Yes	No	No	0.383	2.335	No	Yes	No
C1[C@@H](C[C@@]([C@@](C1(C)C)(/C=C/C1=C/C(=C/C(=C/C=C/C=C/C=C(\C)/C=C=C2C(C[C@@H](C[C@]2(O)C)OC(=O)C)(C)C)/C)/OC1=O)O)(C)O)O	648.837	6.1619	8	4	0.579	80.987	-1.186	-3.009	No	Yes	No	No	0.361	2.412	No	Yes	No
C1(=C(C(=O)[C@@H](C1(C)C)O)C)/C=C/C(=C/C=C/C(=C/C=C/C=C(/C=C/C=C(/C=C/C1=C(C(=O)[C@@H](C1(C)C)O)C)\C)\C)/C)/C	568.798	8.1252	4	2	0.526	91.498	0.092	-1.537	No	Yes	No	No	1.088	3.885	No	No	No
C1C(C(=O)C(=C(C1(C)C)C#C/C(=C/C=C/C(=C/C=C/C=C(/C=C/C=C(\C)/C(=O)C)\C)/C)/C)C)O	458.642	6.709	3	1	1.43	94.41	-0.114	-1.542	No	Yes	No	No	1.163	2.073	No	No	No
C1[C@@H](C[C@@]([C@@](C1(C)C)(/C=C/C(=C/C=C/C(=C/C=C/C=C(/C=C/C=C(/C#CC1=C(C[C@H](CC1(C)C)O)C)\C)\C)/C)/C)O)(O)C)O	600.884	8.1602	4	4	0.724	90.54	-0.587	-1.577	No	Yes	No	No	0.794	2.512	No	No	No
C1(CC(=O)C=C([C@H]1/C=C/C(=C/C=C/C(=C/C=C/C=C(/C(=O)OC)\C)/C)/C)C)(C)C	394.555	6.2284	3	0	1.3	95.029	0.096	-1.786	No	Yes	No	No	1.654	1.729	No	Yes	No
C1[C@@H](CC(=C(C1(C)C)/C=C/C(=C/C=C/C(=C/C=C/C=C(/C=C/C=C(/C=C/[C@@H]1C(C[C@H](C=C1C)OC(=O)CCCCCCCCCCCCCCC)(C)C)\C)\C)/C)/C)C)OC(=O)CCCCCCCCCCCCCCC	1045.716	22.4677	4	0	1.49	83.031	-1.674	-1.022	No	Yes	No	No	0.906	2.555	No	No	No
C(=O)(/C(=C/C=C/C(=C/C=C/C=C(/C=C/C=C(/C#CC1=C(C[C@H](CC1(C)C)O)C)\C)\C)/C)/C)C[C@@]12[C@](C[C@H](CC1(C)C)O)(C)O2	598.868	8.6088	4	2	0.548	90.863	-0.091	-1.418	No	Yes	No	No	0.35	2.257	No	No	No
C(=O)(/C(=C/C=C/C(=C/C=C/C=C(/C=C/C=C(/C#CC1=C(C[C@H](CC1(C)C)OC(=O)C)C)\C)\C)/C)/C)C[C@@]12[C@](C[C@H](CC1(C)C)O)(C)O2	640.905	9.1796	5	1	0.57	93.19	-0.32	-1.41	No	Yes	No	No	0.256	2.271	No	No	No
C(=O)(/C(=C/C=C/C(=C/C=C/C=C(/C=C/C=C(/C#CC1=C(C[C@H](CC1(C)C)OC(=O)C)C)\C)\C)/C)/C)C[C@@]12[C@](C[C@H](CC1(C)C)OC(=O)CC[C@@H]1/C/3=C\4/c5c(c(c([nH]5)/C=C\5/C(=C(C(=N5)/C=c/5\[nH]/c(=C\C(=N3)[C@H]1C)/c(c5C=C)C)C)CC)C)C(=O)C4)(C)O2	1157.55	16.87346	9	2	0.859	100	-1.484	-2.288	Yes	Yes	No	Yes	-2.232	2.082	No	No	No
C1[C@@H](C[C@@]2([C@@](C1(C)C)(C#C/C(=C/C=C/C(=C/C=C/C=C(/C=C/C=C(/C=C=C1C(C[C@@H](C[C@@]1(C)O)OC(=O)C)(C)C)\C)\C)/C)/CO)O2)C)O	656.904	7.7088	6	3	0.79	89.023	-0.823	-2.554	No	Yes	No	No	0.305	2.485	No	No	No
C1(C[C@@H](C[C@@](C1=C=CC(=O)C)(C)O)O)(C)C	224.3	1.5888	3	2	1.269	94.513	-0.044	-3.258	No	No	No	No	1.265	1.625	No	No	No
C1[C@@H](CC(=C(C1(C)C)C#C/C(=C/C=C/C(=C/C=C/C=C(/C=C/C=C(/C=C/[C@]1(C(C[C@@H](C=C1C)O)(C)C)O)\C)\C)/C)/C)C)O	582.869	8.9654	3	3	1.191	89.422	-0.511	-1.282	No	Yes	No	No	0.82	2.484	No	Yes	No
CC(=CCC/C(=C/CCC(=O)C)/C)C	194.318	4.0483	1	0	1.505	94.241	0.653	-1.922	No	No	No	No	1.588	1.559	No	No	Yes
C(=O)/C=C/C(=C/C=C/C(=C/C=C/C(=C/C=C/C=C(/C=C/C=C(/C=C/C1=C(C(=O)C(CC1(C)C)O)C)\C)\C)/C)/C)/C	538.772	8.9304	3	1	1.401	92.31	-0.606	-1.512	No	Yes	No	No	1.397	2.023	No	No	No
C1C(C(=O)C(=C(C1(C)C)/C=C/C(=C/C=C/C(=C/C=C/C=C(/C=C/C=C(/C=C/C=C(/C=C/C=C/C(=O)C)\C)\C)\C)/C)/C)C)O	578.837	9.8767	3	1	1.417	91.992	-0.383	-1.389	No	Yes	No	No	1.354	2.475	No	No	No
C1[C@@H](CC(=C(C1(C)C)/C=C/C(=C/C=C/C(=C/C=C/C=C(/C=C/C=C(/C=C/C=C(\CCC=C(C)C)/C)\C)\C)/C)/C)C)O	552.887	11.7427	1	1	1.215	88.743	0.812	-0.919	No	Yes	No	No	1.317	2.351	No	No	No
C1CCC(=C)C(C1(C)C)/C=C/C(=C/C=C/C(=C/C=C/C=C(/C=C/C=C(/C=C/C1C(CCCC1=C)(C)C)\C)\C)/C)/C	536.888	12.3176	0	0	1.299	91.981	1.005	-0.153	No	Yes	No	No	1.098	2.346	No	No	No
C1[C@@H](CC(=C(C1(C)C)/C=C/C(=C/C=C/C(=C/C=C/C=C(/C=C/CO)\C)/C)/C)C)O	394.599	6.5398	2	2	1.182	90.078	-0.134	-1.861	No	Yes	No	No	1.733	1.977	No	Yes	No
C(=O)(/C(=C/C=C/C(=C/C=C/C=C(/C=C/C=C(/C=C=C1C(C[C@@H](C[C@]1(O)C)O)(C)C)\C)\C)/C)/C)C[C@@]12[C@@](C[C@H](CC1(C)C)O)(O2)C	616.883	8.1214	5	3	0.654	89.783	-0.898	-1.816	No	Yes	No	No	0.425	2.413	No	No	No
C(=O)(/C(=C/C=C/C(=C/C=C/C=C(/C=C/C=C(/C=C=C1C(C[C@@H](C[C@]1(O)C)OS(=O)(=O)[O-])(C)C)\C)\C)/C)/C)C[C@@]12[C@@](C[C@H](CC1(C)C)O)(O2)C.[Na+]	718.929	4.6099	8	2	0.838	42.609	-1.281	-3.056	No	Yes	No	No	0.493	2.23	No	No	No
C(=O)(/C(=C/C=C/C(=C/C=C/C=C(/C=C/C=C(/C=C=C1C(C[C@@H](C[C@]1(O)C)O)(C)C)\C)\C)/C)/C)C[C@@]12[C@@](C[C@H](CC1(C)C)OC(=O)CC)(O2)C	672.947	9.0823	6	2	0.705	90.881	-0.653	-2.31	No	Yes	No	No	0.378	2.451	No	No	No
C(=O)(/C(=C/C=C/C(=C/C=C/C=C(/C=C/C=C(/C=C=C1C(C[C@@H](C[C@]1(O)C)OC(=O)C)(C)C)\C)\C)/C)/C)C[C@@]12[C@@](C[C@H](CC1(C)C)O)(O2)C	658.92	8.6922	6	2	0.813	90.808	-0.595	-2.296	No	Yes	No	No	0.328	2.431	No	No	No
C(=O)(/C(=C/C=C/C(=C/C=C/C=C(/C=C/C=C(/C=C=C1C(C[C@@H](C[C@]1(O)C)OC(=O)C)(C)C)\C)\C)/C)/C)C[C@@]12[C@@](C[C@H](CC1(C)C)OC(=O)CC[C@@H]1/C/3=C\4/c5c(c(c([nH]5)/C=C\5/C(=C(C(=N5)/C=c/5\[nH]/c(=C\C(=N3)[C@H]1C)/c(c5C=C)C)C)CC)C)C(=O)C4)(O2)C	1175.565	16.38606	10	3	0.734	100	-2.04	-2.43	No	Yes	No	No	-2.164	2.135	No	Yes	No
C(=O)(/C(=C/C=C/C(=C/C=C/C=C(/C=C/C=C(/C=C=C1C(C[C@@H](C[C@]1(O)C)OC(=O)C)(C)C)\C)\C)/C)/C)C[C@@]12[C@@](C[C@H](CC1(C)C)OC(=O)CC)(O2)C	714.984	9.6531	7	1	0.818	96.007	-0.857	-2.236	No	Yes	No	No	0.279	2.454	No	No	No
C1[C@@H](C(=O)C(=C(C1(C)C)/C=C/C(=C/C=C/C(=C/C=C/C=C(/C=C/C=C(/C=C/[C@@H]1C(C[C@H](C=C1C)O)(C)C)\C)\C)/C)/C)C)O	582.869	9.5823	3	2	1.405	89.76	-0.271	-1.232	No	Yes	No	No	0.899	2.537	No	No	No
C1C(CC2(C(=CC(/C(=C/C=C/C(=C/C=C/C=C(/C=C/C=C(/C=C/C3(C(CC(C=C3C)O)(C)C)O)\C)\C)/C)/C)O2)C1(C)C)C)O	600.884	8.7294	4	3	0.546	88.731	-0.635	-1.531	No	Yes	No	No	0.507	2.372	No	No	No
C1[C@@H](C(=O)C(=C(C1(C)C)/C=C/C(=C/C=C/C(=C/C=C/C=C(/C=C/C=C(/C=C/C=C(/C=C/CC(C)(O)C)\C)\C)\C)/C)/C)C)O	582.869	9.8925	3	2	1.396	88.915	-0.391	-1.43	No	Yes	No	No	1.215	2.551	No	No	No
C1[C@@H](C[C@@]2(C(=CC(/C(=C/C=C/C(=C/C=C/C=C(/C=C/C=C(/C=C/[C@@H]3C(C[C@H](C=C3C)O)(C)C)\C)\C)/C)/C)O2)C1(C)C)C)O	584.885	9.6145	3	2	1.153	88.921	-0.353	-1.232	No	Yes	No	No	0.474	2.331	No	No	No
C1CCC2(C(=CC(/C(=C/C=C/C(=C/C=C/C=C(/C=C/C=C(/C=C/C3C(CCC=C3C)(C)C)\C)\C)/C)/C)O2)C1(C)C)C	552.887	11.6729	1	0	1.195	91.178	0.835	-1.67	No	Yes	No	No	0.488	1.991	No	No	No
C1C(CC(/C(=C\C(/C(=C/C=C/C(=C/C=C/C=C(/CC=C)\C)/C)/C)O)/C1(C)C)(O)C)O	412.614	5.733	3	3	1.136	93.279	-0.669	-2.039	No	Yes	No	No	1.426	1.998	No	Yes	No
C(=C\[C@]12[C@H](C(=O)[C@H](CC1(C)C)O2)C)/C(=C/C=C/C(=C/C=C/C=C(/C=C/C=C(/C#CC1=C(C=CCC1(C)C)C)\C)\C)/C)/C	562.838	10.0751	2	0	1.281	94.779	0.718	-1.409	No	Yes	No	No	0.395	2.116	No	No	No
C1=C(/C(=C/C=C(/C=C/C=C(/C=C/C=C/C(=C/C=C/C(=C/C=C\2/C(=C[C@H](CC2(C)C)O)C)/C)/C)\C)\C)/C(CC1=O)(C)C)C	564.854	10.5316	2	1	1.342	89.424	0.355	-0.991	No	Yes	No	No	0.862	1.052	No	No	No
C1=C(/C(=C/C=C(/C=C/C=C(/C=C/C=C/C(=C/C=C/C(=C/C=C\2/C(=C[C@H](CC2(C)C)O)C)/C)/C)\C)\C)/C(C[C@@H]1O)(C)C)C	566.87	10.3234	2	2	1.331	86.899	0.318	-1.164	No	Yes	No	Yes	1.077	1.16	No	Yes	No
C1[C@@H](C(=O)C(=C(C1(C)C)/C=C/C(=C/C=C/C(=C/C=C/C=C(/C=C/C=C(/C=C/C1=C(C[C@H]([C@@H](C1(C)C)O)O)C)\C)\C)/C)/C)C)O	598.868	8.6972	4	3	0.584	89.677	-0.639	-1.534	No	Yes	No	No	0.959	2.585	No	No	No
C1[C@@H](C(=O)C(=C(C1(C)C)/C=C/C(=C/C=C/C(=C/C=C/C=C(/C=C/C=C(/C=C/C1=C(C[C@H]([C@@H](C1(C)C)O)O)C)\C)\C)/C)/C)C)OS(=O)(=O)[O-].[Na+]	700.914	5.1857	7	2	0.824	34.706	-1.098	-2.867	No	Yes	No	No	0.725	2.274	No	No	No
C1CC(=O)C(=C(C1(C)C)/C=C/C(=C/C=C/C(=C/C=C/C=C(/C=C/C=C(/C=C/C1=C(CCCC1(C)C)C)\C)\C)/C)/C)C	550.871	11.7848	1	0	1.451	91.904	0.784	-1.209	No	Yes	No	No	0.891	2.274	No	No	No
C1(C[C@H]2C[C@]([C@]1(/C=C/C(=C/C=C/C(=C/C=C/C=C(\C)/C=C/C=C(/C(=O)OC)\C)/C)/C)O2)(C)O)(C)C	478.673	6.878	4	1	1.156	93.27	-0.252	-1.874	No	Yes	No	No	1.183	1.982	No	No	No
C1[C@@H](C[C@@]2([C@@](C1(C)C)(/C=C/C(=C/C=C/C(=C/C=C/C=C(/C=C/C=C(/C=C=C1C(C[C@@H](C[C@@]1(C)O)OC(=O)C)(C)C)\C)\C)/C)/C)O2)C)O	642.921	9.2892	5	2	0.449	89.695	-0.324	-1.54	No	Yes	No	No	0.359	2.29	No	No	No
C(=C=C1C(C[C@@H](C[C@@]1(C)O)OC(=O)C)(C)C)/C=C/C(=C/C=C/C(=C/C=C/C=C(/C=C/C=C(/[C@@H]1C=C2C(C[C@@H](C[C@@]2(C)O1)O)(C)C)\C)\C)/C)/C	668.959	9.8454	5	2	0.54	89.788	-0.178	-1.258	No	Yes	No	No	0.345	3.51	No	No	No
C(=C=C1C(C[C@@H](C[C@@]1(C)O)OC(=O)C)(C)C)/C=C/C(=C/C=C/C(=C/C=C/C=C(/C=C/C=C(/[C@H]1C=C2C(C[C@@H](C[C@@]2(C)O1)O)(C)C)\C)\C)/C)/C	668.959	9.8454	5	2	0.54	89.788	-0.178	-1.258	No	Yes	No	No	0.345	3.51	No	No	No
C(=O)(/C(=C/C=C/C(=C/C=C/C=C(/C=C/C=C(/C(=O)OC)\C)\C)/C)/C)OC	356.462	4.7862	4	0	1.386	96.018	0.077	-2.112	No	Yes	No	No	1.249	1.757	No	No	No
C1C[C@@H](C(=C(C1(C)C)/C=C/C(=C/C=C/C(=C/C=C/C=C(/C=C/C=C(/C=C/C1C(CC[C@@H]([C@H]1C)O)(C)C)\C)\C)/C)/C)C)O	570.902	10.4832	2	2	1.19	88.158	-0.233	-1.608	No	Yes	No	No	0.97	2.431	No	No	No
C(=C(\CCCC(C)(O)C)/C)/CC/C(=C/C=C/C(=C/C=C/C=C(/C=C/C=C(/C=C/C=C(/CCCC(C)(O)C)\C)\C)\C)/C)/C	574.934	11.5516	2	2	1.143	84.917	-0.528	-0.995	No	Yes	No	No	1.639	2.945	No	No	No
C(=C(\CCCC(O)(C)C)/C)/C=C/C(=C/C=C/C(=C/C=C/C=C(/C=C/C=C(/C=C/C=C(/CCCC(C)(O)C)\C)\C)\C)/C)/C	572.918	11.3276	2	2	1.169	85.45	-0.49	-0.872	No	Yes	No	No	1.769	3.059	No	No	No
C(=C(\CC(C=C(C)C)O)/C)/C=C/C(=C/C=C/C(=C/C=C/C=C(/C=C/C=C(/C=C/C=C(/CC(C=C(C)C)O)\C)\C)\C)/C)/C	568.886	10.8796	2	2	1.192	87.75	-0.475	-0.858	No	Yes	No	No	1.948	2.998	No	No	No
C(=C(\CCCC(C)(O[C@@H]1O[C@@H]([C@H]([C@@H]([C@H]1O)O)O)CO)C)/C)/C=C/C(=C/C=C/C(=C/C=C/C=C(/C=C/C=C(/C=C/C=C(/CCCC(C)(C)O)\C)\C)\C)/C)/C	735.059	9.1518	7	5	0.416	54.383	-1.253	-2.954	No	Yes	No	No	1.545	3.478	No	No	No
C(=C(\CCCC(C)(O[C@@H]1O[C@@H]([C@H]([C@@H]([C@H]1O)O)O)CO)C)/C)/C=C/C(=C/C=C/C(=C/C=C/C=C(/C=C/C=C(/C=C/C=C(/CCCC(C)(C)O[C@@H]1O[C@@H]([C@H]([C@@H]([C@H]1O)O)O)CO)\C)\C)\C)/C)/C	897.2	6.976	12	8	-1.239	16.083	-1.823	-3.995	No	Yes	No	No	1.436	2.929	No	No	No
C(=C(\CCCC(C)(C)O[C@@H]1O[C@@H]([C@H]([C@@H]([C@H]1O)O)O)COC(=O)CC)/C)/C=C/C(=C/C=C/C(=C/C=C/C=C(/C=C/C=C(/C=C/C=C(/CCCC(C)(O[C@@H]1O[C@@H]([C@H]([C@@H]([C@H]1O)O)O)CO)C)\C)\C)\C)/C)/C	953.264	7.9369	13	7	-1.402	28.108	-2.204	-3.865	No	Yes	No	No	1.202	3.081	No	No	No
C(=C(\CCCC(C)(O[C@@H]1O[C@@H]([C@H]([C@@H]([C@H]1O)O)O)COC(=O)CCC)C)/C)/C=C/C(=C/C=C/C(=C/C=C/C=C(/C=C/C=C(/C=C/C=C(/CCCC(C)(C)O[C@@H]1O[C@@H]([C@H]([C@@H]([C@H]1O)O)O)COC(=O)CCC)\C)\C)\C)/C)/C	1037.382	9.678	14	6	-1.542	42.018	-2.63	-3.486	No	Yes	No	No	1.313	3.193	No	Yes	No
C1C(=O)CC([C@](C1(C)C)(/C=C/C(=C/C=C/C(=C/C=C/C=C(/C=C/C/C(=C/C(=O)O)/COC(=O)C)\C)/C)/C)O)C	536.709	6.7706	5	2	0.658	61.316	-0.662	-2.652	No	Yes	No	No	1.208	1.892	No	No	No
C1[C@@H](CC(=C)[C@](C1(C)C)(CC(=O)/C(=C/C=C/C(=C/C=C/C=C(/C=C/C=C(/CC[C@@H]1C(C[C@H]([C@H]2[C@]1(C)O2)O)(C)C)\C)\C)/C)/C)O)O	618.899	8.2123	5	3	0.614	89.849	-0.691	-1.939	No	Yes	No	No	0.561	2.423	No	No	No
[C@@]12(C[C@@H](C[C@@]([C@@]1(/C=C/C(=C\C(=O)O)/C)O)(C)OC2)O)C	282.336	1.2545	4	3	0.686	59.583	-0.573	-3.066	No	No	No	No	1.203	1.6	No	No	No
C1[C@@H](CC(=C(C1(C)C)/C=C/C(=C/C=C/C(=C/C=C/C=C(/C=C/C=C(/CC[C@@H]1C(C[C@H](C=C1C)O)(C)C)\C)\C)/C)/C)C)O	570.902	10.6273	2	2	1.179	87.799	-0.26	-1.661	No	Yes	No	No	0.916	2.418	No	No	No
C1C(=O)CC(C(C1(C)C)(/C=C/C(=C/C=C/C(=C/C=C/C=C(/C=C/C=C(/C(=O)O)\C)\C)/C)/C)O)C	464.646	6.8373	3	2	0.482	92.936	-0.153	-1.865	No	Yes	No	No	1.239	1.86	No	No	No
C1(CCCC2(C1=CC(=O)O2)C)(C)C	180.247	2.4384	2	0	1.618	97.01	0.284	-2.806	No	No	No	No	1.051	2.017	No	No	Yes
C(=C(\C=C\CC(O)(C)C)/C)/C=C/C(=C/C=C/C(=C/C=C/C=C(/C=C/C=C(/C=C/C=C(/C=C/CC(C)(O)C)\C)\C)\C)/C)/C	568.886	10.8796	2	2	1.194	86.463	-0.437	-0.766	No	Yes	No	No	1.8	3.116	No	No	No
C(=C(\C=C\CC(O)(C)C)/C)/C=C/C(=C/C=C/C(=C/C=C/C=C(/C=C/C=C(/C=C/C=C(/C=C/CC(C)(C)O[C@@H]1O[C@@H]([C@H]([C@@H]([C@H]1O)O)O)CO)\C)\C)\C)/C)/C	731.027	8.7038	7	5	0.471	52.894	-1.128	-2.933	No	Yes	No	No	1.562	2.983	No	No	No
C(=C(\C=C\CC(O)(C)C)/C)/C=C/C(=C/C=C/C(=C/C=C/C=C(/C=C/C=C(/C=C/C=C(/C=C/CC(C)(C)O[C@@H]1O[C@@H]([C@H]([C@@H]([C@H]1O)O)O)COC(=O)CCC)\C)\C)\C)/C)/C	801.118	10.0548	8	4	0.505	65.862	-1.532	-2.678	No	Yes	No	No	1.497	3.554	No	No	No
C(#C/C(=C/C=C/C(=C/C=C/C=C(/C=C/C=C(/C(=C/C(=O)C1(C(CC(C1)O)(C)C)C)/O)\C)\C)/C)/C)c1c(c(c(cc1)C)C)C	578.837	9.61536	3	2	1.388	90.611	0.165	-1.144	No	Yes	No	No	0.84	2.669	No	No	No
C1[C@@H](CC(=C(C1(C)C)C#C/C(=C/C=C/C(=C/C=C/C=C(/C=C/C=C(/C=C/C1=C(C[C@H](CC1(C)C)O)C)\C)\C)/C)/C)C)O	566.87	9.9946	2	2	1.215	89.283	-0.18	-1.502	No	Yes	No	No	0.775	2.442	No	No	No
C1[C@H]2C[C@@]([C@](C1(C)C)(/C=C/C(=C/C=C/C(=C/C=C/C=C(/C=C/C=C(/C#CC1=C(C[C@H](CC1(C)C)O)C)\C)\C)/C)/C)O2)(C)O	582.869	9.2058	3	2	1.179	90.13	-0.357	-1.225	No	Yes	No	No	0.407	2.356	No	No	No
C1[C@@H](C[C@@]2([C@@](C1(C)C)(/C=C/C(=C/C=C/C(=C/C=C/C=C(/C=C/C=C(/C#CC1=C(C[C@H](CC1(C)C)O)C)\C)\C)/C)/C)O2)C)O	582.869	9.2058	3	2	1.175	90.108	-0.393	-1.228	No	Yes	No	No	0.381	2.141	No	No	No
C1[C@@H](C[C@]2([C@](C1(C)C)(/C=C/C(=C/C=C/C(=C/C=C/C=C(/C=C/C=C(/C#CC1=C(C[C@H](CC1(C)C)O)C)\C)\C)/C)/C)O2)C)O	582.869	9.2058	3	2	1.175	90.108	-0.393	-1.228	No	Yes	No	No	0.381	2.141	No	No	No
C1[C@@H](C[C@@]2(C(=CC(/C(=C/C=C/C(=C/C=C/C=C(/C=C/C=C(/C#CC3=C(C[C@H](CC3(C)C)O)C)\C)\C)/C)/C)O2)C1(C)C)C)O	582.869	9.2058	3	2	1.177	89.898	-0.3	-1.119	No	Yes	No	No	0.35	2.33	No	No	No
C1[C@@H](C[C@@]2(C(=C[C@@H](/C(=C/C=C/C(=C/C=C/C=C(/C=C/C=C(/C#CC3=C(C[C@H](CC3(C)C)O)C)\C)\C)/C)/C)O2)C1(C)C)C)O	582.869	9.2058	3	2	1.177	89.898	-0.3	-1.119	No	Yes	No	No	0.35	2.33	No	No	No
C1[C@@H](C[C@@]2(C(=C[C@H](/C(=C/C=C/C(=C/C=C/C=C(/C=C/C=C(/C#CC3=C(C[C@H](CC3(C)C)O)C)\C)\C)/C)/C)O2)C1(C)C)C)O	582.869	9.2058	3	2	1.177	89.898	-0.3	-1.119	No	Yes	No	No	0.35	2.33	No	No	No
C(=C\C(=C\C=C\C(=C\C=C\C=C(\C=C\C=C(\C=C\C=C(\C=C\CC(C)(O)C)/C)/C)/C)\C)\C)/C=C(/C=C/[C@@H](C(C)(O)C)O[C@@H]1O[C@H]([C@@H]([C@H]([C@H]1O)O)O)C)\C	731.027	8.7022	7	5	0.457	57.211	-1.202	-2.992	No	Yes	No	No	1.541	2.452	No	No	No
C1CCC(=C(C1(C)C)/C=C/C(=C/C=C/C(=C/C=C/C=C(/C=C/C=C(/C=C/C=C(/C=C/[C@@H](C(C)(O)C)O)\C)\C)\C)/C)/C)C	568.886	10.7135	2	2	1.17	88.838	-0.169	-1.478	No	Yes	No	No	1.311	2.45	No	Yes	No
C1CC(=O)C(=C(C1(C)C)/C=C/C(=C/C=C/C(=C/C=C/C=C(/C=C/C=C(/C=C/C=C(/C=C/CC(C)(O)C)\C)\C)\C)/C)/C)C	566.87	10.9217	2	1	1.418	90.179	-0.319	-1.209	No	Yes	No	No	1.208	2.434	No	No	No
C(=C(\C=C\C(=O)C(O)(C)C)/C)/C=C/C(=C/C=C/C(=C/C=C/C=C(/C=C/C=C(/CC/C=C(/CCC=C(C)C)\C)\C)\C)/C)/C	568.886	11.3118	2	1	1.219	88.263	-0.262	-0.643	No	Yes	No	No	1.73	2.995	No	No	No
C(=C(\C=C\CC(C)(O)C)/C)/C=C/C(=C/C=C/C(=C/C=C/C=C(/C=C/C=C(/CC/C=C(/CCC=C(C)C)\C)\C)\C)/C)/C	554.903	12.1328	1	1	1.199	87.213	0.854	-0.467	No	Yes	No	No	1.738	2.861	No	No	No
C(=C(\C=C\CC(C)(O[C@@H]1O[C@@H]([C@H]([C@@H]([C@H]1O)O)O)CO)C)/C)/C=C/C(=C/C=C/C(=C/C=C/C=C(/C=C/C=C(/CC/C=C(/CCC=C(C)C)\C)\C)\C)/C)/C	717.044	9.957	6	4	0.526	63.132	-1.094	-2.658	No	Yes	No	No	1.631	3.439	No	No	No
C1(CC(=O)C(=C(C1(C)C)/C=C/C(=C/C=C/C(=C/C=C/C=C(/C=C/C=C(/C=C/C=C(/C=C/CC(C)(O)C)\C)\C)\C)/C)/C)C)O	582.869	9.8925	3	2	1.396	88.915	-0.391	-1.43	No	Yes	No	No	1.26	2.551	No	No	No
C1(CC(=O)C=C([C@@]1(CCC(=O)C)O)C)(C)C	224.3	2.032	3	1	1.268	95.301	-0.058	-2.87	No	No	No	No	1.231	1.99	No	No	Yes
C(=C\C(=C\C=C\C(=C\C=C\C=C(\C=C\C=C(\C#CC1C(C(C(CC1(C)C)O)OS(=O)(=O)[O-])C)/C)/C)\C)\C)/C1C(CC([C@H](C1C)OS(=O)(=O)[O-])O)(C)C.[Na+].[Na+]	806.992	0.7848	10	2	-0.265	0	-1.78	-3.825	No	Yes	No	No	0.865	2.457	No	No	No
C1=C(C(=O)C(=C(C1(C)C)/C=C/C(=C/C=C/C(=C/C=C/C=C(/C=C/C=C(/C=C/C=C(/C=C/CC(C)(O)C)\C)\C)\C)/C)/C)C)O	580.853	10.5834	3	2	1.392	87.303	-0.385	-1.286	No	Yes	No	No	1.137	2.589	No	No	No
C1[C@@H](CC(=C(C1(C)C)/C=C/C(=C/C=C/C(=C/C=C/C=C(/C=C\1/C=C(CC[C@@H]2C(C[C@H](C=C2C)O)(C)C)C(=O)O1)\C)/C)/C)C)O	598.868	9.4919	4	2	0.903	87.774	-0.036	-2.524	No	Yes	No	Yes	0.407	1.319	No	Yes	No
C1[C@@H](CC(=C(C1(C)C)/C=C/C(=C/C=C/C(=C/C=C/C=C(/C=C/C=C(/C=C/[C@]1(C(C[C@@H](C=C1C)O)(C)C)O)\C)\C)/C)/C)C)O	584.885	9.5182	3	3	1.166	88.115	-0.563	-1.365	No	Yes	No	No	0.956	2.478	No	Yes	No
C1[C@@H](C[C@@](C(=C=C/C(=C/C=C/C(=C/C=C/C=C(/C=C/C=C(/C=C/C2=C(C[C@H](CC2(C)C)O)C)\C)\C)/C)/C)C1(C)C)(C)O)O	584.885	9.5072	3	3	1.158	87.781	-0.27	-1.344	No	Yes	No	No	0.861	2.612	No	Yes	No
C1(C[C@@H](CC(=C1/C=C/C(=C/C=C/C(=C/C=C/C=C(/C=C/C=C(/C=C=C1[C@](C[C@H](CC1(C)C)OC(=O)C)(C)O)\C)\C)/C)/C)C)O)(C)C	626.922	10.078	4	2	0.317	88.614	-0.803	-1.247	No	Yes	No	No	0.763	2.436	No	No	No
C1[C@H]2C[C@@]([C@](C1(C)C)(/C=C/C(=C/C=C/C(=C/C=C/C=C(/C=C/C=C(/C=C/[C@@]13C(C[C@@H](C[C@@]1(C)O)O3)(C)C)\C)\C)/C)/C)O2)(C)O	600.884	8.9698	4	2	1.119	89.898	-0.327	-1.575	No	Yes	No	No	0.558	2.279	No	No	No
C1[C@H]2C[C@@]([C@](C1(C)C)(/C=C/C1=C/C(=C/C(=C/C=C/C=C/C=C(\C)/C#CC3=C(C[C@H](CC3(C)C)OC(=O)C)C)/C)/OC1=O)O2)(C)O	612.807	7.6949	6	1	0.706	95.12	-0.47	-2.422	No	Yes	No	No	0.141	2.022	No	No	No
C1(CC(=O)C=C(C1CCC(C)OC1O[C@@H]([C@H]([C@@H]([C@H]1O)O)O)CO)C)(C)C	372.458	0.5331	7	4	0.084	50.805	-0.994	-3.876	No	No	No	No	1.314	2.182	No	No	No
C1[C@@H](C[C@@]2([C@@](C1(C)C)(/C=C/C(=C/C=C/C(=C/C=C/C=C(/C=C/C=C(/C=C/[C@@]13C(C[C@@H](C[C@]1(O)C)O3)(C)C)\C)\C)/C)/C)O2)C)O	600.884	8.9698	4	2	0.411	89.876	-0.363	-1.578	No	Yes	No	No	0.398	2.137	No	No	No
C1[C@@H](CC(=C(C1(C)C)/C=C/C(=C/C=C/C(=C/C=C/C=C(/C=C/C=C(/C=C/[C@@]12C(C[C@@H](C[C@]1(O)C)O2)(C)C)\C)\C)/C)/C)C)O	584.885	9.7586	3	2	1.151	89.051	-0.15	-1.303	No	Yes	No	No	0.522	2.324	No	No	No
C1[C@@H](C[C@@]2(C(=CC(/C(=C/C=C/C(=C/C=C/C=C(/C=C/C=C(/C=C/[C@@]34C(C[C@@H](C[C@@]3(C)O)O4)(C)C)\C)\C)/C)/C)O2)C1(C)C)C)O	600.884	8.9698	4	2	1.118	89.666	-0.27	-1.468	No	Yes	No	No	0.366	2.259	No	No	No
C1C[C@@H]([C@H]([C@@H](C1(C)C)/C=C/C(=C\C=C\C(=C\C=C\C=C(\C=C\C=C(/C=C/C=C/[C@@H]1C(CC[C@@H]([C@H]1C)O)(C)C)\C)/C)\C)/C)C)O	598.956	10.9752	2	2	1.194	88.159	-0.291	-1.446	No	Yes	No	No	0.989	2.473	No	No	No
C1CC(=O)[C@H]([C@@H](C1(C)C)/C=C/C(=C\C=C\C(=C\C=C\C=C(\C=C\C=C(/C=C/C=C/[C@@H]1C(CC[C@@H]([C@H]1C)O)(C)C)\C)/C)\C)/C)C	596.94	11.1834	2	1	1.43	90.878	-0.257	-1.314	No	Yes	No	No	0.934	2.464	No	No	No
C1CC(=O)[C@H]([C@@H](C1(C)C)/C=C/C(=C\C=C\C(=C\C=C\C=C(\C=C\C=C(/C=C/C=C/[C@@H]1C(CCC(=O)[C@H]1C)(C)C)\C)/C)\C)/C)C	594.924	11.3916	2	0	1.535	93.644	-0.222	-1.148	No	Yes	No	No	0.879	2.396	No	No	No
C1[C@@H](CC(=C(C1(C)C)/C=C/C(=C/C=C/C(=C/C=C/C=C(/C=C/C=C(/C=C/C1=C(CCCC1(C)C)C)\C)\C)/C)/C)C)O[C@@H]1O[C@@H]([C@H]([C@@H]([C@H]1O)O)O)CO	715.028	9.4008	6	4	0.559	73.129	-0.957	-2.596	No	Yes	No	No	0.653	2.511	No	No	No
C1C(CC2(C(C1(C)C)(/C=C/C(=C/C=C/C(=C/C=C/C=C(/C=C/C=C(/C=C/C13C(CCCC1(C)O3)(C)C)\C)\C)/C)/C)O2)C)O	584.885	9.999	3	1	1.136	91.165	-0.319	-2.353	No	Yes	No	No	0.373	1.946	No	No	No
C1C(CC(=C(C1(C)C)/C=C/C(=C/C=C/C(=C/C=C/C=C(/C=C/C=C(/C1C=C2C(CCCC2(C)O1)(C)C)\C)\C)/C)/C)C)O	568.886	10.7878	2	1	1.182	90.5	0.665	-1.949	No	Yes	No	No	0.468	2.134	No	No	No
C1[C@@H](CC(=C(C1(C)C)/C=C/C(=C/C=C/C(=C/C=C/C=C(/C=C/C=C(/C=C/[C@]12C(CCC[C@@]1(C)O2)(C)C)\C)\C)/C)/C)C)O	568.886	10.7878	2	1	1.175	90.34	-0.106	-1.853	No	Yes	No	No	0.498	1.982	No	No	No
C1[C@@H](C[C@@]2([C@@](C1(C)C)(/C=C/C(=C/C=C/C(=C/C=C/C=C(/C=C/C=C(/C=C/C1=C(CCCC1(C)C)C)\C)\C)/C)/C)O2)C)O	568.886	10.7878	2	1	1.175	90.01	-0.207	-1.84	No	Yes	No	No	0.502	1.984	No	No	No
C1C(CC2(C(C1(C)C)(/C=C/C(=C/C=C/C(=C/C=C/C=C(/C=C/C=C(/C1C=C3C(CCCC3(C)O1)(C)C)\C)\C)/C)/C)O2)C)O	584.885	9.999	3	1	1.143	91.325	-0.234	-2.449	No	Yes	No	No	0.344	1.862	No	No	No
C1[C@@H](C[C@@]2(C(=C[C@@H](/C(=C/C=C/C(=C/C=C/C=C(/C=C/C=C(/C=C/C3=C(CCCC3(C)C)C)\C)\C)/C)/C)O2)C1(C)C)C)O	568.886	10.7878	2	1	1.177	89.8	0.652	-1.937	No	Yes	No	No	0.471	2.191	No	No	No
C1C(CC2(C(=CC(/C(=C/C=C/C(=C/C=C/C=C(/C=C/C=C(/C3C=C4C(CCCC4(O3)C)(C)C)\C)\C)/C)/C)O2)C1(C)C)C)O	584.885	9.999	3	1	1.145	91.115	-0.141	-2.545	No	Yes	No	No	0.312	2.001	No	No	No
C1CCC(=C(C1(C)C)/C=C/C(=C/C=C/C(=C/C=C/C=C(/C=C/C=C(/C=C/C(=O)C1(C(CC(=O)C1)(C)C)C)\C)\C)/C)/C)C	566.87	11.0437	2	0	1.389	93.153	-0.005	-1.468	No	Yes	No	No	0.815	2.177	No	No	No
C1CCC2(C(=CC(/C(=C/C=C/C(=C/C=C/C=C(/C=C/C=C(/C=C/C(=O)[C@]3(C(C[C@@H](C3)O)(C)C)C)\C)\C)/C)/C)O2)C1(C)C)C	584.885	10.0467	3	1	1.334	91.131	-0.039	-2.236	No	Yes	No	No	0.448	2.212	No	No	No
C1CC[C@@]2([C@@](C1(C)C)(/C=C/C(=C/C=C/C(=C/C=C/C=C(/C=C/C=C(/C=C/C(=O)[C@]1(C(C[C@@H](C1)O)(C)C)C)\C)\C)/C)/C)O2)C	584.885	10.0467	3	1	1.339	91.341	-0.132	-1.278	No	Yes	No	No	0.478	2.048	No	No	No
C1CCC(=C(C1(C)C)/C=C/C(=C/C=C/C(=C/C=C/C=C(/C=C/C=C(/C=C/C(=O)[C@]1(C(C[C@@H](C1)O)(C)C)C)\C)\C)/C)/C)C	568.886	10.8355	2	1	1.378	90.676	-0.034	-1.641	No	Yes	No	No	0.879	2.321	No	No	No
C1C(C(C(=C(C1(C)C)/C=C/C(=C/C=C/C(=C/C=C/C=C(/C=C/C=C(/C=C/C1=C(C(C(CC1(C)C)O)O)C)\C)\C)/C)/C)C)O)O	600.884	8.489	4	4	0.639	88.468	-0.66	-1.701	No	Yes	No	No	1.142	2.576	No	No	No
C1(C[C@H](CC(=C1[C@H](CC(=O)O)O)C)O)(C)C	228.288	1.3194	3	3	0.659	51.125	-0.65	-3.391	No	No	No	No	1.196	1.511	No	No	No
C1[C@@H](CC(=C(C1(C)C)C#C/C(=C/C=C/C(=C/C=C/C=C(/C=C/C=C(/C=C/[C@@H]1C(CCC=C1C)(C)C)\C)\C)/C)/C)C)O	550.871	10.8797	1	1	1.24	90.82	0.753	-1.234	No	Yes	No	No	0.798	2.288	No	No	No
C(=O)(/C(=C/C=C/C(=C/C=C/C=C(/C=C/C=C(/C(=O)O[C@@H]1O[C@@H]([C@H]([C@@H]([C@H]1O)O)O)CO[C@@H]1O[C@@H]([C@H]([C@@H]([C@H]1O)O)O)CO)\C)\C)/C)/C)O[C@@H]1O[C@@H]([C@H]([C@@H]([C@H]1O)O)O)CO[C@@H]1O[C@@H]([C@H]([C@@H]([C@H]1O)O)O)CO	976.972	-5.2252	24	14	-1.34	0	-2.755	-6.769	No	No	No	No	1.744	2.612	No	No	No
C(=O)(/C(=C/C=C/C(=C/C=C/C=C(/C=C/C=C(/C(=O)O)\C)\C)/C)/C)O[C@@H]1O[C@@H]([C@H]([C@@H]([C@H]1O)O)O)CO	490.549	1.8679	8	5	-0.438	16.116	-1.139	-3.678	No	No	No	No	1.95	2.15	No	No	No
C(=C\C=C\C(=C\C=C\C=C(\C=C\C=C(\C(=O)O[C@@H]1O[C@@H]([C@H]([C@@H]([C@H]1O)O)O)CO)/C)/C)\C)(\C)/C(=O)O[C@@H]1O[C@@H]([C@H]([C@@H]([C@H]1O)O)O)CO	652.69	-0.8736	14	8	-0.776	0	-1.559	-4.82	No	No	No	No	1.827	2.455	No	No	No
C(=C\C=C\C(=C\C=C\C=C(\C=C\C=C(\C(=O)O)/C)/C)\C)(\C)/C(=O)O[C@@H]1O[C@@H]([C@H]([C@@H]([C@H]1O)O)O)CO[C@@H]1O[C@@H]([C@H]([C@@H]([C@H]1O)O)O)CO	652.69	-0.3079	13	8	-0.661	0	-1.738	-4.818	No	No	No	No	1.673	2.471	No	No	No
C(=C\C=C\C(=C\C=C\C=C(\C=C\C=C(\C(=O)O[C@@H]1O[C@@H]([C@H]([C@@H]([C@H]1O)O)O)CO)/C)/C)\C)(\C)/C(=O)O[C@@H]1O[C@@H]([C@H]([C@@H]([C@H]1O)O)O)CO[C@@H]1O[C@@H]([C@H]([C@@H]([C@H]1O)O)O)CO	814.831	-3.0494	19	11	-1.079	0	-2.158	-5.85	No	No	No	No	1.567	2.573	No	No	No
C(=O)(/C(=C/C=C/C(=C/C=C/C=C(/C=C/C=C(/C=O)\C)\C)/C)/C)O	312.409	4.7237	2	1	1.522	94.637	-0.104	-2.131	No	Yes	No	No	1.05	1.701	No	No	No
C(=O)/C(=C/C=C/C(=C/C=C/C=C(/C=C/C=C(/C=O)\C)\C)/C)/C	296.41	4.838	2	0	1.374	96.013	-0.04	-1.56	No	Yes	No	No	0.511	1.511	No	No	Yes
C(=O)(/C(=C/C=C/C(=C/C=C/C=C(/C=C/C=C(/C(=O)O)\C)\C)/C)/C)O	328.408	4.6094	2	2	0.466	94.309	-0.178	-2.272	No	Yes	No	No	1.197	1.85	No	No	No
C(=C\C=C\C(=C\C=C\C=C(\C=C\C=C(\C(=O)OC)/C)/C)\C)(\C)/C(=O)O[C@@H]1O[C@@H]([C@H]([C@@H]([C@H]1O)O)O)CO	504.576	1.9563	9	4	0.084	38.342	-1.162	-3.716	No	No	No	No	2.04	2.142	No	Yes	No
C(=C\C=C\C(=C\C=C\C=C(\C=C\C=C(\C(=O)O[C@@H]1O[C@@H]([C@H]([C@@H]([C@H]1O[C@@H]1O[C@@H]([C@H]([C@@H]([C@H]1O)O)O)CO)O)O)CO[C@@H]1O[C@@H]([C@H]([C@@H]([C@H]1O)O)O)CO)/C)/C)\C)(\C)/C(=O)O[C@@H]1O[C@@H]([C@H]([C@@H]([C@H]1O)O)O)CO[C@@H]1O[C@@H]([C@H]([C@@H]([C@H]1O)O)O)CO	1139.113	-7.401	29	17	-1.374	0	-3.013	-7.83	No	No	No	No	1.597	2.469	No	No	No
C(=C\C=C\C(=C\C=C\C=C(\C=C\C=C(\C(=O)O[C@@H]1O[C@@H]([C@H]([C@@H]([C@H]1O[C@@H]1O[C@@H]([C@H]([C@@H]([C@H]1O)O)O)CO)O)O)CO[C@@H]1O[C@@H]([C@H]([C@@H]([C@H]1O)O)O)CO)/C)/C)\C)(\C)/C(=O)O[C@@H]1O[C@@H]([C@H]([C@@H]([C@H]1O[C@@H]1O[C@@H]([C@H]([C@@H]([C@H]1O)O)O)CO)O)O)CO[C@@H]1O[C@@H]([C@H]([C@@H]([C@H]1O)O)O)CO	1301.254	-9.5768	34	20	-1.366	0	-3.271	-8.781	No	No	No	No	1.822	2.479	No	No	No
C(#CC1=C(C[C@H](CC1(C)C)O)C)/C(=C/C=C/C(=C/C=C/C=C(/C=C/C=C(/C(=O)C/C(=C(/CC(CC(=O)C)O)\C)/C)\C)\C)/C)/C	598.868	8.9667	4	2	0.536	91.11	-0.095	-1.661	No	Yes	No	No	1.114	3.224	No	No	No
C(#CC1=C(C[C@H](CC1(C)C)O)C)/C(=C/C=C/C(=C/C=C/C=C(/C=C/C=C(/C(=O)C[C@@]1(O[C@H](C[C@H]1C)CC(=O)C)C)\C)\C)/C)/C	598.868	9.063	4	1	0.634	93.118	-0.523	-1.41	No	Yes	No	No	0.847	3.085	No	No	No
C1=C(C(=O)C(=C(C1(C)C)/C=C/C(=C/C=C/C(=C/C=C/C=C(/C=C/C=C(/C=C/C1=C(C(=O)C(=CC1(C)C)OC)C)\C)\C)/C)/C)C)OC	620.874	10.464	4	0	1.401	94.144	-0.382	-1.188	No	Yes	No	No	1.005	2.365	No	No	No
C1[C@@H]([C@@H](C(=C(C1(C)C)/C=C/C(=C/C=C/C(=C/C=C/C=C(/C=C/C=C(/C=C=C1C(C[C@@H](C[C@]1(O)C)O)(C)C)\C)\C)/C)/C)C)O)O	600.884	8.478	4	4	0.636	88.234	-0.75	-1.673	No	Yes	No	No	0.911	2.523	No	No	No
C1[C@@H]([C@@H](C(=C(C1(C)C)/C=C/C(=C/C=C/C(=C/C=C/C=C(/C=C/C=C(/C=C=C1C(C[C@@H](C[C@]1(O)C)OC(=O)C)(C)C)\C)\C)/C)/C)C)O)O	642.921	9.0488	5	3	0.567	88.901	-0.903	-1.586	No	Yes	No	No	0.817	2.46	No	No	No
C1C(=O)C=C(C(C1(C)C)(/C=C/C(=C/C=C/C(=C/C=C/C=C(/C=C/C=C(/C(=O)O)\C)\C)/C)/C)O)C	462.63	6.7574	3	2	0.488	93.083	-0.149	-1.882	No	Yes	No	No	1.258	1.854	No	No	No
C1[C@@H](C(=O)C(=C(C1(C)C)/C=C/C(=C/C=C/C(=C/C=C/C=C(/C=C/C=C(/C=C/c1c(c(c(cc1)C)C)C)\C)\C)/C)/C)C)OC	576.865	10.96556	2	0	1.449	93.377	0.853	-0.899	No	Yes	No	No	1.043	2.416	No	No	No
C1CCC(=C(C1(C)C)/C=C/C(=C/C=C/C(=C/C=C/C=C(/C=C/C=C(/C=C/C(=O)C)\C)\C)/C)/C)C	456.714	9.6682	1	0	1.22	92.676	0.77	-1.188	No	Yes	No	No	1.335	1.985	No	No	No
C1[C@@H](C[C@@]2(C(=C[C@@H](/C(=C/C=C/C(=C/C=C/C=C(/C=C/C=C(/C=C/[C@@H]3C(C[C@H](C=C3C)O)(C)C)\C)\C)/C)/C)O2)C1(C)C)C)O	584.885	9.6145	3	2	1.153	88.921	-0.353	-1.232	No	Yes	No	No	0.474	2.331	No	No	No
C(=C(\CCCC(C)(O)C)/C)/C=C/C(=C/C=C/C(=C/C=C/C=C(/C=C/C=C(/CC/C=C(/CCC=C(C)C)\C)\C)\C)/C)/C	556.919	12.3568	1	1	1.187	86.707	0.864	-0.521	No	Yes	No	No	1.726	2.833	No	No	No
c1(ccc(c(c1C)/C=C/C(=C/C=C/C(=C/C=C/C=C(/C=C/C=C(/C=C/C=C(/CCC=C(C)C)\C)\C)\C)/C)/C)C)C	532.856	12.32776	0	0	1.223	89.616	1.234	-0.198	No	Yes	No	No	1.439	2.09	No	No	No
CC(CCCC(C(=O)/C=C/C(=C/C=C/C(=C/C=C/C=C(/C=C/C=C(/C=C/C1=C(CCCC1(C)C)C)\C)\C)/C)/C)(C)O)(C)O	586.901	10.3405	3	2	1.349	88.968	-0.604	-1.528	No	Yes	No	No	1.164	2.377	No	No	No
CC(C/C=C/C(C(=O)/C=C/C(=C/C=C/C(=C/C=C/C=C(/C=C/C=C(/C=C/C1=C(CCCC1(C)C)C)\C)\C)/C)/C)(C)O)C	568.886	11.0016	2	1	1.41	90.307	-0.169	-1	No	Yes	No	No	1.223	2.455	No	No	No
CC(CCCC(C(=O)/C=C/C(=C/C=C/C(=C/C=C/C=C(/C=C/C=C(/C=C/C1=C(CCCC1(C)C)C)\C)\C)/C)/C)(C)C)O	570.902	11.2256	2	1	1.382	89.243	-0.16	-1.439	No	Yes	No	No	1.214	2.3	No	No	No
C1[C@@H](CC(=C(C1(C)C)/C=C/C(=C/C=C/C(=C/C=C/C=C(/C=C/C=C(/C=C/C=C(/C=C\C=C(C)C)\C)\C)\C)/C)/C)C)O	550.871	11.5187	1	1	1.227	89.25	0.802	-0.866	No	Yes	No	No	1.325	2.367	No	No	No
C(=C\C=C\C(=C\C=C\C=C(\C=C\C=O)/C)\C)(\C)/C=C/C(=O)C(CCCC(=O)C)(C)C	408.582	6.6036	3	0	1.355	95.245	-0.533	-2.164	No	Yes	No	No	2.078	1.52	No	No	No
C1(CCCC(=C1/C=C/C(=C\OC1OC(=O)C(=C1)C)/C(=O)O)C)(C)C	332.396	3.8835	4	1	1.037	91.924	-0.28	-2.842	No	No	No	No	1.226	2.309	No	No	No
C1(CCCC(=C1/C=C/C(=C\OC1OC(=O)C(=C1)C)/C)C)(C)C	302.414	4.8188	3	0	1.633	94.021	0.451	-2.578	No	Yes	No	No	1.21	1.88	No	No	No
C(=C\C(=O)C1(C(CC(=O)C1)(C)C)C)/C(=C/C=C/C(=C/C=C/C=C(/C=C/C=C(\C)/C=C/C(=O)C1(C(CC(=O)C1)(C)C)C)\C)/C)/C	596.852	9.4816	4	0	0.595	95.49	-0.219	-1.374	No	Yes	No	No	0.835	2.134	No	No	No
[C@@]1(C(=O)/C=C/C(=C/C=C/C(=C/C=C/C=C(/C=C/C=C(/C=C/C(=O)[C@]2(C(C[C@@H](C2)O)(C)C)C)\C)\C)/C)/C)(C(C[C@@H](C1)O)(C)C)C	600.884	9.0652	4	2	0.468	90.166	-0.092	-1.583	No	Yes	No	No	0.957	2.49	No	No	No
[C@@]1(C(=O)/C=C/C(=C/C=C/C(=C/C=C/C=C(/C=C/C=C(/C=C=C2[C@@](C[C@H](CC2(C)C)O)(O)C)\C)\C)/C)/C)(C(C[C@@H](C1)O)(C)C)C	600.884	8.7661	4	3	0.607	89.115	-0.594	-1.508	No	Yes	No	No	0.814	2.535	No	No	No
C1C(CC2(C(=CC(/C(=C/C=C/C(=C/C=C/C=C(/C=C/C=C(/C=C/C(=O)C3(C(CC(C3)O)(C)C)C)\C)\C)/C)/C)O2)C1(C)C)C)O	600.884	9.0175	4	2	0.38	90.083	-0.393	-1.511	No	Yes	No	No	0.442	2.364	No	No	No
C1[C@@H](CC(=C(C1(C)C)/C=C/C(=C/C=C/C(=C/C=C/C=C(/C=C/C=C(/C=C/C(=O)[C@]1(C(CC(=O)C1)(C)C)C)\C)\C)/C)/C)C)O	582.869	10.0145	3	1	1.365	91.945	-0.244	-1.258	No	Yes	No	No	0.804	2.312	No	No	No
[C@@]1(C(C[C@@H](C1)O)(C)C)(C)C(=O)/C=C/C(=C/C=C/C(=C/C=C/C=C(/C=C/C=C(/C=C/C1=C(C[C@H](CC1(C)C)O)C)\C)\C)/C)/C	584.885	9.8063	3	2	1.392	88.699	-0.24	-1.191	No	Yes	No	No	0.868	3.826	No	Yes	No
C1[C@@H](C[C@@]2([C@@](C1(C)C)(/C=C/C(=C/C=C/C(=C/C=C/C=C(/C=C/C=C(/C=C/C(=O)[C@]1(C(C[C@@H](C1)O)(C)C)C)\C)\C)/C)/C)O2)C)O	600.884	9.0175	4	2	0.404	90.292	-0.101	-1.621	No	Yes	No	No	0.473	2.214	No	No	No
C1[C@H]2C[C@@]([C@](C1(C)C)(/C=C/C(=C/C=C/C(=C/C=C/C=C(/C=C/C=C(/C=C/C(=O)[C@]1(C(C[C@@H](C1)O)(C)C)C)\C)\C)/C)/C)O2)(C)O	600.884	9.0175	4	2	0.403	90.314	-0.45	-1.618	No	Yes	No	No	0.499	2.373	No	No	No
C1CC(=O)C(=C(C1(C)C)/C=C/C(=C/C=C/C(=C/C=C/C=C(/C=C/C=C(/C=C/C1=C(C(=O)CCC1(C)C)C)\C)\C)/C)/C)C	564.854	10.9638	2	0	1.432	93.248	-0.161	-1.307	No	Yes	No	No	0.983	2.331	No	No	No
[C@@H]1([C@@H](CC(=C(C1(C)C)/C=C/C(=C/C=C/C(=C/C=C/C=C(/C=C/C=C(/C=C/C1=C(C[C@H](CC1(C)C)O)C)\C)\C)/C)/C)C)O)O	584.885	9.5182	3	3	1.168	88.222	-0.586	-1.369	No	Yes	No	No	0.981	2.537	No	Yes	No
C1[C@@H](CC(=C(C1(C)C)/C=C/C(=C/C=C/C(=C/C=C/C=C(/C=C/C=C(/C=C/C1=C(C[C@H]([C@@H](C1(C)C)O)O)C)\C)\C)/C)/C)C)OS(=O)(=O)[O-].[Na+]	686.931	6.0067	6	2	0.852	46.09	-0.891	-2.491	No	Yes	No	No	0.754	2.166	No	No	No
C1(CCC2C(C31CCC(O3)C)(C)O2)(C)C	210.317	2.9016	2	0	1.617	97.019	0.37	-3.182	No	No	No	No	0.968	1.827	No	No	Yes
C(=C(\CCC=C(C)C)/C)/C=C/C(=C/C=C/C(=C/C=C/C=C(/C=C/C=C(/C=C/C=C(/C=O)\C)\C)\C)/C)/C	482.752	10.3905	1	0	1.229	91.764	0.853	-0.581	No	Yes	No	No	1.882	1.874	No	No	Yes
C1[C@@H](C[C@@](C(=C=C/C(=C/C=C/C(=C/C=C/C=C(/C=O)\C)/C)/C)C1(C)C)(C)O)O	382.544	5.15	3	2	1.158	92.593	-0.078	-2.023	No	Yes	No	No	1.618	1.645	No	Yes	No
C(=O)/C=C/C(=C/C=C/C=C(/C=C/C=O)\C)/C	216.28	2.9454	2	0	1.359	97.153	0.049	-1.793	No	No	No	No	0.431	1.61	No	No	Yes
C1(CC(=O)C=C(C21CCC(O2)C)C)(C)C	208.301	2.8694	2	0	1.533	97.271	0.349	-2.917	No	No	No	No	1.114	1.923	No	No	Yes
C1(CC=CC2(C1(/C=C/C(=O)C)O2)C)(C)C	206.285	2.6454	2	0	1.609	97.208	0.531	-2.831	No	No	No	No	1.19	1.832	Yes	No	Yes
C(=O)/C=C/C=C(/C=C/C=O)\C	150.177	1.4429	2	0	1.347	97.882	-0.073	-2.067	No	No	No	No	0.353	1.859	No	No	Yes
C1C(C(=O)C(=C(C1(C)C)/C=C/C(=C/C=C/C(=C/C=C/C=C(/C=C/C=C(/C=C/C1=C(C(=O)CCC1(C)C)C)\C)\C)/C)/C)C)OC	594.88	10.5887	3	0	1.415	94.017	-0.134	-1.475	No	Yes	No	No	0.882	2.346	No	No	No
C(CCCCCCCC)(C(CCCCCCCCCCCCCCCCCCCCCc1c(c(cc(c1)OC)OC)O)OC(CCC(C(=C)CCC(C(=C)C)C)C)(C1CC(OC1)C(CCC(C(=C)CCC(C(=C)C)C)C)(O)C)C)OC1CC(C(=C(C1=O)C)/C=C/C(=C/C=C/C(=C/C=C/C=C(/C=C/C=C(/C=C/C1=C(CCCC1(C)C)C)\C)\C)/C)/C)(C)C	1668.691	32.8964	8	2	0.281	100	-1.947	-1.102	No	Yes	No	Yes	0.045	2.483	No	No	No
C1C(C(=O)C(=C(C1(C)C)/C=C/C(=C/C=C/C(=C/C=C/C=C(/C=C/C=C(/C=C/C1=C(CCCC1(C)C)C)\C)\C)/C)/C)C)OC(C(OC(C1CCC(C(CCC(C(=C)CCC(C(=C)C)C)C)(C)O)O1)(CCC(C(=C)CCC(C(=C)C)C)C)C)CCCCCCCCCCCCCCCCCCCCCc1c(c(cc(c1)OC)OC)O)CCCCCCC	1654.664	32.6488	8	2	0.401	100	-1.814	-0.261	No	Yes	No	Yes	0.071	2.482	No	No	No
C1C(C(=O)C(=C(C1(C)C)/C=C/C(=C/C=C/C(=C/C=C/C=C(/C=C/C=C(/C=C/C1=C(CCCC1(C)C)C)\C)\C)/C)/C)C)OC(C(OC(C1CCC(C(CCC(C(=C)CCC(C(=C)C)C)C)(C)O)O1)(CCC(C(=C)CCC(C(=C)C)C)C)C)CCCCCCCCCCCCCCCCCCCc1c(c(cc(c1)OC)OC)O)CCCCCCC	1626.61	31.8686	8	2	0.425	100	-1.771	-0.285	No	Yes	No	Yes	0.046	2.482	No	No	No
C1CC2(C(=C(C1(C)C)/C=C/C(=C/C=C/C(=C/C=C/C=C(/C=C/C=C(/C=C/C1=C(C(=O)CCC1(C)C)C)\C)\C)/C)/C)C)OC(C(O2)(CCC(C(=C)CCC(C(=C)C)C)C)C)CC/C=C(/CCC(C(=C)CCC(C(=C)C)C)C)\C	1047.691	21.9214	3	0	1.5	89.3	-1.102	-1.142	No	Yes	No	No	0.072	2.453	No	No	No
C(CC/C(=C/CCC1C(CCC(C(=C)CCC(C(=C)C)C)C)(OC2(O1)C(=C(C(CC2)(C)C)/C=C/C(=C/C=C/C(=C/C=C/C=C(/C=C/C=C(/C=C/C1=C(CCCC1(C)C)C)\C)\C)/C)/C)C)C)/C)(C(=C)CCC(C(=C)C)C)C	1033.708	22.7424	2	0	1.383	85.842	1.101	-0.924	No	Yes	No	No	0.128	2.45	No	No	No
C1(C[C@H](C[C@H]([C@@]1(/C=C/C(=O)C)O)C)O)(C)C	226.316	1.6797	3	2	1.244	94.769	-0.063	-2.915	No	No	No	No	1.281	1.931	No	No	Yes
C1C(=O)C=C([C@@H](C1(C)C)CCC(O)C)C	210.317	2.7089	2	1	1.272	94.35	0.092	-2.643	No	No	No	No	1.25	1.805	No	No	Yes
C1C(=O)C=C([C@@H](C1(C)C)CC[C@@H](C)O[C@@H]1O[C@@H]([C@H]([C@@H]([C@H]1O)O)O)CO[C@@H]1O[C@@H]([C@H]([C@@H]([C@H]1O)O)O)CO)C	534.599	-1.6427	12	7	-0.571	19.252	-1.574	-4.95	No	No	No	No	1.277	2.478	No	No	No
C1C(=O)C=C([C@@](C1(C)C)(CCC(O)C)O)C	226.316	1.8238	3	2	1.25	94.636	-0.111	-3.282	No	No	No	No	1.301	1.838	No	No	Yes
C1(CC(=O)C=C([C@@]1(/C=C/C(O)C)O)C)(C)C	224.3	1.5998	3	2	1.249	94.839	-0.072	-3.267	No	No	No	No	1.355	1.805	No	No	No
C(=C(\C=C\C(=O)OC)/C)\C=C\C(=C\C=C\C=C(\C=C\C=C(\C=C\C(=O)O)/C)/C)\C	394.511	5.8102	3	1	0.45	94.768	-0.129	-2.11	No	Yes	No	No	1.318	1.689	No	No	No
C(=C(\C=C\C=C(C)C)/C)/C=C/C(=C/C=C/C(=C/C=C/C=C(/C=C/C=C(/C=C/C=C(/C=C/C=C(C)C)\C)\C)\C)/C)/C	532.856	12.49	0	0	1.269	90.233	1.008	-0.101	No	Yes	No	No	1.976	2.254	No	No	No
C(=C\C(=C\C=C\C(=C\C=C\C=C(\C=C\C=C(\C#CC1=C(C[C@H](CC1(C)C)O)C)/CO)/C)\C)\C)/C(=O)[C@]1([C@](CC(=O)C1)(C)CO)C	612.851	7.4065	5	3	0.748	76.845	-0.564	-2.022	No	Yes	No	No	0.837	2.488	No	No	No
C(=C\C(=C\C=C\C(=C\C=C\C=C(\C=C\C=C(\C#CC1=C(C[C@H](CC1(C)C)O)C)/CO)/C)\C)\C)/C(=O)[C@]1([C@](CC(=O)C1)(C)C=O)C	610.835	7.6131	5	2	0.79	82.121	-0.357	-1.934	No	Yes	No	No	0.79	2.314	No	No	No
C(=C\C(=C\C=C\C(=C\C=C\C=C(\C=C\C=C(\C#CC1=C(C[C@H](CC1(C)C)OC(=O)C)C)/COC(=O)C)/C)\C)\C)/C(=O)[C@]1([C@](CC(=O)C1)(C)CO)C	696.925	8.5481	7	1	0.792	86.293	-0.721	-2.527	No	Yes	No	No	0.643	2.315	No	No	No
[C@@]1([C@@](C[C@@H](C1)O)(C(=O)[O-])C)(C)C(=O)/C=C/C(=C/C=C/C(=C/C=C/C=C(/C=C/C=C(/C#CC1=C(C[C@H](CC1(C)C)OS(=O)(=O)[O-])C)\CO)\C)/C)/C.[Na+].[Na+]	752.878	-0.5516	9	2	-0.059	0	-1.41	-3.594	No	Yes	No	No	0.961	2.456	No	No	No
[C@@]1([C@@](CC(=O)C1)(C(=O)[O-])C)(C)C(=O)/C=C/C(=C/C=C/C(=C/C=C/C=C(/C=C/C=C(/C#CC1=C(C[C@H](CC1(C)C)OS(=O)(=O)[O-])C)\CO)\C)/C)/C.[Na+].[Na+]	750.862	-0.3434	9	1	-0.049	0	-1.532	-3.567	No	Yes	No	No	0.891	2.374	No	No	No
[C@@]1(C(=O)/C=C/C(=C/C=C/C(=C/C=C/C=C(/C=C/C=C(/C#CC2=C(C[C@H](CC2(C)C)OS(=O)(=O)[O-])C)\CO)\C)/C)/C)([C@@](C[C@@H](C1)O)(CO)C)C.[Na+]	716.913	3.6868	8	3	-0.288	29.26	-0.881	-3.251	No	Yes	No	No	0.718	2.262	No	No	No
[C@@]1(C(=O)/C(=C/C=C/C(=C/C=C/C=C(/C=C/C=C(/C#CC2=C(C[C@H](CC2(C)C)OS(=O)(=O)[O-])C)\CO)\C)/C)/C)(C(C[C@@H](C1)O)(C)C)C.[Na+]	674.876	4.1582	7	2	0.854	42.55	-0.988	-2.988	No	Yes	No	No	0.617	2.297	No	No	No
C(=C(\C(=C\C=C\C(=C\C=C\C=C(\C=C\C=C(\C#CC1=C(C[C@H](CC1(C)C)OS(=O)(=O)[O-])C)/CO)/C)\C)\C)/O)/C(=O)[C@]1([C@](CC(=O)C1)(C)CO)C.[Na+]	730.896	3.7807	9	3	-0.281	26.703	-1.042	-3.403	No	Yes	No	No	0.569	2.349	No	No	No
[C@@]1(C(CC(=O)C1)(C)C)(C)C(=O)/C=C/C(=C/C=C/C(=C/C=C/C=C(/C=C/C=C(/C#CC1=C(C[C@H](CC1(C)C)OS(=O)(=O)[O-])C)\CO)\C)/C)/C.[Na+]	698.898	4.9226	7	1	0.911	48.724	-1.056	-2.799	No	Yes	No	No	0.546	2.222	No	No	No
[Na+].C(=C\C=C\C(=C\C=C\C=C(\C=C\C=C(\C=C\C(=O)[C@]1([C@](CC(=O)C1)(C)CO)C)/C)/C)\C)(/C#CC1=C(C[C@H](CC1(C)C)S(=O)(=O)[O-])C)\CO	698.898	3.9634	7	2	0.814	27.533	-0.944	-3.151	No	Yes	No	No	0.644	2.174	No	No	No
C1[C@@H](CC(=C(C1(C)C)/C=C/C(=C/C=C/C(=C/C=C/C=C(/C=C/C=C(/C=C/C=C(/C=C/CC(C)(OC)C)\C)\C=O)\C)/C)/C)C)O	596.896	10.5466	3	1	1.164	90.827	-0.477	-1.403	No	Yes	No	No	1.341	2.027	No	No	No
C1[C@@H](CC(=C(C1(C)C)/C=C/C(=C/C=C/C(=C/C=C/C=C(/C=C/C=C(/C=C/C=C(/C=C/CC(C)(OC)C)\C)\C)\C)/C)/C)C)O	582.913	11.3676	2	1	1.188	89.54	0.748	-1.256	No	Yes	No	No	1.296	2.351	No	No	No
C1CC[C@@]([C@](C1(C)C)(/C=C/C(=C/C=C/C(=C/C=C/C=C(/C=C/C=O)\C)/C)/C)O)(C)O	410.598	5.9412	3	2	1.151	91.951	-0.382	-1.97	No	Yes	No	No	1.412	1.642	No	Yes	No
C1CC[C@@]([C@](C1(C)C)(/C=C/C(=C/C=C/C(=C/C=C/C=C(/C=C/C(=O)O)\C)/C)/C)O)(C)O	426.597	5.8269	3	3	0.486	91.622	-0.695	-2.111	No	Yes	No	No	1.32	1.873	No	Yes	No
C1[C@@H](C[C@@]2(C(=CC(/C(=C/C=C/C(=C/C=C/C=C(/C=C/C=C(/C3C=C4C(C[C@@H](C[C@]4(O3)C)O)(C)C)\C)\C)/C)/C)O2)C1(C)C)C)O	600.884	8.9698	4	2	1.117	89.851	-0.213	-1.364	No	Yes	No	No	0.444	2.179	No	No	No
C1CCC2(C(=CC(/C(=C/C=C/C(=C/C=C/C=C(/C=C/C=C(/C3C=C4C(CCCC4(C)O3)(C)C)\C)\C)/C)/C)O2)C1(C)C)C	568.886	11.0282	2	0	1.162	92.164	0.734	-2.278	No	Yes	No	No	0.45	1.795	No	No	No
C1C(C(=O)C2(C(=CC(/C(=C/C=C/C(=C/C=C/C=C(/C=C/C=C(/C=C/C3=C(C(=O)C(CC3(C)C)O)C)\C)\C)/C)/C)OO2)C1(C)C)C)O	628.85	8.0482	6	2	0.818	87.8	-0.407	-2.3	No	Yes	No	No	0.515	2.522	No	No	No
C1C(C(=O)C2(C(C1(C)C)(/C=C/C(=C/C=C/C(=C/C=C/C=C(/C=C/C=C(/C=C/C1=C(C(=O)C(CC1(C)C)O)C)\C)\C)/C)/C)OO2)C)O	628.85	8.0482	6	2	0.825	92.749	-0.432	-2.375	No	Yes	No	No	0.531	2.459	No	No	No
C1C(C(=O)C(=C(C1(C)C)/C=C/C(=C/C=C/C(=C/C=C/C=C(/C=C/C=C(/C=C/C1=C(C(=O)C(CC1(C)C)O)C)\C)\C)/C)/C)C)O	596.852	8.9054	4	2	0.44	90.721	-0.066	-1.438	No	Yes	No	No	0.996	2.573	No	No	No
C1C(C(=O)C(=C(C1(C)C)/C=C/C(=C/C=C/C(=C/C=C/C=C(/C=C/C=C(/C=C/C1=C(C(=O)C(CC1(C)C)O)C)\C)\C)/C)/C)C)OC(=O)CCC	666.943	10.2564	5	1	0.494	92.061	-0.406	-1.386	No	Yes	No	No	0.792	2.494	No	No	No
C1[C@@H](C(=O)C(=C(C1(C)C)/C=C/C(=C/C=C/C(=C/C=C/C=C(/C=C/C=C(/C=C/C1=C(C(=O)[C@H](CC1(C)C)O)C)\C)\C)/C)/C)C)O[C@@H]1O[C@@H]([C@H]([C@@H]([C@H]1O)O)O)CO	758.993	6.7296	9	5	0.077	55.91	-1.162	-3.077	No	Yes	No	No	0.583	2.699	No	No	No
C1[C@@H](C(=O)C(=C(C1(C)C)/C=C/C(=C/C=C/C(=C/C=C/C=C(/C=C/C=C(/C=C/C1=C(C(=O)[C@H](CC1(C)C)O[C@H]1O[C@@H]([C@H]([C@@H]([C@@H]1O)O)O)O)C)\C)\C)/C)/C)C)O[C@H]1O[C@@H]([C@H]([C@@H]([C@@H]1O)O)O)O	893.08	4.4688	14	8	-1.277	8.915	-2.202	-4.032	No	Yes	No	No	0.657	2.906	No	No	No
C1[C@@H](C(=O)C(=C(C1(C)C)/C=C/C(=C/C=C/C(=C/C=C/C=C(/C=C/C=C(/C=C/C1=C(C(=O)[C@H](CC1(C)C)O[C@@H]1O[C@@H]([C@H]([C@@H]([C@H]1O)O)O)CO)C)\C)\C)/C)/C)C)O[C@@H]1O[C@@H]([C@H]([C@@H]([C@H]1O)O)O)CO	921.134	4.5538	14	8	-0.968	23.551	-1.717	-4.118	No	Yes	No	No	0.784	2.962	No	No	No
C1C(C(=O)C2(C(=CC(/C(=C/C=C/C(=C/C=C/C=C(/C=C/C=C(/C=C/C3=C(C(=O)C(CC3(C)C)O)C)\C)\C)/C)/C)O2)C1(C)C)C)O	612.851	8.1166	5	2	0.467	91.417	-0.227	-1.62	No	Yes	No	No	0.409	2.469	No	No	No
C1C(C(=O)C2(C(C1(C)C)(/C=C/C(=C/C=C/C(=C/C=C/C=C(/C=C/C=C(/C=C/C1=C(C(=O)C(CC1(C)C)O)C)\C)\C)/C)/C)O2)C)O	612.851	8.1166	5	2	0.496	91.627	-0.26	-1.73	No	Yes	No	No	0.426	2.343	No	No	No
C1=C(C(=O)C(=C(C1(C)C)/C=C/C(=C/C=C/C(=C/C=C/C=C(/C=C/C=C(/C=C/C1=C(C(=O)C(=CC1(C)C)O)C)\C)\C)/C)/C)C)O	592.82	10.2872	4	2	0.325	87.498	-0.101	-1.15	No	Yes	No	No	0.849	2.667	No	No	No
CCCCCCCCCCCCCCCC(=O)OC1CC(C(=C(C1=O)C)/C=C/C(=C/C=C/C(=C/C=C/C=C(/C=C/C=C(/C=C/C1=C(C(=O)C(=CC1(C)C)OC(=O)CCCCCCCCCCCCCCC)C)\C)\C)/C)/C)(C)C	1071.666	21.095	6	0	-0.329	83.917	-1.222	-1.17	No	Yes	No	No	1.15	2.539	No	No	No
C1=C(C(=O)C(=C(C1(C)C)/C=C/C(=C/C=C/C(=C/C=C/C=C(/C=C/C=C(\C)/C=O)\C)/C)/C)C)O	444.615	7.5626	3	1	1.404	91.881	-0.173	-1.572	No	Yes	No	No	1.269	1.792	No	No	No
C1[C@@H](CC(=C(C1(C)C)/C=C/C(=C/C=C/C(=C/C=O)/C)/C)C)O	300.442	4.6877	2	1	1.626	93.539	0.062	-2.13	No	Yes	No	No	1.548	1.614	No	Yes	Yes
C1[C@@H](CC(=C(C1(C)C)/C=C/C(=C/C=C/C(=C/C=C/C=O)/C)/C)C)O	326.48	5.2439	2	1	1.631	93.358	0.004	-1.967	No	Yes	No	No	1.64	1.571	No	Yes	Yes
C(=C(\CCC=C(C)C)/C)/C=C/C(=C/C=C/C(=C/C=C/C=O)/C)/C	310.481	6.4392	1	0	1.539	93.835	0.747	-1.255	No	Yes	No	No	2.115	1.456	No	No	Yes
C(=O)/C=C/C=C(/C=C/C=C(/C=O)\C)\C	190.242	2.3892	2	0	1.355	97.333	0.106	-1.952	No	No	No	No	0.401	1.728	No	No	Yes
C1[C@@H](CC(=C(C1(C)C)/C=C/C(=C/C=C/C(=O)C)/C)C)O	274.404	4.1315	2	1	1.621	93.72	0.119	-2.292	No	Yes	No	No	1.444	1.641	No	No	Yes
C1[C@@H](C[C@@](C(=C=C/C(=C/C=C/C(=O)C)/C)C1(C)C)(C)O)OC(=O)C	332.44	3.6621	4	1	0.976	94.175	-0.202	-2.132	No	Yes	No	No	1.39	1.915	No	No	No
C1[C@@H](CC(=C(C1(C)C)/C=C/C(=C/C=C/C(=C/C=C/C=C(/C=O)\C)/C)/C)C)O	366.545	6.1902	2	1	1.19	92.788	-0.04	-1.851	No	Yes	No	No	1.671	1.579	No	No	Yes
C1[C@@H](C[C@@]2([C@@](C1(C)C)(/C=C/C(=C/C=C/C(=C/C=C/C=C(/C=O)\C)/C)/C)O2)C)O	382.544	5.4014	3	1	1.151	93.613	-0.253	-1.99	No	Yes	No	No	1.151	2.482	No	Yes	No
C(=C(\CCC=C(C)C)/C)/C=C/C(=C/C=C/C(=C/C=C/C=C(/C=O)\C)/C)/C	350.546	7.3855	1	0	1.22	93.266	0.764	-1.139	No	Yes	No	No	2.159	1.502	No	No	Yes
C1[C@@H](C[C@@](C(=C=C/C(=C/C=C/C(=C/C=C/C=C(/C=O)\C)/C)/C)C1(C)C)(C)O)OC(=O)C	424.581	5.7208	4	1	0.596	93.475	-0.395	-1.947	No	Yes	No	No	1.222	1.684	No	Yes	No
C1[C@@H](C[C@@]2([C@@](C1(C)C)(CC(=O)/C(=C/C=C/C(=C/C=C/C=C(/C=O)\C)/C)/C)O2)C)O	398.543	4.8044	4	1	0.695	94.783	-0.418	-2.203	No	Yes	No	No	1.103	2.6	No	No	No
[C@@]1(C(=O)/C=C/C(=C/C=C/C(=C/C=C/C=C(/C=O)\C)/C)/C)(C(C[C@@H](C1)O)(C)C)C	382.544	5.4491	3	1	1.384	93.487	-0.047	-1.953	No	Yes	No	No	1.663	1.634	No	No	No
C1[C@@H](CC(=C(C1(C)C)/C=C/C(=C/C=O)/C)C)O	234.339	3.1852	2	1	1.614	94.283	0.049	-2.402	No	No	No	No	1.413	1.801	No	No	Yes
C1[C@@H](CC(=C(C1(C)C)/C=C/C(=C/C=C/C(=C/C=C/C=C(/C=C/C=O)\C)/C)/C)C)O	392.583	6.7464	2	1	1.193	92.607	-0.097	-1.688	No	Yes	No	No	1.766	1.609	No	Yes	Yes
C1[C@@H](C[C@@]2([C@@](C1(C)C)(/C=C/C(=C/C=C/C(=C/C=C/C=C(/C=C/C=O)\C)/C)/C)O2)C)O	408.582	5.9576	3	1	1.154	93.432	-0.311	-1.954	No	Yes	No	No	1.203	2.435	No	Yes	No
C(=C(\CCC=C(C)C)/C)/C=C/C(=C/C=C/C(=C/C=C/C=C(/C=C/C=O)\C)/C)/C	376.584	7.9417	1	0	1.223	93.085	0.792	-0.976	No	Yes	No	No	2.26	1.564	No	No	Yes
C1[C@@H](C[C@@]2([C@@](C1(C)C)(CC(=O)/C(=C/C=C/C(=C/C=C/C=C(/C=C/C=O)\C)/C)/C)O2)C)O	424.581	5.3606	4	1	0.645	94.602	-0.475	-2.166	No	Yes	No	No	1.154	2.538	No	No	No
C(=C(\C=C\C(=O)OC)/C)\C=C\C(=C\C=C\C=C(\C=C\C=O)/C)\C	312.409	4.422	3	0	1.581	95.847	0.036	-1.601	No	Yes	No	No	1.073	1.562	No	No	Yes
C1[C@@H](C[C@@]2([C@@](C1(C)C)(/C=C/C(=C/C=C/C(=C/C=C/C=C(/C=C/C=C(/C=O)\C)\C)/C)/C)O2)C)O	448.647	6.9039	3	1	1.155	92.862	-0.355	-1.826	No	Yes	No	No	1.169	2.398	No	No	No
C(=C(\CCC=C(C)C)/C)/C=C/C(=C/C=C/C(=C/C=C/C=C(/C=C/C=C(/CO)\C)\C)/C)/C	418.665	8.6814	1	1	1.213	89.986	0.788	-1.033	No	Yes	No	No	2.254	2.025	No	No	Yes
C(=C\C(=C\C=C\C(=C\C=C\C=C(\C=C\C=C(\C=O)/C)/C)\C)\C)/C=C(/CCC=C(C)C)\C	416.649	8.888	1	0	1.224	92.528	0.808	-0.873	No	Yes	No	No	2.297	1.677	No	No	Yes
[C@@]1(C(=O)/C=C/C(=C/C=C/C(=C/C=C/C=C(/C=C/C=C(/C=O)\C)\C)/C)/C)(C(C[C@@H](C1)O)(C)C)C	448.647	6.9516	3	1	1.388	92.736	-0.149	-1.789	No	Yes	No	No	1.318	1.705	No	No	No
C(=C(\C=C\C(=O)OC)/C)\C=C\C(=C\C=C\C=C(\C=C\C=C(\C=O)/C)/C)\C	352.474	5.3683	3	0	1.235	95.277	-0.008	-1.485	No	Yes	No	No	1.114	1.575	No	No	Yes
O=C/C=C(/C=C/C=C(/C=O)\C)\C	164.204	1.833	2	0	1.615	97.11	0.165	-2.08	No	No	No	No	0.361	1.78	No	No	Yes
C(=C\C(=C\C=C\C(=C\C=C\C=C(\C=C\C=C(\C=C\C=O)/C)/C)\C)\C)/C=C(/CCC=C(C)C)\C	442.687	9.4442	1	0	1.228	92.347	0.836	-0.711	No	Yes	No	No	2.394	1.77	No	No	Yes
C(=C(\CCC=C(C)C)/C)/C=C/C(=C/C=C/C(=C/C=C/C=C(/C=C/C=C(/C=C/C=C(/C(=O)O)\C)\C)\C)/C)/C	498.751	10.2762	1	1	1.183	91.436	-0.188	-0.832	No	Yes	No	No	1.807	1.766	No	No	Yes
C1C(C(C(=C(C1(C)C)/C=C/C(=C/C=C/C(=C/C=C/C=C(/C=C/C=C(/C=C/C=C(/C=C/C(C(C)(O)C)O[C@H]1O[C@H]([C@@H]([C@H]([C@H]1O)O)O)C)\C)\C)\C)/C)/C)C)O)O	747.026	7.5069	8	6	-0.222	50.174	-1.298	-3.178	No	Yes	No	No	1.257	2.518	No	No	No
C1[C@@H](C[C@@]2([C@@](C1(C)C)(/C=C/C(=C/C=C/C(=C/C=C/C=C(/C=C/C=C(/C=C/C1=C(C[C@H](CC1(C)C)O)C)\C)\C)/C)/C)O2)C)O	584.885	9.7586	3	2	1.151	88.801	-0.445	-1.312	No	Yes	No	No	0.492	2.119	No	No	No
C1[C@@H](C[C@]2([C@](C1(C)C)(/C=C/C(=C/C=C/C(=C/C=C/C=C(/C=C/C=C(/C=C/C1=C(C[C@H](CC1(C)C)O)C)\C)\C)/C)/C)O2)C)O	584.885	9.7586	3	2	1.151	88.801	-0.445	-1.312	No	Yes	No	No	0.492	2.119	No	No	No
[C@@]12(C(C(=O)C[C@]([C@@H]1/C=C/C(C(CC)C)O)(OC2)C)O)C	282.38	1.6947	4	2	0.702	94.109	-0.213	-2.966	No	No	No	No	1.265	1.786	No	No	No
C1(C[C@@H](C[C@@](C1=C=CC(C)O)(C)O)O)(C)C	226.316	1.3806	3	3	1.229	95.006	-0.231	-3.307	No	No	No	No	1.26	1.602	No	No	Yes
[C@]1(CC(=O)C[C@H]([C@@]1(/C=C/[C@@H](C)O)O)C)(CO)C	242.315	0.6521	4	3	0.593	56.582	-0.571	-3.397	No	No	No	No	1.402	1.614	No	No	No
[C@@]12(CC(=O)C[C@]([C@@H]1CCC(C)O)(OC2)C)C	226.316	1.9217	3	1	1.267	95.019	0.005	-2.978	No	No	No	No	1.131	1.888	No	No	Yes
C1(C[C@@H](C[C@]2([C@]1(/C=C/C(=O)C)O2)C)O)(C)C	224.3	1.8402	3	1	1.257	95.843	-0.003	-2.907	No	No	No	No	1.118	2.134	Yes	No	No
C1(CC(=O)C[C@]2([C@]1(/C=C/C(C)O)O2)C)(C)C	224.3	1.8402	3	1	1.265	95.579	-0.007	-2.9	No	No	No	No	1.127	2.044	Yes	No	Yes
[C@@]12(CC(=O)C[C@]([C@@H]1/C=C/C(=O)C)(OC2)C)C	222.284	1.9059	3	0	1.278	98.163	0.064	-2.752	No	No	No	No	0.253	1.892	No	No	Yes
[C@@]12(CC(=O)C[C@]([C@@H]1CCC(=O)C)(OC2)C)C	224.3	2.1299	3	0	1.288	97.656	0.037	-2.805	No	No	No	No	1.061	1.938	No	No	Yes
C1[C@@H](C[C@@]2([C@@](C1(C)C)(/C=C/C(=C/C=C/C(=C/C=C/C=C(/C=C\1/C=C(CC[C@@H]3C(C=CC=C3C)(C)C)C(=O)O1)\C)/C)/C)O2)C)O	596.852	9.5083	4	1	1.228	90.764	0.035	-2.534	Yes	Yes	No	No	0.294	1.348	No	No	No
C(=C(\C=C\CC(C)(OC)C)/C)/C=C/C(=C/C=C/C(=C/C=C/C=C(/C=C/C=C(/C=C/C=C(/CCC=C(C)C)\C)\C)\C)/C)/C	566.914	12.5629	1	0	1.217	89.799	0.965	-0.549	No	Yes	No	No	1.811	2.277	No	No	Yes
C1[C@@H](CC(=C)[C@](C1(C)C)(CC(=O)/C(=C/C=C/C(=C/C=C/C=C(/C=C/C=C(/C=C/[C@@H]1C(C=CC=C1C)(C)C)\C)\C)/C)/C)O)O	582.869	9.5823	3	2	1.382	91.077	-0.204	-1.32	No	Yes	No	No	0.972	2.369	No	No	No
C1[C@@H](CC2(C(C1(C)C)(/C=C/C1=C/C(=C/C(=C/C=C/C=C/C=C(\C)/C=C=C3C(CC(C=C3C)OC(=O)C)(C)C)/C)/OC1=O)O2)C)O	612.807	8.0127	6	1	0.671	94.324	-0.513	-2.432	No	Yes	No	No	0.193	2.227	No	No	No
C1[C@@H](CC(=C(C1(C)C)/C=C/C(=C/C=C/C(=C/C=C/C=C(/C=C/C=C(/CC[C@@H]1C(C=CC=C1C)(C)C)\CO)\C)/C)/C)C)O	568.886	10.4049	2	2	1.17	88.241	-0.29	-1.714	No	Yes	No	No	1.028	2.385	No	No	No
C1[C@@H](CC(=C(C1(C)C)/C=C/C(=C/C=C/C(=C/C=C/C=C(/C=C/C=C(/CC[C@@H]1C(C=CC=C1C)(C)C)\C=O)\C)/C)/C)C)O	566.87	10.6115	2	1	1.182	90.77	-0.253	-1.542	No	Yes	No	No	1.001	1.94	No	No	No
C1[C@@H](CC(=C(C1(C)C)/C=C/C(=C/C=C/C(=C/C=C/C=C(/C=C/C=C(/C=C/C1=C(C=CCC1(C)C)C)\C)\C)/C)/C)C)O	550.871	11.3526	1	1	1.216	89.661	0.77	-1.341	No	Yes	No	No	0.948	2.28	No	No	No
C1[C@@H](CC(=C(C1(C)C)/C=C/C(=C/C=C/C(=C/C=C/C=C(/C=C/C=C(/C=C/[C@@H]1C(C=CC=C1C)(C)C)\C)\C)/C)/C)C)O	550.871	11.2085	1	1	1.217	89.989	0.777	-1.341	No	Yes	No	No	0.966	2.273	No	No	No
C1[C@@H](CC(=C(C1(C)C)/C=C/C(=C/C=C/C(=C/C=C/C=C(/C=C/C=C(/C=C/[C@@H]1C(CC=CC1=C)(C)C)\C)\C)/C)/C)C)O	550.871	11.2085	1	1	1.217	89.989	0.777	-1.341	No	Yes	No	No	0.972	2.273	No	No	No
C1=C(/C(=C/C=C(/C=C/C=C(/C=C/C=C/C(=C/C=C/C(=C/C=C\2/C(=CC=CC2(C)C)C)/C)/C)\C)\C)/C(C=C1)(C)C)C	530.84	11.9338	0	0	1.383	90.267	0.941	-0.63	Yes	Yes	No	No	1.171	0.812	No	No	No
C(=C\C1=C(C[C@H](CC1(C)C)O)C)/C(=C/C=C/C(=C/C=C/C=C(/C=C/C=C(/C#CC1=C(C=CCC1(C)C)C)\C)\C)/C)/C	548.855	10.7998	1	1	1.282	90.942	0.763	-0.866	No	Yes	No	No	0.813	3.101	No	No	No
C(=C\1/C(CC(=O)C=C1C)(C)C)\C(=O)/C(=C/C=C/C(=C/C=C/C=C(/C=C/C=C(/C#CC1=C(C[C@H](CC1(C)C)O)C)\C)\C)/C)/C	578.837	9.3818	3	1	1.327	91.541	0.178	-2.348	No	Yes	No	Yes	0.651	1.082	No	No	No
C([C@@]1(C(CC(=O)C=C1C)(C)C)O)C(=O)/C(=C/C=C/C(=C/C=C/C=C(/C=C/C=C(/C#CC1=C(C[C@H](CC1(C)C)O)C)\C)\C)/C)/C	596.852	8.5766	4	2	0.639	91.405	0.032	-1.304	No	Yes	No	No	0.686	3.684	No	No	No
C([C@@]1(C(CC(=O)C=C1C)(C)C)O)C(=O)/C(=C/C=C/C(=C/C=C/C=C(/C=C/C=C(/C=C=C1[C@](C[C@H](CC1(C)C)O)(C)O)\C)\C)/C)/C	614.867	8.0892	5	3	0.8	80.791	-0.742	-1.622	No	Yes	No	No	0.768	3.708	No	No	No
C1[C@@H](CC(=C(C1(C)C)/C=C/C(=C/C=C/C(=C/C=C/C=C(/C=C/C=C(/C=C/C=C(/C=C/C=C(C)C)\C)\C)\C)/C)/C)C)O	550.871	11.5187	1	1	1.227	89.25	0.802	-0.866	No	Yes	No	No	1.325	2.367	No	No	No
C1CCC(=C(C1(C)C)/C=C/C(=C/C=C/C(CCO)C)/C)C	288.475	5.5902	1	1	1.509	92.04	0.661	-2.089	No	Yes	No	No	1.471	1.627	No	No	Yes
C1[C@@H](CC(=C(C1(C)C)C#C/C(=C/C=C/C(=C/C=C/C=C(/C=C/C=C(/C#CC1=C(C[C@H](CC1(C)C)O)C)\C)\C)/C)/C)C)O	564.854	9.4418	2	2	1.239	90.589	-0.128	-1.395	No	Yes	No	No	0.778	2.444	No	No	No
C(=C\C=C\C(=C\C=C\C=C(\C=C\C=C(\C(=C\C(=O)[C@@]1(C[C@H](CC1(C)C)O)C)\O)/C)/C)\C)(\C)/C=C=C1[C@](C[C@H](CC1(C)C)O)(C)O	616.883	8.6518	5	4	0.651	73.049	-0.85	-1.689	No	Yes	No	No	0.744	2.441	No	No	No
C1CCC(=C(C1(C)C)/C=C/C(=C/C=C/C(=C/C=C/C=C(/C=C/C=C(/C=C/C=C(/CC[C@H](C(=C)C)O)\C)\C)\C)/C)/C)C	552.887	11.7427	1	1	1.202	88.851	0.827	-1.129	No	Yes	No	No	1.409	2.29	No	No	No
C1(C(=O)/C=C(/C(=C/C=C/C(=C/C=C/C=C(/C=C/C=C(/C#CC2=C(CC(CC2(C)C)OC)C)\CO)\C)/C)/C)\O)(C(CC(C1)O)(C)C)C	628.894	8.7657	5	3	0.482	89.642	-0.77	-1.667	No	Yes	No	No	0.757	2.648	No	Yes	No
C1(C(=O)/C=C(/C(=C/C=C/C(=C/C=C/C=C(/C=C/C=C(/C#CC2=C(CC(CC2(C)C)OC)C)\COC)\C)/C)/C)\O)(C(CC(C1)O)(C)C)C	642.921	9.4198	5	2	0.45	91.674	-0.294	-1.568	No	Yes	No	No	0.76	2.517	No	No	No
C1[C@@H](CC(=C(C1(C)C)/C=C/C(=C/C=C/C(=C/C=C/C=C(/C=C/C=C(/C=C/c1c(c(ccc1C)C)C)\C)\C)/C)/C)C)O	548.855	11.13246	1	1	1.231	89.889	0.83	-0.863	No	Yes	No	No	1.03	2.341	No	No	No
C1[C@@H](CC(=C(C1(C)C)/C=C/C(=C/C=C/C(=C/C=C/C=C(/C=C/C=C(/C=C/CO)\C)\C)/C)/C)C)O	460.702	8.0423	2	2	1.186	89.328	-0.236	-1.582	No	Yes	No	No	1.439	2.231	No	No	No
C1[C@@H](CC(=C(C1(C)C)/C=C/C(=C/C=C/C(=C/C=C/C=C(/C=C/C=C(/C=C/C=O)\C)\C)/C)/C)C)O	458.686	8.2489	2	1	1.198	91.857	-0.199	-1.409	No	Yes	No	No	1.411	1.762	No	No	No
C1CC[C@]([C@](C1(C)C)(/C=C/C(=C/C=C/C(=C/C=C/C=C(/C(=O)O)\C)/C)/C)O)(O)C	400.559	5.2707	3	3	0.648	91.803	-0.698	-2.148	No	Yes	No	No	1.287	1.863	No	Yes	No
C1[C@@H](C(=O)C(=C(C1(C)C)/C=C/C(=C/C=C/C(=C/C=C/C=C(/C=C/C=C(/C=C/C1=C(C[C@H](CC1(C)C)O)C)\C)\C)/C)/C)C)O	582.869	9.7264	3	2	1.404	89.432	-0.269	-1.202	No	Yes	No	No	0.885	2.546	No	No	No
C1[C@@H](C(=O)C(=C(C1(C)C)/C=C/C(=C/C=C/C(=C/C=C/C=C(/C=C/C=C(/C=C/C1=C(C(=O)CCC1(C)C)C)\C)\C)/C)/C)C)O	580.853	9.9346	3	1	1.41	91.984	-0.233	-1.106	No	Yes	No	No	0.853	2.462	No	No	No
CC(=CCC/C(=C/C=C/C(=C/C=C/C(=C/C(=O)O)/C)/C)/C)C	300.442	5.7687	1	1	1.608	93.487	0.102	-1.679	No	Yes	No	No	1.899	1.62	No	Yes	Yes
CC(=CCC/C(=C/C=C/C(=C/C=C/C(=C/C=O)/C)/C)/C)C	284.443	5.883	1	0	1.529	93.815	0.715	-1.428	No	Yes	No	No	2.013	1.452	No	No	Yes
C1(=C(C(=O)[C@H](C1(C)C)O)C)/C=C/C(=C/C=C/C(=C/C=C/C=C(/C=C/C=C(/C=C/C1=C(C(=O)[C@H](C1(C)C)O)C)\C)\C)/C)/C	568.798	8.1252	4	2	0.526	91.498	0.092	-1.537	No	Yes	No	No	1.088	3.885	No	No	No
C1(=C(C(=O)[C@H](C1(C)C)C(=O)O*)C)/C=C/C(=C/C=C/C(=C/C=C/C=C(/C=C/C=C(/C=C/C1=C(C(=O)[C@H](C1(C)C)C(=O)O*)C)\C)\C)/C)/C	622.802	8.6508	6	0	0.624	94.979	-0.955	-2.107	No	Yes	No	No	0.322	2.555	No	No	No
C1(CC(=O)C=C([C@@]1(/C=C/C(=C\C=O)/C)O)C)(C)C	248.322	2.3642	3	1	1.317	95.059	0.063	-2.822	No	No	No	No	0.279	1.891	No	No	No
C1(CC(=O)C=C([C@@]1(/C=C/C(=C\CO)/C)O)C)(C)C	250.338	2.1576	3	2	1.308	94.04	0.017	-2.871	No	No	No	No	0.342	1.536	No	No	Yes
C1(CC(=O)C=C([C@@]1(/C=C/C(=C\C(=O)O[C@@H]1O[C@H](CO)[C@H]([C@@H]([C@H]1O)O)O)/C)O)C)(C)C	426.462	-0.4916	9	5	0.389	38.111	-0.936	-3.944	No	No	No	No	1.406	2.432	No	No	No
C1(CC(=O)C=C([C@@]1(/C=C/C(=C\C(=O)O)/C)O)C)(C)C	264.321	2.2499	3	2	0.886	96.184	-0.044	-2.902	No	No	No	No	0.685	1.753	No	No	No
C(=C\C1=C(CC(CC1(C)C)OC)C)/C(=C/C=C/C(=C/C=C/C=C(/C=C/C=C(/C=C/c1c(c(c(cc1)C)C)C)\C)\C)/C)/C	562.882	11.78656	1	0	1.277	91.944	1.226	-0.774	No	Yes	No	No	1.076	2.248	No	No	No
C1(CCCC(=C1/C=C/C(=C\OC1OC(=O)C(=C1)C)/C=O)C)(C)C	316.397	3.9978	4	0	1.414	95.213	0.141	-2.762	No	Yes	No	No	1.302	1.882	No	No	No
C1[C@@H](CC(=C(C1(C)C)CC(=O)/C(=C/C=C/C(=C/C=C/C=C(/C=C/C=C(/C=C/[C@@H]1C(C[C@H](C=C1C)O)(C)C)\C)\C)/C)/COC)C)O	614.911	9.4328	4	2	0.431	90.203	-0.695	-1.619	No	Yes	No	No	0.95	2.417	No	No	No
[C@@]1(C(=O)/C=C(/C(=C/C=C/C(=C/C=C/C=C(/C=C/C=C(/C#CC2=C(C[C@H](CC2(C)C)O)O)\CO)\C)/C)/C)\O)(C(C[C@@H](C1)O)(C)C)C	616.839	7.6072	6	5	0.591	72.838	-0.891	-2.533	No	Yes	No	No	0.7	2.744	No	No	No
C1[C@@H](C[C@@]2([C@@](C1(C)C)(CC(=O)/C(=C/C=C/C(=C/C=C/C=C(/C=C/C=C(/C=C=C1C(C[C@@H](C[C@@]1(C)O)O)(C)C)\CO)\C)/C)/C)O2)C)O	632.882	7.0938	6	4	0.633	81.863	-0.963	-2.719	No	Yes	No	No	0.5	2.62	No	No	No
C1[C@@H](C[C@@]2([C@@](C1(C)C)(CC(=O)/C(=C/C=C/C(=C/C=C/C=C(/C=C/C=C(/C=C=C1C(C[C@@H](C[C@]1(O)C)OC(=O)C)(C)C)\CO)\C)/C)/C)O2)C)O	674.919	7.6646	7	3	0.698	86.988	-1.117	-2.646	No	Yes	No	No	0.404	2.628	No	No	No
C(=O)(/C(=C/C=C/C(=C/C=C/C=C(/C=C/C=C(/C=C=C1C(C[C@@H](C[C@]1(O)C)OC(=O)C)(C)C)\C(=O)OCCCCC)\C)/C)/C)C[C@@]12[C@@](C[C@H](CC1(C)C)O)(O2)C	759.037	9.4057	8	2	0.721	94.987	-1.1	-2.443	No	Yes	No	No	0.42	2.608	No	No	No
C1(CCCC(=C1/C=C/C(=C\OC1OC(=O)C(=C1)C)/CO)C)(C)C	318.413	3.7912	4	1	1.389	92.827	0.121	-2.811	No	No	No	No	1.277	1.943	No	No	No
C1C(CC(C(=C=C/C(=C/C=C/C(=C/C=C/C=C(/C=C/C=C(\C)/C(=O)C)\C)/C)/COC(=O)CCCCC)C1(C)C)(O)C)C(=O)OC	618.855	8.5745	6	1	0.574	92.706	-0.738	-2.43	No	Yes	No	No	1.24	2.083	No	No	No
[C@@]1(C(=O)/C(=C/C=C/C(=C/C=C/C=C(/C=C/C=C(/C#CC2=C(C[C@H](CC2(C)C)O)C)\COC(=O)CCCCC)\C)/C)/C)(C(C[C@@H](C1)O)(C)C)C	670.975	9.8009	5	2	0.508	90.097	-0.386	-1.614	No	Yes	No	No	0.756	2.766	No	No	No
C(=O)(/C(=C/C=C/C(=C/C=C/C=C(/C=C/C=C(/C#CC1=C(C[C@H](CC1(C)C)O)C)\COC(=O)CCCCC)\C)/C)/C)C[C@]1([C@@H](CC(=O)CC1(C)C)C)O	713.012	9.7601	6	2	0.743	89.355	-0.622	-2.142	No	Yes	No	No	0.72	2.828	No	No	No
[C@@]1(C(=O)/C(=C/C=C/C(=C/C=C/C=C(/C=C/C=C(/C#CC2=C(C[C@H](CC2(C)C)O)C)\COC(=O)CCC)\C)/C)/C)(C(C[C@@H](C1)O)(C)C)C	642.921	9.0207	5	2	0.551	90.951	-0.346	-1.635	No	Yes	No	No	0.72	2.655	No	No	No
C1CCC(=C(C1(C)C)/C=C/C(=C/C=C/C(=C/C=C/C=C(/C=C/C=C(/C=C/C=C(/C=C/C=C(C)C)\CO)\C)\C)/C)/C)C	550.871	11.5203	1	1	1.216	89.216	0.822	-0.919	No	Yes	No	No	1.402	2.342	No	No	No
C1CCC(=C(C1(C)C)/C=C/C(=C/C=C/C(=C/C=C/C=C(/C=C/C=C(/C=C/C=C(/C=C/C=C(/CO)\C)\C)\C)\C)/C)/C)C	550.871	11.5203	1	1	1.216	89.216	0.822	-0.919	No	Yes	No	No	1.418	2.342	No	No	No
C(=C\C=C(\C=C\C=C(\CC/C=C(/CCC=C(C)C)\C)/C)/C)\C=C(\C=C\C=C(\C=C\C=C(\C=C\CC(C)(C)OC)/C)/C)/C	568.93	12.7869	1	0	1.206	89.524	0.974	-0.61	No	Yes	No	No	1.797	2.212	No	No	No
C1C(CC(=C(C1(C)C)/C=C/C(=C/C=C/C(=C/C(=C/CC(CCCC(CC(=O)C)C)C)/O)/C)/C)C)O	482.749	8.7424	3	2	1.121	86.998	-0.546	-1.826	No	Yes	No	No	1.1	2.209	No	No	No
C1[C@@H](C(=O)C(=C(C1(C)C)/C=C/C(=C/C=C/C(=C/C=O)/C)/C)C)O	314.425	3.8667	3	1	1.414	94.994	0.024	-2.044	No	Yes	No	No	1.593	1.675	No	No	No
C1(CCC(=C(C1(C)C)/C=C/C(=C/C=C/C(=C/CC/C=C(/CC/C=C(/CC/C=C(/CCC=C(C)C)\C)\C)\C)/C)/C)C)O	558.935	12.4147	1	1	1.178	87.225	0.842	-1.079	No	Yes	No	No	1.355	2.301	No	No	No
C1[C@@H](C(=O)C(=C(C1(C)C)/C=C/C(=C/C=C/C(=C/C=C/C=O)/C)/C)C)O	340.463	4.4229	3	1	1.402	94.813	-0.033	-2.008	No	Yes	No	No	1.683	1.634	No	No	No
C1[C@@H](C(=O)C(=C(C1(C)C)/C=C/C(=C/C=C/C(=O)C)/C)C)O	288.387	3.3105	3	1	1.377	95.175	0.082	-2.088	No	No	No	No	1.492	1.682	No	No	No
C1[C@@H](C(=O)C(=C(C1(C)C)/C=C/C(=C/C=C/C(=C/C=C/C=C(/C=O)\C)/C)/C)C)O	380.528	5.3692	3	1	1.403	94.243	-0.077	-1.88	No	Yes	No	No	1.711	1.648	No	No	No
C(=O)/C(=C/C=C/C=C(/C=O)\C)/C	164.204	1.833	2	0	1.35	97.494	0.043	-2.113	No	No	No	No	0.348	1.86	No	No	Yes
C1[C@@H](C(=O)C(=C(C1(C)C)/C=C/C(=C/C=O)/C)C)O	248.322	2.3642	3	1	1.318	95.717	-0.108	-2.825	No	No	No	No	0.149	1.847	No	No	No
C(=C(\C=C\CC(C)(OC)C)/C)/C=C/C(=C/C=C/C(=C/C=C/C=C(/CC/C=C(/CC/C=C(/CCC=C(C)C)\C)\C)\C)/C)/C	570.946	13.0109	1	0	1.193	88.787	0.985	-0.655	No	Yes	No	No	1.781	2.244	No	No	Yes
C(=C\C(=C\C=C\C(=C\C=C\C=C(\C=C\CO)/C)\C)\C)/C=C(/CCC=C(C)C)\C	378.6	7.7351	1	1	1.212	90.569	0.771	-1.163	No	Yes	No	No	2.226	2.003	No	No	Yes
C(=C\C(=C\C=C\C(=C\C=C\C=C(\C=C\C(=O)O)/C)\C)\C)/C=C(/CCC=C(C)C)\C	392.583	7.8274	1	1	1.177	92.769	-0.06	-1.241	No	Yes	No	No	2.142	1.694	No	Yes	Yes
C1[C@@H](C(=O)C(=C(C1(C)C)/C=C/C(=C/C=C/C(=C/C=C/C=C(/C=C/C=O)\C)/C)/C)C)O	406.566	5.9254	3	1	1.407	94.062	-0.135	-1.844	No	Yes	No	No	1.804	1.68	No	No	No
C1(CC(=O)C=C(C1C#CC(=O)C)C)(C)C	204.269	2.1403	2	0	1.405	98.092	0.213	-2.29	No	No	No	No	0.3	1.589	No	No	Yes
C1(CC(=O)C=C(C1=C=CC(=O)C)C)(C)C	204.269	2.6022	2	0	1.398	96.988	0.189	-2.344	No	No	No	No	0.395	1.693	No	No	Yes
C1[C@@H](C[C@@]2([C@@](C1(C)C)(/C=C/C(=C\C=C\C(=C\C=C\C=C(\C=C\C=C(\C=C\C(=O)[C@]1(C[C@@H](CC1(C)C)O)C)/C)/C)\C)/C)O2)C)O	600.884	9.0175	4	2	0.408	90.261	-0.105	-1.617	No	Yes	No	No	0.473	2.159	No	No	No
C1C(=O)C=C(C(C1(C)C)/C=C/C(=C/C=C/C(=C/C=C/C=C(/C=C/C=C(\C)/O)\C)/C)/C)C	418.621	8.0734	2	1	1.299	90.814	-0.093	-1.661	No	Yes	No	No	1.236	2.059	No	No	Yes
C1C(=O)CC(=C(C1(C)C)/C=C/C(=C/C=C/C(=C/C=C/C=C(/C=C/C=C(\C)/O)\C)/C)/C)C	418.621	8.2175	2	1	1.299	90.485	-0.092	-1.661	No	Yes	No	No	1.244	2.078	No	No	Yes
C1(C[C@@H](C(=O)C(=C1/C=C/C(=O)C)C)O)(C)C	222.284	1.808	3	1	1.242	95.811	-0.043	-2.845	No	No	No	No	0.109	1.747	No	No	No
C1(C[C@@H](CC(=C1CCC(=O)C)C)O)(C)C	210.317	2.853	2	1	1.61	93.363	0.103	-2.608	No	No	No	No	1.184	1.762	Yes	No	Yes
C1(C[C@@H](CC(=C1CCC(C)O)C)O)(C)C	212.333	2.6448	2	2	1.588	92.347	0.067	-2.781	No	No	No	No	1.253	1.756	No	No	Yes
C1(CC(=O)C=C([C@@]1(/C=C/C(=C\C(=O)O)/C)O)C)(CO)C	280.32	1.2223	4	3	-0.172	46.55	-0.577	-3.034	No	No	No	No	0.637	1.662	No	No	No
C1C(CC(=C(C1(C)C)/C=C/C(=C/C=C/C(=C/C=C/C=C(/C=C/C=C(/C(CC(=O)C)O)\C)\C)/C)/C)C)O	490.728	7.8338	3	2	1.154	89.836	-0.26	-1.808	No	Yes	No	No	1.353	2.203	No	No	No
C1CCC(=C(C1(C)C)/C=C/C(=C/C=C/C(=C/C=C/C=C(/C=C/C=C(/C(CC(=O)C)O)\C)\C)/C)/C)C	474.729	8.863	2	1	1.178	91.044	-0.021	-1.65	No	Yes	No	No	1.361	2.067	No	No	No
C1[C@@H](C(=O)C(=C(C1(C)C)/C=C/C(=C/C=C/C(=C/C=C/C=C(/C=C/C=C(/C=O)\C)\C)/C)/C)C)O	446.631	6.8717	3	1	1.408	93.493	-0.179	-1.717	No	Yes	No	No	1.343	1.759	No	No	No
C1[C@@H](CC(=C(C1(C)C)C#C/C(=C/C=C/C(=C/C=C/C=C(/C=C/C=C(/C=O)\C)\C)/C)/C)C)O	430.632	7.1399	2	1	1.219	93.344	-0.09	-1.465	No	Yes	No	No	1.23	1.687	No	No	No
O=C/C(=C/C=C/C(=C/C=C/C=C(/C=C/C=O)\C)/C)/C	256.345	3.8917	2	0	1.632	96.178	0.007	-1.639	No	Yes	No	No	0.484	1.471	No	No	Yes
C1[C@@H](C(=O)C(=C(C1(C)C)C=O)C)O	182.219	0.8617	3	1	1.178	88.357	-0.182	-2.88	No	No	No	No	0.23	2.001	No	No	No
C1C(CC(=C(C1(C)C)CC/C(=C/C=C/C(=C/C=C/C=C(/C=C/C=C(/CCC1=C(CC(CC1(C)C)O)C)\C)\C)/C)/C)C)O	572.918	10.9954	2	2	1.166	86.964	-0.286	-1.714	No	Yes	No	No	1.026	2.415	No	No	No
C(=C(\CCC=C(C)C)/C)/CC/C(=C/C=C/C(=C/C=C/C=C(/C=C/C=C(/C=C/C=C(/C=C/CC(C)(C)O[C@@H]1O[C@@H]([C@H]([C@@H]([C@H]1O)O)O)COC(=O)CCC)\C)\C)\C)/C)/C	787.135	11.308	7	3	0.558	76.017	-1.5	-2.499	No	Yes	No	No	1.568	2.808	No	No	No
c1(ccc(c(c1C)C#C/C(=C/C=C/C(=C/C=C/C=C(/C=C/C=C(\C)/C=C/c1c(c(c(cc1)C)C)C)\C)/C)/C)C)C	526.808	11.05582	0	0	1.155	92.744	1.06	-0.376	No	Yes	No	No	1.075	2.266	No	No	No
c1(ccc(c(c1C)C#C/C(=C/C=C/C(=C/C=C/C=C(/C=C/C=C(\C)/C=C/c1c(c(ccc1C)C)C)\C)/C)/C)C)C	526.808	11.05582	0	0	1.155	92.744	1.06	-0.376	No	Yes	No	No	1.064	2.266	No	No	No
C(=C=C1[C@](C[C@H](CC1(C)C)O)(C)O)/C(=C/C=C/C(=C/C=C/C=C(/C=C/C=C(/C#CC1=C(C[C@H](CC1(C)C)O)C)\C)\C)/C)/C	582.869	8.9544	3	3	1.246	89.993	-0.466	-1.05	No	Yes	No	No	0.721	4.47	No	Yes	No
C1[C@@H](CC(=C(C1(C)C)C#C/C(=C/C=C/C(=C/C=C/C=C(/C=C/C=C(/C=C/C1=C(CCCC1(C)C)C)\C)\C)/C)/C)C)O	550.871	11.0238	1	1	1.239	90.491	0.746	-1.234	No	Yes	No	No	0.788	2.296	No	No	No
C(=C\C(=C\C=C\C(=C\C=C\C=C(\C=C\C=C(\C#CC1=C(C(=O)[C@H](CC1(C)C)O)C)/C)/C)\C)\C)/C1=C(C(=O)[C@H](CC1(C)C)O)C	594.836	8.3526	4	2	0.459	91.578	-0.037	-1.417	No	Yes	No	No	0.718	2.498	No	No	No
C1[C@@H](CC(=C(C1(C)C)C#C/C(=C/C=C/C(=C/C=C/C=C(/C=C/C=C(/C=C/c1c(c(c(cc1)C)C)C)\C)\C)/C)/C)C)OC	560.866	11.23376	1	0	1.261	93.275	1.223	-0.672	No	Yes	No	No	0.94	2.266	No	No	No
C(/C(=C/C=C/C(=C/C=C/C=C(/C=C/C=C(\C)/CCC(=O)C1(C(CC(C1)O)(C)C)C)\C)/C)/C)CC(=O)C1(C(CC(C1)O)(C)C)C	604.916	9.5132	4	2	0.462	88.916	-0.173	-1.748	No	Yes	No	No	0.964	2.374	No	No	No
C1[C@@H](C(=O)C(=C(C1(C)C)C#C/C(=C/C=C/C(=C/C=C/C=C(/C=C/C=C(/C#CC1=C(C(=O)[C@H](CC1(C)C)O)C)\C)\C)/C)/C)C)O	592.82	7.7998	4	2	0.569	93.333	0.079	-1.271	No	Yes	No	No	0.739	2.58	No	No	No
CC(=CCCC(=O)C)C	126.199	2.3218	1	0	1.5	95.517	0.599	-2.168	No	No	No	No	0.444	1.735	No	No	Yes
C1[C@@H](CC(=C(C1(C)C)CC(=O)/C(=C/C=C/C(=C/C=C/C=C(/C=C/C=C(/C=C/C1(C(C[C@H](C=C1C)O)(C)C)O)\C)\C)/C)/CO)C)O	616.883	7.8936	5	4	0.68	74.996	-0.735	-2.017	No	Yes	No	No	0.979	2.504	No	No	No
C1[C@@H](CC(=C(C1(C)C)CC(=O)/C(=C/C=C/C(=C/C=C/C=C(/C=C/C=C(/C=C/C1(C(C[C@H](C=C1C)O)(C)C)O)\C)\C)/C)/COC(=O)/C=C/CCCCCCCCC)C)O	797.174	12.1414	6	3	0.652	82.576	-1.268	-1.977	No	Yes	No	No	1.106	2.516	No	No	No
C1[C@@H](CC(=C(C1(C)C)CC(=O)/C(=C/C=C/C(=C/C=C/C=C(/C=C/C=C(/C=C/C1(C(C[C@H](C=C1C)O)(C)C)O)\C)\C)/C)/COC(=O)/C=C/CCCCCCC)C)O	769.12	11.3612	6	3	0.676	81.125	-1.21	-2.015	No	Yes	No	No	1.076	2.477	No	No	No
CC(=CCC/C(=C/CC/C(=C/CC/C(=C/C(=O)OC/C=C/C(=C/C=C/C(=C/C=C/C=C(/C=C/C=C(/C(=O)OC)\C)\C)/C)/C)/C)/C)/C)C	640.949	11.8583	4	0	1.185	90.05	-0.337	-1.559	No	Yes	No	No	1.851	2.254	No	No	No
C1[C@@H](C[C@]([C@@](C1(C)C)(/C=C/C(=C/C=C/C(=C/C=C/C=C(/C=C/C=C(/C=C=C1C(C[C@@H](C[C@@]1(C)O)O)(C)C)\C)\C)/C)/C)O)(O)C)O	618.899	7.6728	5	5	0.625	74.421	-0.873	-1.964	No	Yes	No	No	0.88	2.631	No	No	No
C1[C@@H](CC(=C(C1(C)C)C#C/C(=C/C=C/C(=C/C=C/C=C(/C=C/C=C(/C=C/[C@H]1C(C[C@H](C=C1C)O)(C)C)\C)\C)/C)/C)C)O	566.87	9.8505	2	2	1.216	89.612	-0.181	-1.502	No	Yes	No	No	0.789	2.435	No	No	No
C1[C@@H](CC(=C(C1(C)C)/C=C/C(=C/C=C/C(=C/C=C/C=C(/C=C/C=C(/C=C/[C@H]1C(C[C@H](C=C1C)O)(C)C)\C)\C)/C)/C)C)O	568.886	10.4033	2	2	1.191	88.305	-0.233	-1.608	No	Yes	No	No	0.924	2.427	No	No	No
C1[C@@H](C[C@]([C@@](C1(C)C)(/C=C/C(=C/C=C/C(=C/C=C/C=C(/C=C/C=C(/C=C/C1=C(C[C@H](CC1(C)C)O)C)\C)\C)/C)/C)O)(O)C)O	602.9	8.713	4	4	0.66	89.234	-0.721	-1.66	No	Yes	No	No	0.929	2.504	No	No	No
C1[C@@H](C[C@]([C@@](C1(C)C)(/C=C/C(=C/C=C/C(=C/C=C/C=C(/C=C/C=C(/C#CC1=C(C[C@H](CC1(C)C)O)C)\C)\C)/C)/C)O)(O)C)O	600.884	8.1602	4	4	0.724	90.54	-0.587	-1.577	No	Yes	No	No	0.794	2.512	No	No	No
C1C(CC(C(C1(C)C)/C=C/C(=C/C=C/C(=C/C=C/C=C(/C=C/C=C(/C=C/C1=C(CC(CC1(C)C)O)C)\C)\C)/C)/C)(O)C)O	586.901	9.5981	3	3	1.157	87.969	-0.542	-1.361	No	Yes	No	No	0.882	2.515	No	Yes	No
C1[C@@H](CC(/C(=C\C=C(\C=C\C=C(\C=C\C=C\C(=C\C=C\C(=C\C=C/2\C(=C[C@H](CC2(C)C)O)C)\C)\C)/C)/C)/[C@]1(O)C)(C)C)O	584.885	9.5182	3	3	1.158	87.473	-0.242	-1.265	No	Yes	No	No	0.91	2.473	No	Yes	No
C1(CCCC2=C1[C@@H]1[C@H](C2)/C(=C\O[C@@H]2OC(=O)C(=C2)C)/C(=O)O1)(C)C	330.38	3.1681	5	0	1.343	96.518	0.172	-2.829	No	Yes	No	No	0.937	2.239	No	No	No
C1C(CC2(C(=CC(/C(=C/C=C/C(=C/C=C/C=C(/C=C/C=C(/C=O)\C)\C)/C)/C)O2)C1(C)C)C)O	448.647	6.9039	3	1	1.157	92.653	-0.262	-2.167	No	Yes	No	No	1.139	1.648	No	No	No
C(=C\C(=C\C=C\C(=C\C=C\C=C(\C=C\C=C(\C1=CC2C(C[C@@H](C[C@@]2(C)O1)O)(C)C)/C)/C)\C)\C)/C1=C(C(CC1(C)C)OC)C(=O)C	612.895	9.7968	4	1	1.153	91.749	-0.306	-1.392	No	Yes	No	No	0.411	2.197	No	No	No
C1CCC2(C(C1(C)C)(/C=C/C(=C/C=C/C(=C/C(=O)O)/C)/C)O2)C	316.441	4.8138	2	1	1.418	95.084	0.019	-1.952	No	Yes	No	No	1.241	1.624	No	No	No
C(=C\C(=C\C=C\C(=C\C=C\C=C(\C=C\C=C(\C=C\[C@]12C(C[C@@H](C[C@@]1(C)O2)O)(C)C)/C)/C)\C)\C)/C1=C(C(CC1(C)C)OC)C(=O)C	612.895	9.5917	4	1	1.147	92.057	-0.392	-1.542	No	Yes	No	No	0.514	2.119	No	No	No
C1[C@@H](CC(C(C1(C)C)(/C=C/C(=C/C=C/C(=C/C=C/C=C(/C=C/C=C(/C=C/[C@@H]1C(C[C@H](C=C1C)O)(C)C)\C)\C)/C)/C)O)(O)C)O	602.9	8.5689	4	4	0.672	89.563	-0.701	-1.69	No	Yes	No	No	0.943	2.495	No	No	No
C1[C@@H](C[C@@]([C@@](C1(C)C)(/C=C/C(=C/C=C/C(=C/C=C/C=C(/C=C/C=C(/C=C/[C@]12C(C[C@@H](C[C@@]1(C)O2)O)(C)C)\C)\C)/C)/C)O)(O)C)O	618.899	7.9242	5	4	0.681	84.919	-0.802	-1.929	No	Yes	No	No	0.543	2.414	No	No	No
C1[C@@H](C[C@@]([C@@](C1(C)C)(/C=C/C(=C/C=C/C(=C/C=C/C=C(/C=C/C=C(/C=C/C1=C(C[C@H](CC1(C)C)O)C)\C)\C)/C)/C)O)(O)C)O	602.9	8.713	4	4	0.66	89.234	-0.721	-1.66	No	Yes	No	No	0.929	2.504	No	No	No
C1[C@@H](C[C@@]([C@@](C1(C)C)(/C=C/C(=C/C=C/C(=C/C=C/C=C(/C=C/C=C(/C=C/C(=O)[C@]1(C(C[C@@H](C1)O)(C)C)C)\C)\C)/C)/C)O)(O)C)O	618.899	7.9719	5	4	0.651	79.998	-0.827	-1.969	No	Yes	No	No	0.888	2.475	No	No	No
C1CC(=O)C(=C(C1(C)C)/C=C/C(=C/C=C/C(=C/CO)/C)/C)C	300.442	4.6893	2	1	1.423	93.729	0.06	-2.171	No	Yes	No	No	1.559	1.702	No	Yes	Yes
C1CC(=O)C(=C(C1(C)C)/C=C/C(=C/C=C/C(=C/C=O)/C)/C)C	298.426	4.8959	2	0	1.437	96.258	0.096	-1.998	No	Yes	No	No	1.59	1.658	No	No	Yes
C(=C(\C(=C\C=C\C(=C\C=C\C=C(\C=C\C=C(\C#CC1=C(C(=O)C(CC1(C)C)O)C)/C)/C)\C)\C)/O)/C(=O)C1(C(CC(C1)O)(C)C)C	612.851	8.3182	5	3	0.789	81.319	-0.712	-1.599	No	Yes	No	No	0.627	2.708	No	No	No
C1(CC(C=C(C1CCC(C)(O)O)C)(O)O)(C)C	244.331	1.1407	4	4	0.693	45.585	-0.694	-3.431	No	No	No	No	1.055	1.69	No	No	No
C1CC(=O)C(=C(C1(C)C)/C=C/C(=C/C=C/C(=C/C=C/C=C(/C=C/C=C(/C=C/C=C(/C=C/C=C(C)C)\C)\C)\C)/C)/C)C	548.855	11.7269	1	0	1.463	91.969	0.826	-0.735	No	Yes	No	No	1.293	2.344	No	No	No
C1CC(=O)C(=C(C1(C)C)/C=C/C(=C/C=C/C(=C/C=C/C=C(/C=C/C=C(/C=C/C=C(/C=C/C(C(C)(O[C@@H]1O[C@@H]([C@H]([C@@H]([C@H]1O)O)O)CO)C)O)\C)\C)\C)/C)/C)C	745.01	7.7167	8	5	0.112	56.215	-1.015	-2.961	No	Yes	No	No	1.259	2.67	No	No	No
[C@@H]1([C@@H](C(=O)C(=C(C1(C)C)/C=C/C(=C/C=C/C(=C/C=C/C=C(/C=C/C=C(/C=C/C1=C(C[C@H]([C@@H](C1(C)C)O)O)C)\C)\C)/C)/C)C)O)O	614.867	7.668	5	4	0.685	69.023	-0.641	-1.855	No	Yes	No	No	1.027	2.638	No	No	No
C1[C@@H](C(=O)C(=C(C1(C)C)/C=C/C(=C/C=C/C(=C/C=C/C=C(/C=C/C=C(/C=C/C=C(/C=C/[C@@H](C(C)(O)C)OC1OC(C(C(C1O)O)O)C)\C)\C)\C)/C)/C)C)O	745.01	7.7151	8	5	-0.076	56.042	-1.177	-2.958	No	Yes	No	No	1.179	2.571	No	No	No
C1[C@@H](C(=O)C(=C(C1(C)C)/C=C/C(=C/C=C/C(=C/C=C/C=C(/C=C/C=C(/C=C/C=C(/C=C/[C@@H](C(C)(O)C)O)\C)\C)\C)/C)/C)C)O	598.868	8.8633	4	3	0.514	89.085	-0.725	-1.831	No	Yes	No	No	1.276	2.649	No	No	No
C1[C@@H](C(=O)C(=C(C1(C)C)/C=C/C(=C/C=C/C(=C/C=C/C=C(/C=C/C=C(/C=C/C=C(/C=C/[C@@H](C(C)(O)C)O[C@@H]1O[C@H]([C@H]([C@H]([C@@H]1O)O)O)C)\C)\C)\C)/C)/C)C)O	745.01	7.7151	8	5	-0.076	56.042	-1.177	-2.958	No	Yes	No	No	1.179	2.571	No	No	No
C1[C@H](C(=O)C(=C(C1(C)C)/C=C/C(=C/C=C/C(=C/C=C/C=C(/C=C/C=C(/C=C/[C@@H]1C(C[C@H](C=C1C)O)(C)C)\C)\C)/C)/C)C)O	582.869	9.5823	3	2	1.405	89.76	-0.271	-1.232	No	Yes	No	No	0.899	2.537	No	No	No
C1[C@@H](C(=O)C(=C(C1(C)C)/C=C/C(=C/C=C/C(=C/C=C/C=C(/C=C/C=C(/C=C/[C@H]1C(C[C@H](C=C1C)O)(C)C)\C)\C)/C)/C)C)O	582.869	9.5823	3	2	1.405	89.76	-0.271	-1.232	No	Yes	No	No	0.899	2.537	No	No	No
C1[C@@H](C(=O)C(=C(C1(C)C)/C=C/C(=C/C=C/C(=C/C=C/C=C(/C=C/C=C(/C=C/[C@H]1C(C[C@@H](C=C1C)O)(C)C)\C)\C)/C)/C)C)O	582.869	9.5823	3	2	1.405	89.76	-0.271	-1.232	No	Yes	No	No	0.899	2.537	No	No	No
C1(C(CC(C1)O)(C)C)(C)C(=O)/C=C/C(=C/C=C/C(=C/C=C/C=C(/C=C/C=C(/C=C/C1=C(C(=O)C(CC1(C)C)O)C)\C)\C)/C)/C	598.868	8.9853	4	2	0.532	89.988	-0.038	-1.428	No	Yes	No	No	0.839	3.907	No	No	No
C1[C@@H](C(=O)C(=C(C1(C)C)C#C/C(=C/C=C/C(=C/C=C/C=C(/C=C/C=C(/C#CC1=C([C@@H]([C@H](CC1(C)C)O)O)C)\C)\C)/C)/C)C)O	594.836	7.5916	4	3	0.705	92.289	-0.269	-1.367	No	Yes	No	No	0.662	2.644	No	No	No
C1[C@@H]([C@@H](C(=C(C1(C)C)/C=C/C(=C/C=C/C(=C/C=C/C=C(/C=C/C=C(/C=C/C1=C(C[C@H](CC1(C)C)O)C)\C)\C)/C)/C)C)O)O	584.885	9.5182	3	3	1.161	88.222	-0.313	-1.369	No	Yes	No	No	0.961	2.495	No	Yes	No
C1[C@@H](C(C(=C(C1(C)C)/C=C/C(=C/C=C/C(=C/C=C/C=C(/C=C/C=C(/C=C/C=C(/C=C/[C@@H](C(C)(O)C)O[C@@H]1O[C@H]([C@H]([C@H]([C@@H]1O)O)O)C)\C)\C)\C)/C)/C)C)O)O	747.026	7.5069	8	6	-0.222	50.174	-1.298	-3.178	No	Yes	No	No	1.257	2.518	No	No	No
[C@@]1(C(C[C@@H](C1)O)(C)C)(C)C(=O)/C=C(/C(=C/C=C/C(=C/C=C/C=C(/C=C/C=C(/C#CC1=C([C@@H]([C@H](CC1(C)C)O)O)C)\C)\C)/C)/C)\O	614.867	8.11	5	4	0.756	76.37	-0.731	-1.599	No	Yes	No	No	0.701	3.832	No	No	No
C1[C@@H]([C@@H](C(=C(C1(C)C)/C=C/C(=C/C=C/C(=C/C=C/C=C(/C=C/C=C(/C=C/[C@@H]1C(C[C@H](C=C1C)O)(C)C)\C)\C)/C)/C)C)O)O	584.885	9.3741	3	3	1.162	88.551	-0.314	-1.399	No	Yes	No	No	0.975	2.486	No	Yes	No
C1CC(=O)C(=C(C1(C)C)/C=C/C(=C/C=C/C(=C/C=C/C=C(/C=C/C=C(/C=C/C1=C(C(CCC1(C)C)O)C)\C)\C)/C)/C)C	566.87	10.7556	2	1	1.426	90.696	-0.198	-1.477	No	Yes	No	No	0.919	2.417	No	No	No
C1CC(=O)C(=C(C1(C)C)/C=C/C(=C/C=C/C(=C/C=C/C=C(/C=C/C=C(/C=C/[C@@H]1C(CC[C@@H]([C@H]1C)O)(C)C)\C)\C)/C)/C)C	568.886	10.6914	2	1	1.426	90.877	-0.199	-1.477	No	Yes	No	No	0.898	2.412	No	No	No
C1CC(=O)[C@H]([C@@H](C1(C)C)/C=C/C(=C/C=C/C(=C/C=C/C=C(/C=C/C=C(/C=C/[C@@H]1C(CC[C@@H]([C@H]1C)O)(C)C)\C)\C)/C)/C)C	570.902	10.6272	2	1	1.426	91.059	-0.2	-1.477	No	Yes	No	No	0.893	2.407	No	No	No
C1[C@@H](C(=O)C(=C(C1(C)C)C#C/C(=C/C=C/C(=C/C=C/C=C(/C=C/C=C(/C#CC1=C([C@H]([C@H](CC1(C)C)O)O)C)\C)\C)/C)/C)C)O	594.836	7.5916	4	3	0.705	92.289	-0.269	-1.367	No	Yes	No	No	0.662	2.644	No	No	No
C1=C(C(=O)C(=C(C1(C)C)/C=C/C(=C/C=C/C(=C/C=C/C=C(/C=C/C=C(/C=C/C1=C(C(CCC1(C)C)O)C)\C)\C)/C)/C)C)O	580.853	10.4173	3	2	1.4	87.82	-0.263	-1.058	No	Yes	No	No	0.848	2.592	No	No	No
C1(CC(C=C(C1=O)C)O)(C)C	154.209	1.2926	2	1	1.606	92.834	-0.185	-2.78	No	No	No	No	0.176	1.723	No	No	Yes
C1(CC(CC(C1=O)C)O)(C)C	156.225	1.3725	2	1	1.606	95.472	-0.188	-2.78	No	No	No	No	0.222	1.735	No	Yes	Yes
C1(CCCC2=C1[C@H]1[C@@H](C2)/C(=C\O[C@@H]2OC(=O)C(=C2)C)/C(=O)O1)(C)C	330.38	3.1681	5	0	1.343	96.518	0.172	-2.829	No	Yes	No	No	0.937	2.239	No	No	No
C(=C(\C=C\C=C(C)C)/C)/C=C/C(=C/C=C/C(=C/C=C/C=C(/C=C/C=C(/C=C/C=C(C)C)\C)\C)/C)/C	466.753	10.9875	0	0	1.264	90.984	0.964	-0.38	No	Yes	No	No	1.832	2.114	No	No	No
C(=C(\C(=O)CC=C(C)C)/C)/C=C/C(=C/C=C/C(=C/C=C/C=C(/C=C/C=C(/C=C/C=C(/C(=O)CC=C(C)C)\C)\C)\C)/C)/C	564.854	11.296	2	0	1.615	94.388	-0.393	-0.792	No	Yes	No	No	1.884	2.29	No	No	No
C1=C(C(=O)C(=C(C1(C)C)/C=C/C(=C/C=C/C(=C/C=C/C=C(/C=C/C=C(/C=C/C1=C(CCCC1(C)C)C)\C)\C)/C)/C)C)O	564.854	11.4465	2	1	1.424	89.029	-0.024	-1.461	No	Yes	No	No	0.819	2.467	No	No	No
c1(c(cc(c(c1C)/C=C/C(=C/C=C/C(=C/C=C/C=C(/C=C/C=C(\C)/C=C/c1c(c(ccc1C)C)C)\C)/C)/C)C)OC)C	558.85	11.72612	1	0	1.108	91.186	1.22	-0.541	No	Yes	No	No	1.09	2.251	No	No	No
c1(c(cc(c(c1C)/C=C/C(=C/C=C/C(=C/C=C/C=C(/C=C/C=C(\C)/C=C/c1c(c(c(cc1C)O)C)C)\C)/C)/C)C)OC)C	574.849	11.43172	2	1	1.05	88.448	1.079	-0.845	No	Yes	No	No	0.95	2.101	No	No	No
C1[C@@H](CC(=C(C1(C)C)/C=C/C(=C/C=C/C(=C/C=C/C=C(/C=C/C=C(/C(=O)C)\C)\C)/C)/C)C)O	446.675	8.0828	2	1	1.192	91.649	-0.129	-1.617	No	Yes	No	No	1.31	2.037	No	No	No
C1C(CC(=C(C1(C)C)/C=C/C(=C/C=C/C(=C/C=C/C=C(/C=C/C=C(/C=C/C=C(/CC(C=C(C)C)O)\C)\C)\C)/C)/C)C)O	568.886	10.7135	2	2	1.188	87.887	-0.358	-1.347	No	Yes	No	No	1.313	2.43	No	No	No
c1(c(cc(c(c1C)/C=C/C(=C/C=C/C(=C/C=C/C=C(/C=C/C=C(\C)/C=C/c1c(c(ccc1C)C)C)\C)/C)/C)C)O)C	544.823	11.42312	1	1	1.076	88.378	0.938	-0.783	No	Yes	No	No	1.014	2.031	No	No	No
C1CC(=O)C(=C(C1(C)C)/C=C/C(=C/C=C/C(=C/C=C/C=C(/C=C/C=C(/C=C/C1=C(C[C@H](CC1(C)C)O)C)\C)\C)/C)/C)C	566.87	10.7556	2	1	1.426	90.696	-0.198	-1.477	No	Yes	No	No	0.879	2.417	No	No	No
C1[C@H](C(=O)C(=C(C1(C)C)/C=C/C(=C/C=C/C(=C/C=C/C=C(/C=C/C=C(/C=C/C=C(/C=C/C=C(C)C)\C)\C)\C)/C)/C)C)O	564.854	10.6977	2	1	1.44	90.705	-0.152	-0.986	No	Yes	No	No	1.299	2.472	No	No	No
c1(c(cc(c(c1C)/C=C/C(=C/C=C/C(=C/C=C/C=C(/C=C/C=C(\C)/C=C/c1c(c(ccc1C)C)C)\C)/C)/C)C)OC(=O)C)C	586.86	11.64282	2	0	1.097	91.433	0.743	-0.562	No	Yes	No	No	0.958	2.324	No	No	No
C1[C@@H](CC(=C(C1(C)C)/C=C/C(=C/C=C/C(=C/C=C/C=C(/C=C/C=C(/C=C/[C@@H]1C(C[C@@H](C=C1C)O)(C)C)\C)\C)/C)/C)C)O	568.886	10.4033	2	2	1.191	88.305	-0.233	-1.608	No	Yes	No	No	0.924	2.427	No	No	No
C1[C@@H](C[C@@]2([C@@](C1(C)C)(/C=C/C(=C/C=C/C(=C/C=C/C=C(/C=C\1/C=C(CC[C@@H]3C(CC(=O)C=C3C)(C)C)C(=O)O1)\C)/C)/C)O2)C)O	612.851	8.9113	5	1	0.917	91.606	-0.403	-2.604	No	Yes	No	Yes	0.196	1.475	No	No	No
C1[C@@H](CC(=C(C1(C)C)/C=C/C(=C/C=C/C(=C/C=C/C=C(/C=C/C=C(/C=C/[C@@H]1C(CC(=O)C=C1C)(C)C)\C)\C)/C)/C)C)O	566.87	10.6115	2	1	1.296	90.858	-0.197	-1.439	No	Yes	No	No	0.843	2.353	No	No	No
C1(CC(C=C(C1CCC(C)O)C)O)(C)C	212.333	2.5007	2	2	1.588	92.676	0.065	-2.781	No	No	No	No	1.252	1.727	No	No	Yes
C1[C@@H](CC(=C(C1(C)C)/C=C/C(=C/C=C/C(=C/C=C/C=C(/C=C/C=C(/C=C/[C@H]1C(C[C@@H](C=C1C)O)(C)C)\C)\C)/C)/C)C)O	568.886	10.4033	2	2	1.191	88.305	-0.233	-1.608	No	Yes	No	No	0.924	2.427	No	No	No
C1(CC(C=C(C1(CCC(C)O)O)C)O)(C)C	228.332	1.6156	3	3	1.238	94.903	-0.136	-3.341	No	No	No	No	1.305	1.654	No	No	Yes
C1C(CC(C(C1(C)C)(/C=C/C(=C/C=C/C(=C/C=C/C=C(/C=C/C=C(/C=C/C1=C(CC(CC1(C)C)O)C)\C)\C)/C)/C)O)(C)O)O	602.9	8.713	4	4	0.548	89.234	-0.721	-1.728	No	Yes	No	No	0.929	2.604	No	No	No
C1(=C(C(=O)C(=O)C1(C)C)C)/C=C/C(=C/C=C/C(=C/C=C/C=C(/C=C/C=C(/C=C/C1=C(CC(C(C1(C)C)O)O)C)\C)\C)/C)/C	582.825	8.5153	4	2	0.667	92.785	-0.169	-1.475	No	Yes	No	No	0.937	2.294	No	No	No
C(=C(\C=C\CC(OC)(C)C)/C)/C=C/C(=C/C=C/C(=C/C=C/C=C(/C=C/C=C(/C=C/C=C(/CCCC(C)(OC)C)\C)\C)\C)/C)/C	598.956	12.4118	2	0	1.192	90.117	0.911	-0.942	No	Yes	No	No	1.781	2.274	No	No	No
C(=C(\CCC(=O)C(OC)(C)C)/C)/C=C/C(=C/C=C/C(=C/C=C/C=C(/C=C/C=C(/CC/C=C(/CCC=C(C)C)\C)\C)\C)/C)/C	584.929	12.1899	2	0	1.211	89.789	0.856	-0.903	No	Yes	No	No	1.778	2.265	No	No	No
C(=C(\CCCC(C)(OC)C)/C)/C=C/C(=C/C=C/C(=C/C=C/C=C(/C=C/C=C(/CC/C=C(/CCC=C(C)C)\C)\C)\C)/C)/C	570.946	13.0109	1	0	1.193	88.787	0.985	-0.655	No	Yes	No	No	1.785	2.244	No	No	No
C(=C(\CCCC(O)(C)C)/C)/C=C/C(=C/C=C/C(=C/C=C/C=C(/C=C/C=C(/C=C/C=C(/CCCC(C)(OC)C)\C)\C)\C)/C)/C	586.945	11.9817	2	1	1.175	87.53	0.81	-0.788	No	Yes	No	No	1.711	2.952	No	No	No
C(=C(\CCCC(OC)(C)C)/C)/C=C/C(=C/C=C/C(=C/C=C/C=C(/C=C/C=C(/C=C/C=C(/CCC=C(C)C)\C)\C)\C)/C)/C	568.93	12.7869	1	0	1.219	89.32	0.975	-0.606	No	Yes	No	No	1.799	2.26	No	No	Yes
C1CC(C(=C(C1(C)C)/C=C/C(=C/C=C/C(=C/C=C/C=C(/C=C/C=C(/C=C/C1=C(C=CCC1(C)C)C)\C)\C)/C)/C)C)O	550.871	11.3526	1	1	1.216	89.661	0.77	-1.341	No	Yes	No	No	0.989	2.28	No	No	No
CC(=C/C=C/C(=C/C=C/C(=C/C=C/C(=C/C=O)/C)/C)/C)C	282.427	5.659	1	0	1.536	94.322	0.705	-1.375	No	Yes	No	No	0.563	1.453	No	No	Yes
C(=C(\C=C\CC(C)C)/C)/C=C/C(=C/C=C/C(=C/C=C/C=C(/C=C/C=C(/C=C/C=C(/CCC=C(C)C)\C)\C)\C)/C=O)/C	550.871	11.9729	1	0	1.238	91	0.933	-0.061	No	Yes	No	No	1.851	2.127	No	No	Yes
C(=C(\C=C\CC(C)(O[C@@H]1O[C@@H]([C@H]([C@@H]([C@H]1O)O)O)COC(=O)CCC)C)/C)/C=C/C(=C/C=C/C(=C/C=C/C=C(/C=C/C=C(/C=C/C=C(/CCC=C(C)C)\C)\C)\C)/C)/C	785.119	11.084	7	3	0.581	75.322	-1.436	-2.385	No	Yes	No	No	1.575	3.807	No	Yes	No
C(=C(\CCCC(C)(O)C)/C)/C=C/C(=C/C=C/C(=C/C=C/C=C(/C=C/C=C(/C=C/C=C(/C=C/C=C(C)C)\C)\C)\C)/C)/C	552.887	11.9088	1	1	1.212	87.719	0.844	-0.414	No	Yes	No	No	1.75	2.888	No	No	No
C(=C(\C=C\CC(C)(O)C)/C)/C=C/C(=C/C=C/C(=C/C=C/C=C(/C=C/C=C(/C=C/C=C(/CCC=C(C)C)\C)\C)\C)/C)/C	552.887	11.9088	1	1	1.212	87.719	0.844	-0.414	No	Yes	No	No	1.752	2.888	No	No	No
C(=C(\C=C\CC(O[C@@H]1O[C@@H]([C@H]([C@@H]([C@H]1O)O)O)CO)(C)C)/C)/C=C/C(=C/C=C/C(=C/C=C/C=C(/C=C/C=C(/C=C/C=C(/CCC=C(C)C)\C)\C)\C)/C)/C	715.028	9.733	6	4	0.575	57.283	-0.987	-2.613	No	Yes	No	No	1.643	3.442	No	No	No
C(=C(\C=C\CC(C)(C)O[C@@H]1O[C@@H]([C@H]([C@@H]([C@H]1O)O)O)COC(=O)CCC)/C)/C=C/C(=C/C=C/C(=C/C=C/C=C(/C=C/C=C(/C=C/C=C(/CCC=C(C)C)\C)\C)\C)/C)/C	785.119	11.084	7	3	0.581	75.322	-1.436	-2.385	No	Yes	No	No	1.575	3.807	No	Yes	No
C(=C(\C=C\C=C(C)C)/C)/C=C/C(=C/C=C/C(=C/C=C/C=C(/C=C/C=C(/C=C/C=C(/CCC=C(C)C)\C)\C)\C)/C)/C	534.872	12.714	0	0	1.257	89.727	1.018	-0.154	No	Yes	No	No	1.84	2.236	No	No	No
C(=C(\C=C\C=C(\C=O)/C)/C)/C=C/C(=C/C=C/C(=C/C=C/C=C(/C=C/C=C(/C=C/C=C(/CCC=C(C)C)\C)\C)\C)/C)/C	548.855	11.893	1	0	1.233	91.041	0.898	-0.313	No	Yes	No	No	1.9	2.089	No	No	No
C(=C(\CCCC(C)(OC)C)/C)/C=C/C(=C/C=C/C(=C/C=C/C=C(/CC/C=C(/CC/C=C(/CCC=C(C)C)\C)\C)\C)/C)/C	572.962	13.2349	1	0	1.181	88.28	0.995	-0.708	No	Yes	No	No	1.769	2.227	No	No	No
C1[C@@H]([C@@H]([C@H]([C@@H](C1(C)C)/C=C/C(=C/C=C/C(=C/C=C/C=C(/C=C/C=C(/C=C/[C@@H]1C(CC[C@@H]([C@H]1C)O)(C)C)\C)\C)/C)/C)C)O)O	588.917	9.3898	3	3	1.162	88.585	-0.315	-1.396	No	Yes	No	No	0.956	2.485	No	Yes	No
C1[C@@H]([C@@H]([C@H]([C@@H](C1(C)C)/C=C/C(=C/C=C/C(=C/C=C/C=C(/C=C/C=C(/C=C/[C@@H]1C(C[C@@H]([C@@H]([C@H]1C)O)O)(C)C)\C)\C)/C)/C)C)O)O	604.916	8.3606	4	4	0.657	88.831	-0.744	-1.728	No	Yes	No	No	1.086	2.525	No	Yes	No
C(=C(\CCCC(OC)(C)C)/C)/C=C/C(=C/C=C/C(=C/C=C/C=C(/C=C/C=C(/C=C/C=C(/CCCC(C)(OC)C)\C)\C)\C)/C=O)/C	614.955	11.8148	3	0	1.156	90.897	-0.501	-1.143	No	Yes	No	No	1.821	2.053	No	No	No
C(=C(\CCCC(OC)(C)C)/C)/C=C/C(=C/C=C/C(=C/C=C/C=C(/C=C/C=C(/C=C/C=C(/CCCC(C)(OC)C)\C)\C)\C)/C)/C	600.972	12.6358	2	0	1.18	89.61	0.921	-0.995	No	Yes	No	No	1.888	2.258	No	No	No
C(=C(\C=C\CC(C)(O)C)/C)/C=C/C(=C/C=C/C(=C/C=C/C=C(/C=C/C=C(/C=C/C=C(/C=C/C=C(C)C)\C)\C)\C)/C)/C	550.871	11.6848	1	1	1.224	88.226	0.834	-0.361	No	Yes	No	No	1.762	2.914	No	No	No
C(=C(\CCCC(OC)(C)C)/C)/CC/C(=C/C=C/C(=C/C=C/C=C(/C=C/C=C(/C=C/C=C(/CCCC(C)(OC)C)\C)\C)\C)/C)/C	602.988	12.8598	2	0	1.168	89.104	0.931	-1.049	No	Yes	No	No	1.755	2.243	No	No	No
C(=C(\CCCC(OC)(C)C)/C)/CC/C(=C/CC/C(=C/C=C/C=C(/C=C/C=C(/C=C/C=C(/CCCC(C)(OC)C)\C)\C)\C)/C)/C	605.004	13.0838	2	0	1.155	88.598	0.941	-1.102	No	Yes	No	No	1.739	2.228	No	No	No
c1(c(cc(c(c1C)/C=C/C(=C/C=C/C(=C/C=C/C=C(/C=C/C=C(\C)/C=C/c1c(c(c(cc1C)OC1CCCCO1)C)C)\C)/C)/C)C)OC1CCCCO1)C	729.058	13.52832	4	0	1.008	90.028	-0.456	-0.87	No	Yes	No	No	0.551	2.332	No	No	No
c1(c(cc(c(c1C)/C=C/C(=C/C=C/C(=C/C=C/C=C(/C=C/C=C(\C)/C=C/c1c(c(c(cc1C)OC)C)C)\C)/C)/C)C)OC)C	588.876	11.73472	2	0	1.087	91.183	0.906	-0.603	No	Yes	No	No	1.184	2.289	No	No	No
c1(c(cc(c(c1C)/C=C/C(=C/C=C/C(=C/C=C/C=C(/C=C/C=C(\C)/C=C/c1c(c(c(cc1C)OC(=O)C)C)C)\C)/C)/C)C)OC(=O)C)C	644.896	11.56812	4	0	1.066	91.677	-0.618	-0.872	No	Yes	No	No	0.934	2.413	No	No	No
C1(=O)C(=C(C(C1OC(=O)CC)(C)C)/C=C/C(=C/C=C/C(=C/C=C/C=C(/C=C/C=C(/C=C/C1=C(C(=O)C(CC1(C)C)OC(=O)CC)C)\C)\C)/C)/C)C	694.953	10.4371	6	0	0.628	95.314	-0.676	-1.779	No	Yes	No	No	0.771	2.349	No	No	No
C1(=C(C(=O)C(C1(C)C)O)C)/C=C/C(=C/C=C/C(=C/C=C/C=C(/C=C/C=C(/C=C/C1=C(C(=O)C(CC1(C)C)O)C)\C)\C)/C)/C	582.825	8.5153	4	2	0.525	91.109	0.052	-1.446	No	Yes	No	No	0.9	3.863	No	No	No
C(=C(\C=C\C(=O)C(C)(OC)C)/C)/C=C/C(=C/C=C/C(=C/C=C/C=C(/C=C/C=C(/C=C/C=C(/CCCC(O)(C)C)\C)\C)\C)/C)/C	598.912	10.9367	3	1	1.181	88.985	-0.369	-1.267	No	Yes	No	No	1.711	2.416	No	No	No
C(=C(\C=C\C(=O)C(OC)(C)C)/C)/C=C/C(=C/C=C/C(=C/C=C/C=C(/C=C/C=C(/C=C/C=C(/C=C/CC(C)(O)C)\C)\C)\C)/C)/C	596.896	10.7127	3	1	1.203	89.518	-0.342	-1.218	No	Yes	No	No	1.722	2.392	No	No	No
[C@@H]1([C@@H](CC(=C(C1(C)C)/C=C/C(=C/C=C/C(=C/C=C/C=C(/C=C/C=C(/C=C/C=C(/C=C/[C@@H](C(C)(O)C)O[C@@H]1O[C@H]([C@H]([C@H]([C@@H]1O)O)O)C)\C)\C)\C)/C)/C)C)O)O	747.026	7.5069	8	6	-0.182	50.174	-1.198	-3.178	No	Yes	No	No	1.276	2.529	No	No	No
C1(CCC(=C(C1(C)C)CC/C(=C/CC/C(=C/C=C/C=C(/C=C/C=C(/CC/C=C(/CCC=C(C)C)\C)\C)\C)/C)/C)C)O	558.935	12.4147	1	1	1.178	87.225	0.842	-1.079	No	Yes	No	No	1.354	2.301	No	No	No
C1(CCC(=C(C1(C)C)CC/C(=C/CC/C(=C/C=C/C=C(/CC/C=C(/CC/C=C(/CCC=C(C)C)\C)\C)\C)/C)/C)C)O	560.951	12.6387	1	1	1.166	86.718	0.852	-1.132	No	Yes	No	No	1.341	2.284	No	No	No
C1(CCC(=C(C1(C)C)CC/C(=C/CC/C(=C/C=C/C=C(/C=C/C=C(/CC/C=C(/CCC1C(C)(C)O1)\C)\C)\C)/C)/C)C)O	574.934	11.6259	2	1	1.139	88.38	-0.335	-1.592	No	Yes	No	No	0.919	2.091	No	No	No
C1C(C(=O)C(=C(C1(C)C)/C=C/C(=C/C=C/C(=C/C=C/C=C(/C=C/C=C(/C=C/C=C(/C=C/C(C(C)(OC)C)OC)\C)\C)\C)/C)/C)C)OC	640.949	10.8256	4	0	1.381	93.72	-0.132	-1.613	No	Yes	No	No	1.387	2.33	No	No	No
C1C(C(=O)C(=C(C1(C)C)/C=C/C(=C/C=C/C(=C/C=C/C=C(/C=C/C=C(/C=C/C=C(/C=C/C(C(C)(OC)C)O)\C)\C)\C)/C)/C)C)OC	626.922	10.1715	4	1	1.376	91.688	-0.23	-1.564	No	Yes	No	No	1.361	2.44	No	No	No
[C@H]1(CC(=O)C(=C(C1(C)C)/C=C/C(=C/C=C/C(=C/C=C/C=C(/C=C/C=C(/C=C/C1=C(CCCC1(C)C)C)\C)\C)/C)/C)C)O	566.87	10.7556	2	1	1.428	90.64	-0.031	-1.461	No	Yes	No	No	0.942	2.423	No	No	No
[C@@H]1(CC(=O)C(=C(C1(C)C)/C=C/C(=C/C=C/C(=C/C=C/C=C(/C=C/C=C(/C=C/C1=C(C(=O)CCC1(C)C)C)\C)\C)/C)/C)C)O	580.853	9.9346	3	1	1.41	91.984	-0.233	-1.106	No	Yes	No	No	0.898	2.462	No	No	No
[C@@H]1([C@@H](C(=O)C(=C(C1(C)C)/C=C/C(=C/C=C/C(=C/C=C/C=C(/C=C/C=C(/C=C/C1=C(C(=O)[C@H](CC1(C)C)O)C)\C)\C)/C)/C)C)O)O	612.851	7.8762	5	3	0.761	74.374	-0.564	-1.759	No	Yes	No	No	0.923	2.632	No	No	No
[C@@H]1([C@@H](C(=O)C(=C(C1(C)C)/C=C/C(=C/C=C/C(=C/C=C/C=C(/C=C/C=C(/C=C/C1=C(C[C@H](CC1(C)C)O)C)\C)\C)/C)/C)C)O)O	598.868	8.6972	4	3	0.562	89.621	-0.479	-1.523	No	Yes	No	No	0.953	2.627	No	No	No
[C@@H]1([C@@H](C(=O)C(=C(C1(C)C)/C=C/C(=C/C=C/C(=C/C=C/C=C(/C=C/C=C(/C=C/C1=C(C(=O)CCC1(C)C)C)\C)\C)/C)/C)C)O)O	596.852	8.9054	4	2	0.562	92.174	-0.006	-1.427	No	Yes	No	No	0.921	2.55	No	No	No
C1(CCCC(C1=O)(C)O)(C)C	156.225	1.5166	2	1	1.596	95.143	-0.191	-2.954	No	No	No	No	1.135	1.803	No	No	Yes
C1CCC(=C(C1(C)C)/C=C/C(=C/C=C/C(=C/C=C/C=C(/C=C/C=C(/C=C/C=C(/C=C/C(C(C)C)O)\C)\C)\C)/C)/C)C	552.887	11.5986	1	1	1.23	89.33	0.828	-0.766	No	Yes	No	No	1.347	2.337	No	No	No
C1(CCC(=C(C1(C)C)/C=C/C(=C/C=C/C(=C/C=C/C=C(/C=C/C=C(/C=C/C=C(/C=C/C1C(C)(C)O1)\C)\C)\C)/C)/C)C)O	566.87	10.7299	2	1	1.187	90.405	-0.227	-1.379	No	Yes	No	No	1.153	2.13	No	No	No
C(=C(\C=C\C(=O)C(O)(C)C)/C)/C=C/C(=C/C=C/C(=C/C=C/C=C(/C=C/C=C(/C=C/C=C(/C=C/C(C(C)(O)C)O)\C)\C)\C)/C)/C	598.868	9.0294	4	3	0.437	87.656	-0.806	-2.034	No	Yes	No	No	1.731	3.285	No	No	No
C1CCC(=C(C1(C)C)/C=C/C(=C/C=C/C(=C/C=C/C=C(/C=C/C=C(/C=C/C=C(/C=C/C(=O)C(C)(O)C)\C)\C)\C)/C)/C)C	566.87	10.9217	2	1	1.188	89.854	-0.123	-1.305	No	Yes	No	No	1.238	2.341	No	No	No
C1(C2CCC(C1C(O2)/C=C/C)C)(C)C	194.318	3.4022	1	0	1.33	97.049	0.693	-2.379	No	No	No	No	1.173	1.792	No	No	Yes
C1(/C=C/C(=C/C=C/C(=C/C=C/C=C(/C=C/C=C(/C=C/C=C(/CCC=C(C)C)\C)\C)\C)/C)/C)C(CCC1(C)O)C(C)(C)O	570.902	10.7934	2	2	1.173	88.448	-0.465	-1.367	No	Yes	No	No	1.336	2.412	No	Yes	No
C1(C2CCC(/C/1=C\C=C\C)(C)O2)(C)C	192.302	3.4664	1	0	1.519	95.436	0.68	-2.341	No	No	No	No	1.218	1.644	No	No	Yes
C1(CCC(=O)C(=C1CCC(=O)C)C)(C)C	208.301	3.0612	2	0	1.235	96.409	0.117	-2.46	No	No	No	No	1.233	1.861	No	No	Yes
C1(C(C(=O)C(=C(C1(C)C)/C=C/C(=C/C=C/C(=C/C=C/C=C(/C=C/C=C(/C=C/C1=C(CCCC1(C)C)C)\C)\C)/C)/C)C)O)O	582.869	9.7264	3	2	1.408	90.83	-0.217	-1.18	No	Yes	No	No	0.965	2.53	No	No	No
C1=C(C(=O)C(=C(C1(C)C)/C=C/C(=C/C=C/C(=C/C=C/C=C(/C=C/C=C(/C=C/[C@@H]1C(C[C@@H](C=C1C)O)(C)C)\C)\C)/C)/C)C)OC	594.88	10.3616	3	1	1.409	91.472	-0.17	-1.644	No	Yes	No	No	0.898	2.431	No	No	No
C1(C(C(=O)C(=C(C1(C)C)/C=C/C(=C/C=C/C(=C/C=C/C=C(/C=C/C=C(/C=C/C1=C(CCC(C1(C)C)O)C)\C)\C)/C)/C)C)O)O	598.868	8.6972	4	3	0.562	89.621	-0.479	-1.523	No	Yes	No	No	1.019	2.627	No	No	No
C(=C(\C=C\C(=O)C(OC)(C)C)/C)/C=C/C(=C/C=C/C(=C/C=C/C=C(/C=C/C=C(/C=C/C=C(/C=C/C(=O)C(C)(OC)C)\C)\C)\C)/C)/C	624.906	10.5458	4	0	1.189	92.737	-0.252	-1.697	No	Yes	No	No	1.905	2.301	No	No	No
[C@@H]1(CC(=O)C(=C(C1(C)C)/C=C/C(=C/C=C/C(=C/C=C/C=C(/C=C/C=C(/C=C/C1=C(C(=O)C[C@@H](C1(C)C)O)C)\C)\C)/C)/C)C)O	596.852	8.9054	4	2	0.44	90.721	-0.066	-1.438	No	Yes	No	No	1.086	2.573	No	No	No
[C@@H]1([C@@H](C(=O)C(=C(C1(C)C)/C=C/C(=C/C=C/C(=C/C=C/C=C(/C=C/C=C(/C=C/C1=C(C(=O)[C@H]([C@@H](C1(C)C)O)O)C)\C)\C)/C)/C)C)O)O	628.85	6.847	6	4	0.663	60.479	-0.666	-2.547	No	Yes	No	No	1.142	2.629	No	No	No
C(=O)/C=C/C(=C/C=C/C(=C/C=C/C(=C/C=C/C=C(/C=C/C=C(/C=C/C=C(/C=C/C=O)\C)\C)\C)/C)/C)/C	480.692	8.9554	2	0	1.425	94.15	-0.358	-0.677	No	Yes	No	No	0.747	1.935	No	No	No
C1(CCCC(C1=O)C)(C)C	140.226	2.4017	1	0	1.508	96.736	0.269	-2.529	No	No	No	No	0.217	1.89	No	No	Yes
C1(CC(=O)CC(C1=O)C)(C)C	154.209	1.5807	2	0	1.52	97.977	0.433	-2.611	No	No	No	No	0.311	1.856	No	Yes	Yes
C(=C(\C=C\CC(C)(OC)C)/C)/C=C/C(=C/C=C/C(=C/C=C/C=C(/C=C/C=C(/C=C/C=C(/CCC=C(C)C)\C)\C)\C)/C=O)/C	580.897	11.7419	2	0	1.194	91.086	0.845	-0.696	No	Yes	No	No	1.861	2.068	No	No	Yes
C(=C(\CCCC(OC)(C)C)/C)/CC/C(=C/C=C/C(=C/C=C/C=C(/CC/C=C(/CC/C=C(/CCC=C(C)C)\C)\C)\C)/C)/C	574.978	13.4589	1	0	1.182	87.801	1.005	-0.765	No	Yes	No	No	1.754	2.21	No	No	No
C(=C(\CCCC(OC)(C)C)/C)/CC/C(=C/CC/C(=C/C=C/C=C(/CC/C=C(/CC/C=C(/CCC=C(C)C)\C)\C)\C)/C)/C	576.994	13.6829	1	0	1.17	87.295	1.015	-0.819	No	Yes	No	No	1.737	2.195	No	No	Yes
C1CCC(=C(C1(C)C)/C=C/C(=C/C=C/C(=C/C=C/C=C(/C=C/C=C(/C=C/C=C(/C=C/CC(C)(O)C)\C)\C)\C)/C)/C)C	552.887	11.7427	1	1	1.207	88.668	0.803	-1.073	No	Yes	No	No	1.25	2.326	No	No	No
C(=C(\CCCC(C)(OC)C)/C)/CC/C(=C/C=C/C(=C/C=C/C=C(/CC/C=C(/CC/C=C(/CCCC(C)(C)O)\C)\C)\C)/C)/C	592.993	12.6537	2	1	1.124	85.984	0.845	-1.235	No	Yes	No	No	1.666	2.294	No	No	No
C(=C(\CCCC(O)(C)C)/C)/CC/C(=C/C=C/C(=C/C=C/C=C(/C=C/C=C(/C=C/C=C(/CCCC(C)(OC)C)\C)\C)\C)/C)/C	588.961	12.2057	2	1	1.163	87.024	0.82	-0.841	No	Yes	No	No	1.697	2.923	No	No	No
C(=C(\CCCC(O)(C)C)/C)/CC/C(=C/CC/C(=C/C=C/C=C(/C=C/C=C(/C=C/C=C(/CCCC(C)(OC)C)\C)\C)\C)/C)/C	590.977	12.4297	2	1	1.151	86.518	0.83	-0.894	No	Yes	No	No	1.681	2.893	No	No	No
C(=C(\CCCC(O)(C)C)/C)/CC/C(=C/C=C/C(=C/C=C/C=C(/CC/C=C(/CC/C=C(/CCC=C(C)C)\C)\C)\C)/C)/C	560.951	12.8048	1	1	1.177	85.721	0.894	-0.558	No	Yes	No	No	1.695	2.852	No	No	No
C(=C(\CCCC(C)(O)C)/C)/CC/C(=C/CC/C(=C/C=C/C=C(/CC/C=C(/CC/C=C(/CCC=C(C)C)\C)\C)\C)/C)/C	562.967	13.0288	1	1	1.151	85.188	0.895	-0.68	No	Yes	No	No	1.678	2.748	No	No	No
C(=C(\CCCC(O)(C)C)/C)/CC/C(=C/C=C/C(=C/C=C/C=C(/C=C/C=C(/C=C/C=C(/CCC=C(C)C)\C)\C)\C)/C)/C	556.919	12.3568	1	1	1.202	86.734	0.874	-0.452	No	Yes	No	No	1.726	2.911	No	No	No
C(=C(\CCCC(O)(C)C)/C)/C=C/C(=C/C=C/C(=C/C=C/C=C(/CC/C=C(/CC/C=C(/CCC=C(C)C)\C)\C)\C)/C)/C	558.935	12.5808	1	1	1.19	86.228	0.884	-0.505	No	Yes	No	No	1.71	2.882	No	No	No
C(=C(\CCC(C(O)(C)C)O)/C)/CC/C(=C/CC/C(=C/C=C/C=C(/C=C/C=C(/CC/C=C(/CCC=C(C)C)\C)\C)\C)/C)/C	576.95	11.7756	2	2	1.136	85.674	-0.406	-0.749	No	Yes	No	No	1.755	3.595	No	No	No
C1CC(=O)C(=C(C1(C)C)/C=C/C(=C/C=C/C(=C/C=C/C=C(/C=C/C=C(/C=C/C=C(/C=C/C(C(C)(O)C)O)\C)\C)\C)/C)/C)C	582.869	9.8925	3	2	1.381	90.349	-0.373	-1.499	No	Yes	No	No	1.269	2.56	No	No	No
C1CC(=O)C(=C(C1(C)C)/C=C/C(=C/C=C/C(=C/C=C/C=C(/C=C/C=C(/C=C/C=C(/C=C/[C@@H](C(C)(O)C)O)\C)\C)\C)/C)/C)C	582.869	9.8925	3	2	1.381	90.349	-0.373	-1.499	No	Yes	No	No	1.269	2.56	No	No	No
C(=C(\C=C\C(C(O)(C)C)O)/C)/C=C/C(=C/C=C/C(=C/C=C/C=C(/C=C/C=C(/C=C/C=C(/CCC=C(C)C)\C)\C)\C)/C)/C	568.886	10.8796	2	2	1.185	87.699	-0.299	-0.536	No	Yes	No	No	1.816	3.731	No	No	No
C(=C(\CCCC(C)C)/C)/CC/C(=C/CC/C(=C/C=C/C=C(/C=C/C=C(/CC/C=C(/CCC=C(C)C)\C)\C)\C)/C)/C	544.952	13.6899	0	0	1.213	87.688	1.094	-0.127	No	Yes	No	No	1.743	2.183	No	No	No
C(=C(\CCCC(C)C)/C)/CC/C(=C/CC/C(=C/C=C/C=C(/CC/C=C(/CC/C=C(/CCC=C(C)C)\C)\C)\C)/C)/C	546.968	13.9139	0	0	1.201	87.182	1.104	-0.18	No	Yes	No	No	1.726	2.166	No	No	No
C(=C(\CCCC(C)C)/C)/CC/C(=C/C=C/C(=C/C=C/C=C(/C=C/C=C(/C=C/C=C(/CCC=C(C)C)\C)\C)\C)/C)/C	540.92	13.2419	0	0	1.237	88.701	1.074	-0.02	No	Yes	No	No	1.775	2.218	No	No	No
C(=C(\CCCC(C)C)/C)/C=C/C(=C/C=C/C(=C/C=C/C=C(/C=C/C=C(/C=C/C=C(/CCC=C(C)C)\C)\C)\C)/C)/C	538.904	13.0179	0	0	1.249	89.207	1.064	0.033	No	Yes	No	No	1.79	2.236	No	No	No
c1(ccc(c(c1C)/C=C/C(=C/C=C/C(=C/C=C/C=C(/C=C/C=C(/C=C/C=C(/CCCC(C)C)\C)\C)\C)/C)/C)C)C	534.872	12.40766	0	0	1.227	89.59	1.3	0.055	No	Yes	No	No	1.401	2.08	No	No	No
C1CC(=O)C(=C(C1(C)C)/C=C/C(=C/C=C/C(=C/C=C/C=C(/C=C/C=C(/C=C/C=C(/C=C/C(=O)C(C)C)\C)\C)\C)/C)/C)C	564.854	10.9858	2	0	1.641	94.121	-0.346	-0.753	No	Yes	No	No	1.237	2.412	No	No	No
C(=C(\C=C\CC(C)C)/C)/C=C/C(=C/C=C/C(=C/C=C/C=C(/C=C/C=C(/C=C/C=C(/CCC=C(C)C)\C)\C)\C)/C)/C	536.888	12.7939	0	0	1.262	89.714	1.054	0.086	No	Yes	No	No	1.803	2.254	No	No	No
C1C(CC(=C(C1(C)C)/C=C/C(=C/C=C/C(=C/C=C/C=C(/C=C/C=C(/C=C/C=C(/C=C/CC(C)(O[C@@H]1O[C@@H]([C@H]([C@@H]([C@H]1O)O)O)CO)C)\C)\C)\C)/C)/C)C)O	731.027	8.5377	7	5	0.47	57.466	-1.069	-2.937	No	Yes	No	No	1.228	2.504	No	No	No
C1CCC(=C(C1(C)C)/C=C/C(=C/C=C/C(=C/C=C/C=C(/C=C/C=C(/C=C/C=C(/C=C/CC(C)(O[C@H]1O[C@H]([C@@H]([C@H]([C@H]1O)O)O)C)C)\C)\C)\C)/C)/C)C	699.029	10.5945	5	3	0.534	90.514	-1.004	-1.795	No	Yes	No	No	1.174	2.379	No	No	No
C1CCC(=C(C1(C)C)/C=C/C(=C/C=C/C(=C/C=C/C=C(/C=C/C=C(/C=C/C=C(/C=C/CC(C)(O[C@@H]1O[C@@H]([C@H]([C@@H]([C@H]1O)O)O)CO)C)\C)\C)\C)/C)/C)C	715.028	9.5669	6	4	0.559	67.026	-0.993	-2.66	No	Yes	No	No	1.239	2.465	No	No	No
C1CCC(=C(C1(C)C)/C=C/C(=C/C=C/C(=C/C=C/C=C(/C=C/C=C(/C=C/C=C(/C=C/CC(C)(C)O[C@@H]1O[C@@H]([C@H]([C@@H]([C@H]1O)O)O)COC(=O)CCC)\C)\C)\C)/C)/C)C	785.119	10.9179	7	3	0.593	79.993	-1.396	-2.405	No	Yes	No	No	1.172	2.882	No	No	No
C1CC(=O)C(=C(C1(C)C)/C=C/C(=C/C=C/C(=C/C=C/C=C(/C=C/C=C(/C=C/C=C(/CCCC(C)(O)C)\C)\C)\C)/C)/C)C	568.886	11.1457	2	1	1.406	89.672	-0.346	-1.262	No	Yes	No	No	1.198	2.418	No	No	No
C(=C(\CCCC(C)C)/C)/CC/C(=C/CC/C(=C/C=C/C=C(/C=C/C=C(/C=C/C=C(/CCC=C(C)C)\C)\C)\C)/C)/C	542.936	13.4659	0	0	1.225	88.195	1.084	-0.073	No	Yes	No	No	1.758	2.2	No	No	No
C(=C(\CCCC(C)C)/C)/CC/C(=C/C=C/C(=C/C=C/C=C(/C=C/C=C(/C=C/C=C(/CCCC(C)C)\C)\C)\C)/C)/C	542.936	13.3218	0	0	1.242	88.675	1.11	0.234	No	Yes	No	No	1.734	2.227	No	No	No
C(=C(\CCCC(C)C)/C)/C=C/C(=C/C=C/C(=C/C=C/C=C(/C=C/C=C(/C=C/C=C(/CCCC(C)C)\C)\C)\C)/C)/C	540.92	13.0978	0	0	1.254	89.181	1.1	0.287	No	Yes	No	No	1.857	2.244	No	No	No
C(=C(\C=C\CC(O)(C)C)/C)/C=C/C(=C/C=C/C(=C/C=C/C=C(/C=C/C=C(/C=C/C=C(/CCCC(C)(O)C)\C)\C)\C)/C)/C	570.902	11.1036	2	2	1.182	85.957	-0.463	-0.819	No	Yes	No	No	1.665	3.088	No	No	No
C1(=O)C=CC(=C(C1(C)C)/C=C/C(=C/C=C/C(=C/C=C/C=C(/C=C/C=C(/C=C/C=C(/C=C/CC(C)(C)O[C@@H]1O[C@@H]([C@H]([C@@H]([C@H]1O)O)O)CO)\C)\C)\C)/C)/C)C	726.995	8.5219	7	4	0.527	62.434	-1.059	-2.746	No	Yes	No	No	1.249	2.523	No	No	No
C1(CCC=C(/C/1=C\C=C\C)C)(C)C	176.303	4.2552	0	0	1.413	94.17	0.728	-1.973	No	No	No	No	0.248	1.589	No	No	Yes
C1CCC(=C(C1(C)C)/C=C/C(=C/C=C/C(=C/C(=O)O)/C)/C)C	300.442	5.6026	1	1	1.61	94.419	0.236	-2.114	No	Yes	No	No	1.443	1.767	No	Yes	Yes
C(=C(\CCC=C(C)C)/C)/CC/C(=C/CC/C(=C/C=C/C=C(/C=C/C=C(/CC/C=C(/CCC=C(C)C)\C)\C)\C)/C)/C	542.936	13.61	0	0	1.208	87.702	1.058	-0.367	No	Yes	No	No	1.785	2.165	No	No	No
C(=C(\CCC=C(C)C)/C)/CC/C(=C/CC/C(=C/C=C/C=C(/CC/C=C(/CC/C=C(/CCC=C(C)C)\C)\C)\C)/C)/C	544.952	13.834	0	0	1.196	87.196	1.068	-0.42	No	Yes	No	No	1.871	2.148	No	No	No
C(=C\C(=C\C=C\C(=C\C=C\C=C(\C=C\C=C(\C=C\C(=O)OC)/C)/C)\C)\C)/C(=O)OC	408.538	5.8986	4	0	1.183	95.176	-0.009	-2.099	No	Yes	No	No	1.326	1.796	No	No	No
C(=O)/C=C/C(=C/C=C/C(=C/C=C/C=C(/C=C/C=C(/C=C/C=O)\C)\C)/C)/C	348.486	5.9504	2	0	1.416	95.651	-0.155	-1.235	No	Yes	No	No	0.59	1.553	No	No	Yes
C1CCC(=C(C1(C)C)/C=C/C(=C/C=C/C(=C/C(=O)O)/C)/C)CO	316.441	4.575	2	2	1.397	93.176	-0.031	-2.119	No	Yes	No	No	1.499	1.76	No	Yes	No
C1CC(=O)C(=C(C1(C)C)/C=C/C(=C/C=C/C(=C/C(=O)O)/C)/C)C	314.425	4.7816	2	1	1.445	95.929	0.032	-1.853	No	Yes	No	No	1.469	1.947	No	No	No
C1CC(C(=C(C1(C)C)/C=C/C(=C/C=C/C(=C/C(=O)O)/C)/C)C)O	316.441	4.5734	2	2	1.4	93.21	-0.002	-2.02	No	Yes	No	No	1.471	1.788	No	Yes	No
C1[C@@H](CC(=C(C1(C)C)/C=C/C(=C/C=C/C(=C/C=C\C=C(\C=C\C=C(\C=C\C1=C(C[C@H](CC1(C)C)O)C)/C)/C)/C)/C)C)O[C@H]1O[C@H]([C@@H]([C@H]([C@H]1O)O)O)C	715.028	9.3992	6	4	0.542	76.729	-1.031	-2.582	No	Yes	No	No	0.576	2.472	No	No	No
C(=C\C=C(\C=C\C=C(\C=C\C=C(\C=C\CC(C)(C)OC)/C)/C)/C)\C=C(\C=C\C=C(\C=C\C=C(\C=C\CC(C)(C)OC)/C)/C)/C	596.94	12.1878	2	0	1.191	90.827	0.899	-0.894	No	Yes	No	No	1.919	2.246	No	No	No
C(=C\C=C(\C=C\C=C\C=C(\C=C\CC(C=C(C)C)C)/C)/C)\C=C(\C=C\C=C(\C=C\c1c(c(ccc1C)C)C)/C)/C	532.856	12.18366	0	0	1.278	90.579	1.031	-0.014	No	Yes	No	No	1.429	2.058	No	No	No
C(=C\C=C(\C=C\C=C(\C=C\C1=C(C(=O)C(CC1(C)C)O)C)/C)/C)\C=C(\C=C\C=C(\C=C\C1=C(C(=O)C(CC1(C)C)O)C)/C)/C	596.852	8.9054	4	2	0.393	90.278	-0.111	-1.503	No	Yes	No	No	0.992	2.739	No	No	No
C(=C\C=C(\C=C\C=C(\C=C\C=C(\CCC=C(C)C)/C)/C)/C)\C=C(\C=C\C=C(\CC/C=C(/CCCC(C)C)\C)/C)/C	540.92	13.2419	0	0	1.237	88.701	1.074	-0.02	No	Yes	No	No	1.775	2.215	No	No	No
C(=C\C=C(\C=C\C=C(/C/C=C/C=C(/C=C/C=C(/C=C/C1=C(C[C@H](CC1(C)C)O)C)\C)\C)\C)/C)/[C@@H]1C(C[C@H](C=C1C)O)(C)C	582.913	10.7934	2	2	1.192	87.679	-0.263	-1.537	No	Yes	No	No	0.931	2.432	No	No	No
C1[C@@H](CC(=C(C1(C)C)/C=C/C(=C/C=C/C(=C\C=C\C=C(\C=C\C=C(\C=C\C1=C(C[C@H](CC1(C)C)O)C)/C)/C)/C)/C)C)O[C@H]1O[C@H]([C@@H]([C@H]([C@H]1O)O)O)C	715.028	9.3992	6	4	0.542	76.729	-1.031	-2.582	No	Yes	No	No	0.576	2.472	No	No	No
C1CCC(=C(C1(C)C)/C=C/C(=C/C=C/C(=C\C(=O)O)/C)/C)C	300.442	5.6026	1	1	1.61	94.419	0.236	-2.114	No	Yes	No	No	1.443	1.767	No	Yes	Yes
C1CCC(=C(C1(C)C)/C=C/C(=C/C=C/C(=C\C=O)/C)/C)C	284.443	5.7169	1	0	1.53	94.747	0.664	-1.863	No	Yes	No	No	1.563	1.564	No	Yes	Yes
C(=C(\CCC=C(C)C)/C)/C=C/C(=C/C=C/C(=C\C=C\C=C(\C=C\C=C(\C=C\C=C(\CCC=C(C)C)/C)/C)/C)/C)/C	536.888	12.938	0	0	1.244	89.221	1.028	-0.207	No	Yes	No	No	1.949	2.218	No	No	No
C(=C(\CCC=C(C)C)/C)/C=C/C(=C/C=C/C(=C\C=C\C=C(\C=C\C=C(\C=C\C=C(\CCC=C(C)C)/C)/C)/C)/CO)/C	552.887	11.9104	1	1	1.209	87.979	0.888	-0.528	No	Yes	No	No	1.903	2.308	No	No	No
C(=O)(/C(=C/C=C/C(=C\C=C\C=C(\C=C\C=C(\C(=O)O[C@@H]1O[C@@H]([C@H]([C@@H]([C@H]1O)O)O)CO[C@@H]1O[C@@H]([C@H]([C@@H]([C@H]1O)O)O)CO)/C)/C)/C)/C)O[C@@H]1O[C@@H]([C@H]([C@@H]([C@H]1O)O)O)CO[C@@H]1O[C@@H]([C@H]([C@@H]([C@H]1O)O)O)CO	976.972	-5.2252	24	14	-1.34	0	-2.755	-6.769	No	No	No	No	1.744	2.612	No	No	No
c1(ccc(c(c1C)/C=C/C(=C/C=C/C(=C\C=C\C=C(\C=C\C=C(\C=C\C=C(\CCC=C(C)C)/C)/C)/C)/C)/C)C)C	532.856	12.32776	0	0	1.223	89.616	1.234	-0.198	No	Yes	No	No	1.439	2.09	No	No	No
C(=C(\C=C\C=C(\C=C\C1=C(C(=O)C(CC1(C)C)O)C)/C)/C)\C=C\C=C(\C=C\C=C(\C=C\C1=C(C(=O)C(CC1(C)C)O)C)/C)/C	596.852	8.9054	4	2	0.393	90.278	-0.111	-1.503	No	Yes	No	No	0.992	2.849	No	No	No
C1CCC(=C(C1(C)C)/C=C/C(=C/C=C\C(=C\COC(=O)CCCCCCCCCCCCCCC)\C)/C)C	524.874	11.5425	2	0	1.359	88.948	0.87	-1.299	No	Yes	No	No	1.488	2.011	No	No	No
C1CCC(=C(C1(C)C)/C=C/C(=C/C=C\C(=C\CO)\C)/C)C	286.459	5.5103	1	1	1.516	92.218	0.644	-2.036	No	Yes	No	No	1.531	1.61	No	Yes	Yes
C1CCC(=C(C1(C)C)/C=C/C(=C/C=C\C(=C\C=O)\C)/C)C	284.443	5.7169	1	0	1.53	94.747	0.664	-1.863	No	Yes	No	No	1.563	1.564	No	Yes	Yes
C1[C@@H](CC(=C(C1(C)C)/C=C/C(=C/C=C\C(=C\C=O)\C)/C)C)O	300.442	4.6877	2	1	1.626	93.539	0.062	-2.13	No	Yes	No	No	1.548	1.614	No	Yes	Yes
C(=C(\C=C\C=C(\C)/CC/C=C(/CCC=C(C)C)\C)/C)/C=C\C=C(\CC/C=C(/CC/C=C(/CCC=C(C)C)\C)\C)/C	542.936	13.61	0	0	1.219	88.143	1.067	-0.387	No	Yes	No	No	1.785	2.145	No	No	No
C(=C(\C=C\[C@@H]1C(C[C@H](C(=O)[C@H]1C)O)(C)C)/C)\C=C\C(=C\C=C\C=C(\C=C\C=C(/C=C/[C@H]1[C@@H](C(=O)[C@@H](CC1(C)C)O)C)\C)/C)\C	600.884	8.777	4	2	0.394	90.897	-0.014	-1.464	No	Yes	No	No	0.954	3.372	No	No	No
C1[C@@H](CC(=C(C1(C)C)/C=C/C(=C\C=C\C(=C\C=C\C=C(\C=C\C(=C/C=C/[C@@H]1C(C[C@H](C=C1C)O)(C)C)\C)/C)\C)/C)C)O	568.886	10.4033	2	2	1.191	88.305	-0.233	-1.608	No	Yes	No	No	0.925	2.427	No	No	No
C1[C@@H](CC(=C(C1(C)C)/C=C/C(=C\C=C\C(=C\C=C\C=C(\C=C\C=C(\C=C\C1=C(C[C@H](CC1(C)C)O)C)/C)/C)\C)/C)C)O[C@H]1O[C@H]([C@@H]([C@H]([C@H]1O)O)O)C	715.028	9.3992	6	4	0.542	76.729	-1.031	-2.582	No	Yes	No	No	0.576	2.472	No	No	No
C1[C@@H](CC(=C(C1(C)C)/C=C/C(=C\C=C\C(=C\C=C\C=C(\C=C\C=C(\C=C\C1=C(C[C@H](CC1(C)C)O[C@H]1O[C@H]([C@@H]([C@H]([C@H]1O)O)O)C)C)/C)/C)\C)/C)C)O[C@H]1O[C@H]([C@@H]([C@H]([C@H]1O)O)O)C	861.17	8.251	10	6	-1.144	52.954	-1.627	-3.353	No	Yes	No	No	0.698	2.683	No	No	No
C1[C@@H](C[C@@]2([C@@](C1(C)C)(/C=C/C(=C\C=C\C(=C\C=C\C=C(\C=C\C=C(\C=C\[C@]13C(C[C@@H](C[C@@]1(C)O3)O)(C)C)/C)/C)\C)/C)O2)C)O	600.884	8.9698	4	2	0.391	89.901	-0.391	-1.581	No	Yes	No	No	0.507	2.148	No	No	No
C1CCC(=C(C1(C)C)/C=C/C(=C\C=C\C(=C\CO)\C)/C)C	286.459	5.5103	1	1	1.516	92.218	0.644	-2.036	No	Yes	No	No	1.531	1.61	No	Yes	Yes
C1CCC(=C(C1(C)C)/C=C/C(=C\C=C\C(=C\C(=O)O)\C)/C)C	300.442	5.6026	1	1	1.61	94.419	0.236	-2.114	No	Yes	No	No	1.443	1.767	No	Yes	Yes
C1[C@@H](C[C@@](C(=C=C/C(=C/C=C/C(=C/C=C/C=C(/C=C/C=C(/C)\C=C\[C@]23C(C[C@@H](C[C@]2(O3)C)O)(C)C)\C)/C)/C)C1(C)C)(C)O)O	600.884	8.7184	4	3	0.581	89.095	-0.675	-1.612	No	Yes	No	No	0.46	2.314	No	No	No
C(=C(\CCC=C(C)C)/C)/C=C/C(=C\C=C\C(=C\C=C\C=C(\C=C\C=C(\C=C\C=C(\CCC=C(C)C)/C)/C)/C)\C)/C	536.888	12.938	0	0	1.244	89.221	1.028	-0.207	No	Yes	No	No	1.949	2.218	No	No	No
C(=C(\CCC=C(C)C)/C)/C=C/C(=C\C=C\C(=C\C=C\C=C(\C=C\C=C(\C=C\C=C(\CCC=C(C)C)/C)/C)/C)\CO)/C	552.887	11.9104	1	1	1.209	87.979	0.888	-0.528	No	Yes	No	No	1.903	2.308	No	No	No
C1[C@@H](CC(=C(C1(C)C)/C=C/C(=C\C=C\C(=C\C=C\C=C(\C=C\C=C(\C=C\[C@H]1C(C[C@@H](C=C1C)O)(C)C)/C)/C)\C)/C)C)O	568.886	10.4033	2	2	1.191	88.305	-0.233	-1.608	No	Yes	No	No	0.924	2.427	No	No	No
c1(ccc(c(c1C)/C=C/C(=C/C=C/C(=C/C=C/C=C(/C=C/C=C(\C=C\C=C(\CCC=C(C)C)/C)/C)\C)/C)/C)C)C	532.856	12.32776	0	0	1.223	89.616	1.234	-0.198	No	Yes	No	No	1.439	2.09	No	No	No
c1(ccc(c(c1C)/C=C/C(=C\C=C\C(=C\C=C\C=C(\C=C\C=C(\C=C\C=C(\CCC=C(C)C)/C)/C)/C)\C)/C)C)C	532.856	12.32776	0	0	1.223	89.616	1.234	-0.198	No	Yes	No	No	1.439	2.09	No	No	No
C(=C(\C=C\C1=C(C(=O)C(CC1(C)C)O)C)/C)\C=C\C(=C\C=C\C=C(\C=C\C=C(\C=C\C1=C(C(=O)C(CC1(C)C)O)C)/C)/C)\C	596.852	8.9054	4	2	0.395	90.326	-0.059	-1.441	No	Yes	No	No	0.992	3.369	No	No	No
C(=C\C(=C\C=C\C(=C\C=C\C=C(\C=C\C=C(/C=C/[C@]12C(C[C@@H](C[C@@]1(C)O2)O)(C)C)\C)/C)\C)\C)/C1=C(C(CC1(C)C)OC)C(=O)C	612.895	9.5917	4	1	1.147	92.057	-0.392	-1.542	No	Yes	No	No	0.514	2.119	No	No	No
C1(CCC(=O)C(=C1CC[C@H](C)O)C)(C)C	210.317	2.853	2	1	1.214	93.931	0.085	-2.633	No	No	No	No	1.302	1.893	No	No	Yes
C1[C@@H](C[C@@]2(C(=C[C@@H](/C(=C/C=C/C(=C/C=C/C=C(/C=C/C=C(/[C@@H]3C=C4C(C[C@@H](C[C@@]4(C)O3)O)(C)C)\C)\C)/C)/C)O2)C1(C)C)C)O	600.884	8.9698	4	2	1.122	89.851	-0.213	-1.364	No	Yes	No	No	0.444	2.201	No	No	No
C1=C2C(C[C@@H](C[C@@]2(C)O[C@@H]1/C(=C/C=C/C(=C/C=C/C=C(/C=C/C=C(/C=C=C1[C@@](C[C@H](CC1(C)C)O)(O)C)\C)\C)/C)/C)O)(C)C	600.884	8.7184	4	3	0.548	89.113	-0.603	-1.397	No	Yes	No	No	0.421	2.444	No	No	No
C1[C@@H](C[C@@]2(C(=C[C@@H](/C(=C/C=C/C(=C/C=C/C=C(/C=C/C=C(/C=C/C3=C(C[C@H](CC3(C)C)O)C)\C)\C)/C)/C)O2)C1(C)C)C)O	584.885	9.7586	3	2	1.153	88.592	-0.352	-1.202	No	Yes	No	No	0.461	2.341	No	No	No
C1[C@@H](C[C@@]2([C@@](C1(C)C)(/C=C/C(=C/C=C/C(=C/C=C/C=C(/C=C/C=C(/[C@@H]1C=C3C(C[C@@H](C[C@@]3(C)O1)O)(C)C)\C)\C)/C)/C)O2)C)O	600.884	8.9698	4	2	0.403	90.061	-0.306	-1.474	No	Yes	No	No	0.341	2.086	No	No	No
C1[C@@H](C[C@@]([C@](C1(C)C)(/C=C/C(=C/C=C/C(=C/C=C/C=C(/C=C/C=C(/[C@@H]1C=C2C(C[C@@H](C[C@@]2(C)O1)O)(C)C)\C)\C)/C)/C)O)(C)O)O	618.899	7.9242	5	4	0.627	90.494	-0.795	-1.89	No	Yes	No	No	0.512	2.468	No	No	No
C1[C@@H](C[C@@]2(C(=C[C@H](/C(=C/C=C/C(=C/C=C/C=C(/C=C/C=C(/[C@@H]3C=C4C(C[C@@H](C[C@@]4(C)O3)O)(C)C)\C)\C)/C)/C)O2)C1(C)C)C)O	600.884	8.9698	4	2	1.122	89.851	-0.213	-1.364	No	Yes	No	No	0.444	2.201	No	No	No
C1[C@@H](C[C@@]2(C(=C[C@H](/C(=C/C=C/C(=C/C=C/C=C(/C=C/C=C(/[C@H]3C=C4C(C[C@@H](C[C@@]4(C)O3)O)(C)C)\C)\C)/C)/C)O2)C1(C)C)C)O	600.884	8.9698	4	2	1.122	89.851	-0.213	-1.364	No	Yes	No	No	0.444	2.201	No	No	No
C1=C2C(C[C@@H](C[C@@]2(C)O[C@H]1/C(=C/C=C/C(=C/C=C/C=C(/C=C/C=C(/C=C=C1[C@@](C[C@H](CC1(C)C)O)(O)C)\C)\C)/C)/C)O)(C)C	600.884	8.7184	4	3	0.548	89.113	-0.603	-1.397	No	Yes	No	No	0.421	2.444	No	No	No
C1[C@@H](C[C@@]2(C(=C[C@H](/C(=C/C=C/C(=C/C=C/C=C(/C=C/C=C(/C=C/C3=C(C[C@H](CC3(C)C)O)C)\C)\C)/C)/C)O2)C1(C)C)C)O	584.885	9.7586	3	2	1.153	88.592	-0.352	-1.202	No	Yes	No	No	0.461	2.341	No	No	No
C1[C@@H](C[C@@]2([C@@](C1(C)C)(/C=C/C(=C/C=C/C(=C/C=C/C=C(/C=C/C=C(/[C@H]1C=C3C(C[C@@H](C[C@@]3(C)O1)O)(C)C)\C)\C)/C)/C)O2)C)O	600.884	8.9698	4	2	0.403	90.061	-0.306	-1.474	No	Yes	No	No	0.341	2.086	No	No	No
C1[C@@H](C[C@@]([C@](C1(C)C)(/C=C/C(=C/C=C/C(=C/C=C/C=C(/C=C/C=C(/[C@H]1C=C2C(C[C@@H](C[C@@]2(C)O1)O)(C)C)\C)\C)/C)/C)O)(C)O)O	618.899	7.9242	5	4	0.627	90.494	-0.795	-1.89	No	Yes	No	No	0.512	2.468	No	No	No
C(=C\C=C\C(=C\C=C\C=C(\C=C\C=C(/CC/C=C(/CCC=C(C)C)\C)\C)/C)\C)(/C)\C=C/C=C(/CCC=C(C)C)\C	538.904	13.162	0	0	1.233	88.728	1.038	-0.274	No	Yes	No	No	1.816	2.203	No	No	No
C(=C\C=C\C(=C\C=C\C=C(\C=C\C=C(\CC/C=C(/CCC=C(C)C)\C)/C)/C)\C)(/C)\C=C/C=C(/CCC=C(C)C)\C	538.904	13.162	0	0	1.233	88.728	1.038	-0.274	No	Yes	No	No	1.816	2.203	No	No	No
C1(CC(=O)C=C(/C/1=C\C[C@H](C)O)C)(C)C	208.301	2.629	2	1	1.377	93.82	0.13	-2.57	No	No	No	No	1.299	1.782	No	No	Yes
C1(CC(=O)C=C([C@@]1(/C=C/[C@@H](O[C@@H]1O[C@@H]([C@H]([C@@H]([C@H]1O)O)O)CO)C)O)C)(C)C	386.441	-0.576	8	5	0.512	41.331	-0.818	-3.953	No	No	No	No	1.401	2.333	No	No	No
C1(CC(=O)C=C([C@@]1(/C=C/[C@H](O[C@@H]1O[C@@H]([C@H]([C@@H]([C@H]1O)O)O)CO)C)O)C)(C)C	386.441	-0.576	8	5	0.512	41.331	-0.818	-3.953	No	No	No	No	1.401	2.333	No	No	No
C1(CC(C=C([C@@H]1/C=C/[C@@H](C)O)C)(O)O)(C)C	226.316	1.5967	3	3	1.222	92.631	-0.259	-2.952	No	No	No	No	1.212	1.681	No	No	Yes
C1(CC(C=C([C@@H]1/C=C/C(C)(O)O)C)(O)O)(C)C	242.315	0.9167	4	4	0.653	45.609	-0.633	-3.418	No	No	No	No	1.104	1.668	No	No	No
C1C(=O)C=C([C@@H](C1(C)C)/C=C/C(=C/C=C/C(=C/C=C/C=C(/C=C/C=C(/C=C/[C@H]1C(C[C@H](C=C1C)O)(C)C)\C)\C)/C)/C)C	566.87	10.4674	2	1	1.309	91.351	-0.198	-1.469	No	Yes	No	No	0.856	2.37	No	No	No
C1C(=O)C=C([C@@H](C1(C)C)/C=C/C(=C/C=C/C(=C/C=C/C=C(/C=C/C=C(/C=C/[C@@H]1C(C[C@H](C=C1C)O)(C)C)\C)\C)/C)/C)C	566.87	10.4674	2	1	1.309	91.351	-0.198	-1.469	No	Yes	No	No	0.856	2.37	No	No	No
C(=C(\CCC=C(C)C)/C)\C=C\C(=C\C=C\C(=C\C=C\C=C(\C=C\C=C(\C=C\C=C(\CCC=C(C)C)/C)/C)/C)\C)\C	536.888	12.938	0	0	1.244	89.221	1.028	-0.207	No	Yes	No	No	1.949	2.218	No	No	No
c1(ccc(c(c1C)/C=C/C(=C/C=C/C(=C/C=C/C=C(/C=C/C=C(/C=C/C=C(\CCC=C(C)C)/C)\C)\C)/C)/C)C)C	532.856	12.32776	0	0	1.223	89.616	1.234	-0.198	No	Yes	No	No	1.439	2.09	No	No	No
C1CC[C@@]2([C@@](C1(C)C)(/C=C/C(=C/C=C/C(=C/C=C/C=C(/C=C/C=C(/C=C/C(=O)[C@]1(C(CCC1)(C)C)C)\C)\C)/C)/C)O2)C	568.886	11.0759	2	0	1.37	92.423	0.721	-1.426	No	Yes	No	No	0.482	2.006	No	No	No
C(=C\C(=C\C=C\C(=C\C=C\C=C(\C=C\C=C(\C#CC1=C([C@@H]([C@H](CC1(C)C)O)O)C)/C)/C)\C)\C)/C1=C([C@@H]([C@H](CC1(C)C)O)O)C	598.868	7.9362	4	4	0.731	89.491	-0.425	-1.609	No	Yes	No	No	0.868	2.611	No	No	No
C1[C@@H]([C@H](C(=C(C1(C)C)C#C/C(=C/C=C/C(=C/C=C/C=C(/C=C/C=C(/C#CC1=C([C@@H]([C@H](CC1(C)C)O)O)C)\C)\C)/C)/C)C)O)O	596.852	7.3834	4	4	0.767	91.08	-0.39	-1.534	No	Yes	No	No	0.88	2.595	No	No	No
C1[C@@H]([C@H](C(=C(C1(C)C)C#C/C(=C/C=C/C(=C/C=C/C=C(/C=C/C=C(/C#CC1=C(C[C@H](CC1(C)C)O)C)\C)\C)/C)/C)C)O)O	580.853	8.4126	3	3	1.21	90.834	-0.209	-1.202	No	Yes	No	No	0.689	2.508	No	Yes	No
C1[C@@H]([C@@H](C(=C(C1(C)C)C#C/C(=C/C=C/C(=C/C=C/C=C(/C=C/C=C(/C#CC1=C(C[C@H](CC1(C)C)O)C)\C)\C)/C)/C)C)O)O	580.853	8.4126	3	3	1.21	90.834	-0.209	-1.202	No	Yes	No	No	0.689	2.508	No	Yes	No
C1CCC(=C(C1(C)C)/C=C/C(=C/C=C/C(=C/C=C/C=C(/C=C/C=C(/C=C/C=C(/C)\C=C/C=C(C)C)\C)\C)/C)/C)C	534.872	12.5479	0	0	1.263	91.131	0.97	-0.612	No	Yes	No	No	1.338	2.214	No	No	No
C1[C@@H](CC(=C(C1(C)C)/C=C/C(=C/C=C/C(=C/C=C/C=C(/C=C/C=C(/C=C/C=C(/C)\C=C/C=C(C)C)\C)\C)/C)/C)C)O	550.871	11.5187	1	1	1.238	89.922	0.809	-0.879	No	Yes	No	No	1.325	2.351	No	No	No
C(=C\C=C\C(=C\C=C\C=C(\C=C\C=C(\C(=C\C(=O)[C@@]1(C[C@H](CC1(C)C)O)C)\O)/C)/C)\C)(\C)/C=C/[C@]12[C@](C[C@H](CC1(C)C)O2)(C)O	616.883	8.9032	5	3	0.578	87.743	-0.921	-1.715	No	Yes	No	No	0.431	2.275	No	No	No
C1(C[C@@H](C[C@@](C1=C=C/C(=C/C=C/C=C/C=C(/C=C\1/C=C(/C=C/[C@]2(C(=CC(=O)CC2(C)C)C)O)C(=O)O1)\C)/C)(C)O)OC(=O)C)(C)C	628.806	7.1753	7	2	0.869	89.259	-0.793	-2.758	No	Yes	No	Yes	0.265	1.513	No	Yes	No
C1(C[C@@H](C[C@@](C1=C=CC(=O)C)(C)O)O)(C)C	224.3	1.5888	3	2	1.269	94.513	-0.044	-3.258	No	No	No	No	1.265	1.625	No	No	No
C1[C@@H]([C@@H](C(=C(C1(C)C)/C=C/C(=C/C=C/C(=C/C=C/C=C(/C=C/C=C(/C=C/C=C(/C=C/[C@@H](C(C)(O)C)O)\C)\C)\C)/C)/C)C)O)O	600.884	8.6551	4	4	0.577	87.875	-0.846	-1.998	No	Yes	No	No	1.353	2.602	No	No	No
C1[C@@H]([C@@H](C(=C(C1(C)C)/C=C/C(=C/C=C/C(=C/C=C/C=C(/C=C/C=C(/C=C/C1=C([C@H]([C@H](CC1(C)C)O)O)C)\C)\C)/C)/C)C)O)O	600.884	8.489	4	4	0.639	88.468	-0.66	-1.701	No	Yes	No	No	1.142	2.576	No	No	No
C1[C@H]([C@@H](C(=C(C1(C)C)/C=C/C(=C/C=C/C(=C/C=C/C=C(/C=C/C=C(/C=C/C1=C([C@H]([C@@H](CC1(C)C)O)O)C)\C)\C)/C)/C)C)O)O	600.884	8.489	4	4	0.639	88.468	-0.66	-1.701	No	Yes	No	No	1.142	2.576	No	No	No
C1[C@@H]([C@H](C(=C(C1(C)C)/C=C/C(=C/C=C/C(=C/C=C/C=C(/C=C/C=C(/C=C/C=C(/C=C/[C@@H](C(C)(O)C)O)\C)\C)\C)/C)/C)C)O)O	600.884	8.6551	4	4	0.577	87.875	-0.846	-1.998	No	Yes	No	No	1.353	2.602	No	No	No
C(=C\C1=C(C(=O)[C@H](CC1(C)C)O)C)/C(=C/C=C/C(=C/C=C/C=C(/C=C/C=C(/C#CC1=C([C@@H]([C@H](CC1(C)C)O)O)C)\C)\C)/C)/C	596.852	8.1444	4	3	0.674	90.874	-0.454	-1.407	No	Yes	No	No	0.792	3.647	No	No	No
C(=C\C1=C(C(=O)[C@H](CC1(C)C)O)C)/C(=C/C=C/C(=C/C=C/C=C(/C=C/C=C(/C#CC1=C([C@H]([C@H](CC1(C)C)O)O)C)\C)\C)/C)/C	596.852	8.1444	4	3	0.674	90.874	-0.454	-1.407	No	Yes	No	No	0.792	3.647	No	No	No
C1[C@H](CC(=C(C1(C)C)/C=C/C(=C/C=C/C(=C/C=C/C=C(/C=C/C=C(/C=C/C1=C(C[C@@H](CC1(C)C)O)C)\C)\C)/C)/C)C)O	568.886	10.5474	2	2	1.19	87.977	-0.232	-1.608	No	Yes	No	No	1.039	2.435	No	No	No
C1[C@@H](C(=O)C(=C(C1(C)C)/C=C/C(=C/C=C/C(=C/C=C/C=C(/C=C/C=C(/C=C/C1=C(C(=O)[C@H](CC1(C)C)O)C)\C)\C)/C)/C)C)O	596.852	8.9054	4	2	0.44	90.721	-0.066	-1.438	No	Yes	No	No	0.996	2.573	No	No	No
C1[C@@H](C[C@@]([C@@](C1(C)C)(/C=C/C(=C/C=C/C(=C/C=C/C=C(/C=C/C=C(/C=C/[C@@H]1C(C[C@H](C=C1C)O)(C)C)\C)\C)/C)/C)O)(O)C)O	602.9	8.5689	4	4	0.672	89.563	-0.701	-1.69	No	Yes	No	No	0.943	2.495	No	No	No
C1[C@@H](C(=O)C(=C(C1(C)C)/C=C/C(=C/C=C/C(=C/C=C/C=C(/C=C/C=C(/C=C/C1=C(CCCC1(C)C)C)\C)\C)/C)/C)C)O	566.87	10.7556	2	1	1.428	90.64	-0.031	-1.461	No	Yes	No	No	0.897	2.423	No	No	No
C1(C[C@@H](CC(=C1C=O)C)O)(C)C	168.236	1.6827	2	1	1.605	94.986	0.392	-2.702	No	No	No	No	0.147	2.036	No	No	Yes
C1(CC(=O)C(=C(C1(C)C)/C=C/C(=C/C=C/C(=C/C=C/C=C(/C=C/C=C(/C=C/C1=C(C(=O)[C@H](CC1(C)C)O)C)\C)\C)/C)/C)C)O	596.852	8.9054	4	2	0.44	90.721	-0.066	-1.438	No	Yes	No	No	0.9	2.573	No	No	No
C1(C[C@H](C=C([C@@H]1/C=C/[C@@H](C)O)C)O)(C)C	210.317	2.2767	2	2	1.595	93.182	0.092	-2.727	No	No	No	No	1.307	1.687	No	No	Yes
C1(C[C@H](C=C([C@@H]1/C=C/C(C)(O)O)C)O)(C)C	226.316	1.5967	3	3	1.239	94.3	-0.101	-3.313	No	No	No	No	1.199	1.591	No	No	No
C(=C\C=C\C(=C\C=C\C=C(\C=C\C=C(\C(=O)C[C@@]1(O[C@H](C[C@H]1C)CC(=O)C)C)/C)/C)\C)(\C)/C=C/[C@]12[C@](C[C@H](CC1(C)C)O2)(C)O	616.883	8.827	5	1	0.554	92.154	-0.433	-1.819	No	Yes	No	No	0.639	1.983	No	No	No
C1[C@H]([C@H](C(=C(C1(C)C)/C=C/C(=C/C=C/C(=C/C=C/C=C(/C=C/C=C(/C=C/C=C(/CCC=C(C)C)\C)\C)\C)/C)/C)C)O)O	568.886	10.7135	2	2	1.186	88.989	-0.223	-1.171	No	Yes	No	No	1.368	2.426	No	Yes	No
C1[C@H]([C@@H](C(=C(C1(C)C)/C=C/C(=C/C=C/C(=C/C=C/C=C(/C=C/C=C(/C=C/C1=C([C@H]([C@H](CC1(C)C)O)O)C)\C)\C)/C)/C)C)O)O	600.884	8.489	4	4	0.639	88.468	-0.66	-1.701	No	Yes	No	No	1.142	2.576	No	No	No
C1[C@H]([C@@H](C(=C(C1(C)C)/C=C/C(=C/C=C/C(=C/C=C/C=C(/C=C/C=C(/C=C/C=C(/CCC=C(C)C)\C)\C)\C)/C)/C)C)O)O	568.886	10.7135	2	2	1.186	88.989	-0.223	-1.171	No	Yes	No	No	1.368	2.426	No	Yes	No
C1[C@H](C(=O)C(=C(C1(C)C)/C=C/C(=C/C=C/C(=C/C=C/C=C(/C=C/C=C(/C=C/C1=C(C(=O)[C@@H](CC1(C)C)O)C)\C)\C)/C)/C)C)O	596.852	8.9054	4	2	0.44	90.721	-0.066	-1.438	No	Yes	No	No	0.996	2.573	No	No	No
C1[C@H](C(=O)C(=C(C1(C)C)/C=C/C(=C/C=C/C(=C/C=C/C=C(/C=C/C=C(/C=C/C1=C(C(=O)CCC1(C)C)C)\C)\C)/C)/C)C)O	580.853	9.9346	3	1	1.41	91.984	-0.233	-1.106	No	Yes	No	No	0.853	2.462	No	No	No
C1[C@H](C(=O)C(=C(C1(C)C)/C=C/C(=C/C=C/C(=C/C=C/C=C(/C=C/C=C(/C=C/C1=C(CCCC1(C)C)C)\C)\C)/C)/C)C)O	566.87	10.7556	2	1	1.428	90.64	-0.031	-1.461	No	Yes	No	No	0.897	2.423	No	No	No
C1[C@@H](CC(=C(C1(C)C)/C=C/C(=C/C=C/C(=C/C=C/C=C(/C(=O)/C=C/C(=C/C=C\1/C(=CC(=O)CC1(C)C)C)/C)\C)/C)/C)C)O	580.853	9.9346	3	1	1.303	90.235	0.126	-2.373	No	Yes	No	Yes	0.791	1.132	No	Yes	No
C1(CC(=O)C(=C(C1(C)C)/C=C/C(=C/C=C/C(=C/C=C/C=C(/C=C/C=C(/C=C/C1=C(C(=O)[C@@H](CC1(C)C)O)C)\C)\C)/C)/C)C)O	596.852	8.9054	4	2	0.44	90.721	-0.066	-1.438	No	Yes	No	No	0.9	2.573	No	No	No
[C@@]1(CC[C@@H]([C@H]1C)C(=C)C)(C)O	154.253	2.3596	1	1	1.492	94.084	0.562	-2.627	No	No	No	No	0.184	1.828	No	No	Yes
[C@@]1(CC[C@@H]([C@H]1/C=C/C(=C/C=C/C(=C/C=C/C=C(/C=C/C=C(/C=C/C=C(/CCC=C(C)C)\C)\C)\C)/C)/C)C(C)(C)OC)(C)O	584.929	11.4475	2	1	1.178	88.817	0.745	-1.292	No	Yes	No	No	1.392	2.34	No	No	No
[C@@]1(CC[C@@H]([C@H]1/C=C/C(=C/C=C/C(=C/C=C/C=C(/C=C/C=C(/C=C/C=C(/CCC=C(C)C)\C)\C)\C)/C)/C)C(C)(C)O)(C)O	570.902	10.7934	2	2	1.168	88.247	-0.48	-1.377	No	Yes	No	No	1.336	2.416	No	Yes	No
[C@@]1(CC[C@@H]([C@H]1/C=C/C(=C/C=C/C(=C/C=C/C=C(/C=C/C=C(/C=C/C=C(/CCC=C(C)C)\C)\C)\C)/C)/C)C(=C)C)(C)O	552.887	11.5986	1	1	1.199	88.627	0.837	-0.979	No	Yes	No	No	1.446	2.347	No	No	No
C(=C\C(=C\C=C\C(=C\C=C\C=C(\C=C\C=C(\C=C\C=C(\C=C\[C@@H](C(C)(O)C)O)/C)/C)/C)\C)\C)/C=C(/C=C/[C@@H](C(C)(O)C)O)\C	600.884	8.8212	4	4	0.541	87.006	-0.934	-2.288	No	Yes	No	No	1.933	2.618	No	No	No
C1CCC(=C(C1(C)C)/C=C/C(=C/C=C/C(=C/C=C/C=C(/C=C/C=C(/C=C/C=C(/C=C/[C@@H](C(C)(O)C)O[C@@H]1O[C@H]([C@H]([C@H]([C@@H]1O)O)O)C)\C)\C)\C)/C)/C)C	715.028	9.5653	6	4	0.565	71.461	-1.06	-2.634	No	Yes	No	No	1.217	2.447	No	No	No
C1CCC(=C(C1(C)C)/C=C/C(=C/C=C/C(=C/C=C/C=C(/C=C/C=C(/C=C/C=C(/C=C/[C@@H](C(C)(O)C)O[C@@H]1O[C@H]([C@H]([C@H]([C@@H]1OC)O)OC)C)\C)\C)\C)/C)/C)C	743.082	10.8735	6	2	0.403	88.427	-0.554	-2.304	No	Yes	No	No	1.269	2.326	No	No	No
[C@]1(CC[C@H]([C@H]1/C=C/C(=C/C=C/C(=C/C=C/C=C(/C=C/C=C(/C=C/C=C(/CCC=C(C)C)\C)\C)\C)/C)/C)C(C)(C)O)(C)O	570.902	10.7934	2	2	1.168	88.247	-0.48	-1.377	No	Yes	No	No	1.336	2.416	No	Yes	No
CC1(C)C(=O)CCC(C)=C1/C=C/C(C)=C/C=C/C(C)=C/C=C/C=C(\C)C=C/C=C(\C)C=C/C2=C(\C)CC[C@](O)([H])C2(C)C	566.87	10.7556	2	1	1.363	93.813	-0.21	-1.434	No	Yes	No	No	0.984	2.396	No	No	No
CC2(C)C(/C=C/C(C)=C/C=C/C(C)=C/C=C/C=C(\C)C=C/C=C(\C)C=C/C1=C(\C)CC[C@@](O)([H])C1(C)C)=C(C)CC[C@]2(O)[H]	568.886	10.5474	2	2	1.333	90.879	-0.218	-1.496	No	Yes	No	No	1.17	2.571	No	No	No
CC2(C)C(/C=C/C(C)=C/C=C/C(C)=C/C=C/C=C(\C)C=C/C=C(\C)C=C/C1=C(\C)CCCC1(C)C)=C(C)C(=O)[C@](O)([H])[C@@]2(O)[H]	582.869	9.7264	3	2	1.223	92.818	0.099	-1.317	No	Yes	No	No	0.969	2.185	No	No	No
CC2(C)C(/C=C/C(C)=C/C=C/C(C)=C/C=C/C=C(\C)C=C/C=C(\C)C=C/C1=C(\C)CCCC1(C)C)=C(C)CC[C@@]2(O)[H]	552.887	11.5766	1	1	1.27	91.366	0.807	-1.361	No	Yes	No	No	0.988	2.145	No	No	No
CC2(C)C(/C=C/C(C)=C/C=C/C(C)=C/C=C/C=C(\C)C=C/C=C(\C)C=C/C1=C(\C)CCCC1(C)C)=C(C)C(=O)C[C@@]2(O)[H]	566.87	10.7556	2	1	1.259	92.628	0.013	-1.439	No	Yes	No	No	0.942	2.197	No	No	No
CC1(C)C(=O)CCC(C)=C1/C=C/C(C)=C/C=C/C(C)=C/C=C/C=C(\C)C=C/C=C(\C)C=C/C2=C(\C)CC[C@@](O)([H])C2(C)C	566.87	10.7556	2	1	1.363	93.813	-0.21	-1.434	No	Yes	No	No	0.984	2.396	No	No	No
CC2(C)C(/C=C/C(C)=C/C=C/C(C)=C/C=C/C=C(\C)C=C/C=C(\C)C=C/C1=C(\C)CC[C@@](O)([H])C1(C)C)=C(C)CC[C@@]2(O)[H]	568.886	10.5474	2	2	1.333	90.879	-0.218	-1.496	No	Yes	No	No	1.17	2.571	No	No	No
CC1(C)C[C@](O)([H])C(=O)C(C)=C1/C=C/C(C)=C/C=C/C(C)=C/C=C/C=C(\C)C=C/C=C(\C)C=C/C=C(\C)CC/C=C(/C)C	566.87	10.9217	2	1	1.369	94.264	-0.209	-0.53	No	Yes	No	No	1.292	3.73	No	No	No
O=C(C)C=C/C1=C(\C)C[C@](O)([H])CC1(C)C	208.301	2.629	2	1	1.514	94.48	0.209	-2.512	No	No	No	No	1.303	1.818	Yes	No	Yes
CC1(C)C[C@@](O)([H])C(=O)C(C)=C1/C=C/C(C)=C/C=C/C(C)=C/C=C/C=C(\C)C=C/C=C(\C)C=C[C@@]2([H])C(C)=C[C@](O)([H])CC2(C)C	582.869	9.5823	3	2	1.427	93.187	-0.301	-1.124	No	Yes	No	No	0.899	4.182	No	No	No
CC1(C)C[C@@](O)([H])[C@](O)([H])C(C)=C1/C=C/C(C)=C/C=C/C(C)=C/C=C/C=C(\C)C=C/C=C(\C)C=C/C2=C(\C)C[C@](O)([H])CC2(C)C	584.885	9.5182	3	3	1.406	91.89	-0.372	-1.212	No	Yes	No	No	0.961	5.513	No	Yes	No
CC1(C)C[C@@](O)([H])C(=O)C(C)=C1/C=C/C(C)=C/C=C/C(C)=C/C=C/C=C(\C)C=C/C=C(\C)C=C[C@@]2([H])C(C)=C[C@](O)([H])CC2(C)C	582.869	9.5823	3	2	1.427	93.187	-0.301	-1.124	No	Yes	No	No	0.899	4.182	No	No	No
CC1(C)CC[C@](O)([H])C(C)=C1/C=C/C(C)=C/C=C/C(C)=C/C=C/C=C(\C)C=C/C=C(\C)C=C[C@@]2([H])C(C)=CCCC2(C)C	552.887	11.4325	1	1	1.362	93.018	0.776	-0.762	No	Yes	No	No	0.973	3.676	No	No	No
CC2(C)CCC[C@]1(C)O[C@]12/C=C/C(C)=C/C=C/C(C)=C/C=C/C=C(\C)C=C/C=C(\C)C=C/C3=C(\C)CCCC3(C)C	552.887	11.817	1	0	1.248	93.866	0.862	-1.633	No	Yes	No	No	0.508	1.727	No	No	No
CC1(C)CCCC(C)=C1/C=C/C(C)=C/C=C/C(C)=C/C=C/C=C(\C)C=C/C=C(\C)C=C[C@]2([H])C(C)=CCCC2(C)C	536.888	12.4617	0	0	1.296	93.607	0.971	-1.11	No	Yes	No	No	0.947	1.976	Yes	No	No
CC1(C)CC(=O)C=C(C)[C@]1([H])C=CC(C)=C/C=C/C(C)=C/C=C/C=C(\C)C=C/C=C(\C)C=C[C@@]2([H])C(C)=CC(=O)CC2(C)C	564.854	10.6756	2	0	1.476	96.734	-0.154	-1.333	No	Yes	No	No	0.908	2.114	No	No	No
CC1(C)CC(=O)C=C(C)[C@]1([H])C=CC(C)=C/C=C/C(C)=C/C=C/C=C(\C)C=C/C=C(\C)C=C[C@]2([H])C(C)=CC(=O)CC2(C)C	564.854	10.6756	2	0	1.476	96.734	-0.154	-1.333	No	Yes	No	No	0.908	2.114	No	No	No
CC1(C)CC(=O)C=C(C)[C@@]1([H])C=CC(C)=C/C=C/C(C)=C/C=C/C=C(\C)C=C/C=C(\C)C=C[C@]2([H])C(C)=C[C@](O)([H])CC2(C)C	566.87	10.4674	2	1	1.464	94.209	-0.195	-1.433	No	Yes	No	No	0.856	2.39	No	No	No
CC1(C)CC/C=C(/C)[C@@]1([H])C=CC(C)=C/C=C/C(C)=C/C=C/C=C(\C)C=C/C=C(\C)C=C[C@]2([H])C(C)=CCCC2(C)C	536.888	12.3176	0	0	1.297	93.936	0.978	-1.11	No	Yes	No	No	1.078	1.968	Yes	No	No
CC1(C)CC(=O)C=C(C)[C@]1(O)C=CC(C)=C/C=C/C(=O)C	288.387	3.3105	3	1	1.431	96.965	0.035	-2.749	No	No	No	No	1.487	2.14	No	No	No
C/C(=C/C=C/C(C)=C/C=C/C=C(\C)C=CC=O)C=C/C1=C(\C)CCCC1(C)C	376.584	7.7756	1	0	1.339	94.46	0.759	-1.438	No	Yes	No	No	1.784	1.561	No	No	Yes
C/C(=C/C=C/C(C)=C/C=C/C=C(\C)C=C/C=C(\C)C=C/C1=C(\C)CCCC1(C)C)C=C/C2=C(\C)CCCC2(C)C	536.888	12.6058	0	0	1.277	91.946	0.956	-1.097	No	Yes	No	No	1.061	2.057	Yes	No	No
CC2(C)C[C@@](O)([H])C[C@@]1(C)O[C@@]12/C=C/C(C)=C/C=C/C(C)=C/C=C/C=C(\C)C=O	382.544	5.4014	3	1	1.201	94.914	0.011	-1.853	No	Yes	No	No	1.155	2.512	No	Yes	No
C/C(=C/C=C/C(C)=C/C=C/C=C(\C)C=C/C=C(/C)CC/C=C(\C)CC/C=C(/C)C)CC/C=C(\C)CC/C=C(/C)C	540.92	13.386	0	0	1.276	91.61	1.094	-0.391	No	Yes	No	No	1.912	2.118	No	No	No
C/C(=C/C=C/C(C)=C/C=C\C=C(/C)C=C/C=C(/C)CC/C=C(\C)CC/C=C(/C)C)CC/C=C(\C)CC/C=C(/C)C	540.92	13.386	0	0	1.276	91.61	1.094	-0.391	No	Yes	No	No	1.912	2.118	No	No	No
C/C(=C/C=C/C=C(\C)C=C/C=C(\C)C=C/C1=C(\C)CCCC1(C)C)C=C/C=C(\C)C=C/C2=C(\C)CCCC2(C)C	536.888	12.6058	0	0	1.277	92.198	0.957	-1.11	No	Yes	No	No	1.061	2.067	Yes	No	No
CC=1CCCC(C)(C)C=1/C=C/C(C)=C/C=C/C(C)=C\C=C/C=C(\C)C=C/C=C(\C)C=C/C2=C(\C)CCCC2(C)C	536.888	12.6058	0	0	1.295	93.278	0.963	-1.11	No	Yes	No	No	1.061	1.984	Yes	No	No
CC=1CCCC(C)(C)C=1/C=C/C(C)=C/C=C/C(C)=C\C=C/C=C(\C)C=C/C=C(\C)C=C/C=C(\C)CC/C=C(/C)C	536.888	12.7719	0	0	1.307	93.503	1.024	-0.696	No	Yes	No	No	1.33	2.079	No	No	No
CC1(C)CCCC(C)=C1/C=C/C(C)=C/C=C/C(C)=CC(=O)O[C@]2([H])O[C@]([H])(C(O)=O)[C@](O)([H])[C@@](O)([H])[C@]2(O)[H]	476.566	2.9534	7	4	0.438	23.53	-1.227	-3.508	No	No	No	No	1.156	2.366	No	No	No
CC1(C)CC/C=C(/C)[C@]1([H])C=CC(C)=C/C=C/C(C)=CC=O	284.443	5.5728	1	0	1.558	96.421	0.693	-1.889	No	No	No	No	1.568	1.615	No	Yes	Yes
CC1(C)C[C@](O)([H])C=C(C)[C@]1([H])C=CC(C)=C/C=C/C(C)=CC=O	300.442	4.5436	2	1	1.482	95.349	0.054	-1.604	No	No	No	No	1.557	1.957	No	Yes	Yes
CC(CC/C=C(\C)CCCC(O)(C)C)=C/C=C/C(C)=C/C=C/C=C(\C)C=C/C=C(\C)CC/C=C(\C)CCCC(C)(O)C	576.95	11.7756	2	2	1.279	88.271	-0.563	-1.272	No	Yes	No	No	1.732	2.728	No	No	No
CC(/C=C/C1=C(\C)C(=O)CCC1(C)C)=C/C=C/C(C)=C/C=C/C=C(\C)C=C/C=C(\C)C=C/C=C(\C)C=C[C@@](O)([H])C(C)(C)[H]	566.87	10.7776	2	1	1.46	92.78	-0.364	-0.718	No	Yes	No	No	1.305	2.861	No	No	No
CC1(C)CCCC(C)=C1/C=C/C(C)=C/C=C/C(C)=C/C=C/C=C(\C)C=C/C=C(\C)C=C/C=C(\C)CCCC(C)(C)[H]	538.904	12.8518	0	0	1.311	93.238	1.061	-0.442	No	Yes	No	No	1.291	2.13	No	No	No
CC(CC/C=C(\C)CCCC(C)(C)[H])=C/C=C/C(C)=C/C=C/C=C(\C)C=C/C=C(\C)CC/C=C(\C)CC/C=C(/C)C	542.936	13.4659	0	0	1.274	90.917	1.13	-0.13	No	Yes	No	No	1.761	2.156	No	No	No
CC(/C=C/C1=C(\C)C(=O)CCC1(C)C)=C/C=C/C(C)=C/C=C/C=C(\C)C=C/C=C(\C)C=C/C=C(\C)CCCC(C)(C)O[C@]2([H])O[C@]([H])(COC(=O)CCC)[C@](O)([H])[C@@](O)([H])[C@]2(O)[H]	801.118	10.3209	8	3	0.452	69.438	-1.396	-2.716	No	Yes	No	No	1.127	2.521	No	No	No
CC(/C=C/C1=C(\C)C(=O)CCC1(C)C)=C/C=C/C(C)=C/C=C/C=C(\C)C=C/C=C(\C)C=C/C=C(\C)CCCC(C)(C)O[C@]2([H])O[C@]([H])(COC(=O)CCCCCCCCCCCCCCC)[C@](O)([H])[C@@](O)([H])[C@]2(O)[H]	969.442	15.0021	8	3	0.351	78.629	-1.745	-2.342	No	Yes	No	No	1.034	2.615	No	No	No
CC(/C=C/C1=C(\C)C(=O)CCC1(C)C)=C/C=C/C(C)=C/C=C/C=C(\C)C=C/C=C(\C)C=C/C=C(\C)CCCC(C)(C)O[C@]3([H])O[C@]([H])(COC(=O)[C@@]([H])(CCCC)[C@](O)([H])CC[C@@]2([H])C[C@]2([H])CC)[C@](O)([H])[C@@](O)([H])[C@]3(O)[H]	955.371	12.5144	9	4	0.271	69.593	-1.54	-2.406	No	Yes	No	No	0.706	3.189	No	No	No
CC(/C=C/C1=C(\C)CCCC1(C)C)=C/C=C/C(C)=C/C=C/C=C(\C)C=C/C=C(\C)C=C/C=C(\C)CCCC(C)(C)O[C@]2([H])O[C@]([H])(COC(=O)CCC)[C@](O)([H])[C@@](O)([H])[C@]2(O)[H]	787.135	11.1419	7	3	0.49	73.513	-1.297	-2.583	No	Yes	No	No	1.173	2.456	No	No	No
O[C@@]2([H])[C@@](O)([H])[C@]([H])(O[C@@]([H])(OC(C)(C)CCCC(C)=C/C=C/C(C)=C/C=C/C(C)=C/C=C/C=C(\C)C=C/C=C(\C)C=C/C1=C(\C)CCCC1(C)C)[C@@]2(O)[H])COC(=O)[C@@]([H])(CCCC)[C@](O)([H])CCCC	901.323	12.6993	8	4	0.57	62.415	-1.569	-1.773	No	Yes	No	No	1.271	4.335	No	Yes	No
CC1(C)CCCC(C)=C1/C=C/C(C)=C/C=C/C(C)=C/C=C/C=C(\C)C=C/C=C(\C)C=C/C=C(\C)CCCC(C)(C)O[C@]2([H])O[C@]([H])(CO)[C@](O)([H])[C@@](O)([H])[C@]2(O)[H]	717.044	9.7909	6	4	0.398	62.697	-1.263	-2.797	No	Yes	No	No	1.239	2.537	No	No	No
CC1(C)CCCC(C)=C1/C=C/C(C)=C/C=C/C(C)=C/C=C/C=C(\C)C=C/C=C(\C)C=C/C=C(\C)CCCC(C)(O)C	554.903	11.9667	1	1	1.261	91.713	0.867	-1.169	No	Yes	No	No	1.24	2.171	No	No	No
CC(CC/C=C(\C)CCCC(O)(C)C)=C/C=C/C(C)=C/C=C/C=C(\C)C=C/C=C(\C)CC/C=C(\C)CC/C=C(/C)C	558.935	12.5808	1	1	1.324	90.061	0.93	-0.799	No	Yes	No	No	1.712	2.624	No	No	No
CC1(C)CCCC(C)=C1/C=C/C(C)=C/C=C/C(C)=C/C=C/C=C(\C)C=C/C=C(\C)C=C/C=C(\C)C=CCC(C)(C)OC	566.914	12.3968	1	0	1.279	94.3	0.963	-1.032	No	Yes	No	No	1.307	2.067	No	No	No
CC2(C)C(/C=C/C(C)=C/C=C/C(C)=C/C=C/C=C(\C)C=C/C=C(\C)C=C/C1=C(\C)CC[C@](O)([H])C1(C)C)=C(C)CC[C@]2(O)[H]	568.886	10.5474	2	2	1.333	90.879	-0.218	-1.496	No	Yes	No	No	1.17	2.571	No	No	No
CC1(C)C(=O)CCC(C)=C1/C=C/C(C)=C/C=C/C(C)=C/C=C/C=C(\C)C=C/C=C(\C)C=C/C2=C(\C)CCC(=O)C2(C)C	564.854	10.9638	2	0	1.376	96.338	-0.169	-1.334	No	Yes	No	No	1.062	2.122	No	No	No
CC2(C)C(/C=C/C(C)=C/C=C/C(C)=C/C=C/C=C(\C)C=C/C=C(\C)C=C/C1=C(\C)CC[C@@](O)([H])C1(C)C)=C(C)C[C@](O)([H])[C@@]2(O)[H]	584.885	9.5182	3	3	1.299	91.124	-0.299	-1.401	No	Yes	No	No	1.05	2.691	No	Yes	No
CC1(C)C(/C=C/C(C)=C/C=C/C(C)=C/C=C/C=C(\C)C=C/C=C(\C)C=C/C=C(\C)CC/C=C(/C)C)=C(C)C(=O)[C@](O)([H])[C@@]1(O)[H]	582.869	9.8925	3	2	1.234	93.256	-0.056	-1.543	No	Yes	No	No	1.366	2.164	No	No	No
CC2(C)C(/C=C/C(C)=C/C=C/C(C)=C/C=C/C=C(\C)C=C/C=C(\C)C=C/C1=C(\C)CCCC1(C)C)=C(C)C[C@](O)([H])[C@@]2(O)[H]	568.886	10.5474	2	2	1.236	91.612	-0.032	-1.612	No	Yes	No	No	0.996	2.249	No	Yes	No
CC1(C)C(/C=C/C(C)=C/C=C/C(C)=C/C=C/C=C(\C)C=C/C=C(\C)C=C/C=C(\C)CC/C=C(/C)C)=C(C)C[C@](O)([H])[C@@]1(O)[H]	568.886	10.7135	2	2	1.248	92.05	-0.187	-1.201	No	Yes	No	No	1.391	2.261	No	Yes	No
CC1(C)C(=O)C=CC(C)=C1/C=C/C(C)=C/C=C/C(C)=C/C=C/C=C(\C)C=C/C=C(\C)C=C/C2=C(\C)CC[C@@](O)([H])C2(C)C	564.854	10.5316	2	1	1.365	94.289	-0.212	-1.434	No	Yes	No	No	1	2.383	No	No	No
CC2(C)[C@@](O)([H])CC[C@]1(C)O[C@]12/C=C/C(C)=C/C=C/C(C)=C/C=C/C=C(\C)C=C/C=C(\C)C=C[C@@]3([H])C(C)=CCCC3(C)C	568.886	10.6437	2	1	1.233	93.02	-0.24	-1.401	No	Yes	No	No	0.568	2.237	No	No	No
CC=1CC[C@](O)([H])C(C)(C)C=1/C=C/C(C)=C/C=C/C(C)=C/C=C/C=C(\C)C=C/C=C(\C)C=C[C@@]2([H])C(C)=CCCC2(C)C	552.887	11.4325	1	1	1.362	93.018	0.776	-0.762	No	Yes	No	No	0.998	3.676	No	No	No
CC2(C)[C@@](O)([H])CC[C@]1(C)O[C@]12/C=C/C(C)=C/C=C/C(C)=C/C=C/C=C(\C)C=C/C=C(\C)C=C/C3=C(\C)CCCC3(C)C	568.886	10.7878	2	1	1.232	92.691	-0.239	-1.401	No	Yes	No	No	0.559	2.237	No	No	No
CC1(C)C(=O)CCC(C)=C1/C=C/C(C)=C/C=C/C(C)=C/C=C/C=C(\C)C=C/C=C(\C)C=C/C2=C(\C)CC[C@@](O)([H])C2(C)C	566.87	10.7556	2	1	1.363	93.813	-0.21	-1.434	No	Yes	No	No	0.984	2.396	No	No	No
CC1(C)C(=O)C=CC(C)=C1/C=C/C(C)=C/C=C/C(C)=C/C=C/C=C(\C)C=C/C=C(\C)C=C/C2=C(\C)CCCC2(C)C	548.855	11.5608	1	0	1.296	95.262	0.833	-1.239	No	Yes	No	No	0.948	2.05	No	No	No
CC1(C)C(=O)CCC(C)=C1/C=C/C(C)=C/C=C/C(C)=C/C=C/C=C(\C)C=C/C=C(\C)C=C[C@]2([H])C(C)=CCCC2(C)C	550.871	11.6407	1	0	1.295	95.115	0.83	-1.239	No	Yes	No	No	0.941	2.053	No	No	No
CC1(C)C(=O)CCC(C)=C1/C=C/C(C)=C/C=C/C(C)=C/C=C/C=C(\C)C=C/C=C(\C)C=C/C2=C(\C)CCCC2(C)C	550.871	11.7848	1	0	1.294	94.787	0.823	-1.239	No	Yes	No	No	0.931	2.063	No	No	No
CC1(C)C[C@@](O)([H])CC(C)=C1/C=C/C(C)=C/C=C/C(C)=C/C=C/C=C(\C)C=C/C=C(\C)C=C/C=C(\C)CCCC(C)(O)C	570.902	10.9375	2	2	1.347	90.641	-0.369	-0.884	No	Yes	No	No	1.23	3.63	No	No	No
CC1(C)CC(=O)C=C(C)[C@@]1([H])C=CC(C)=C/C=C/C(C)=C/C=C/C=C(\C)C=C/C=C(\C)C=C[C@]2([H])C(C)=CC(=O)CC2(C)C	564.854	10.6756	2	0	1.476	96.734	-0.154	-1.333	No	Yes	No	No	0.908	2.114	No	No	No
CC1(C)CC=CC(C)=C1/C=C/C(C)=C/C=C/C(C)=C/C=C/C=C(\C)C=C/C=C(\C)C=C/C2=C(\C)C=CCC2(C)C	532.856	12.1578	0	0	1.299	94.23	0.984	-1.11	No	Yes	No	No	1.119	1.961	Yes	No	No
CC1(C)C[C@@](O)([H])[C@@](O)([H])C(C)=C1/C=C/C(C)=C/C=C/C(C)=C/C=C/C=C(\C)C=C/C=C(\C)C=C[C@@]2([H])C(C)=C[C@](O)([H])CC2(C)C	584.885	9.3741	3	3	1.407	92.218	-0.374	-1.242	No	Yes	No	No	0.975	5.513	No	Yes	No
CC1(C)C[C@](O)([H])[C@@](O)([H])C(C)=C1/C=C/C(C)=C/C=C/C(C)=C/C=C/C=C(\C)C=C/C=C(\C)C=C/C2=C(\C)C[C@](O)([H])CC2(C)C	584.885	9.5182	3	3	1.406	91.89	-0.372	-1.212	No	Yes	No	No	0.961	5.513	No	Yes	No
CC1(C)C[C@@](O)([H])[C@](O)([H])C(C)=C1/C=C/C(C)=C/C=C/C(C)=C/C=C/C=C(\C)C=C/C=C(\C)C=C/C2=C(\C)[C@@](O)([H])CCC2(C)C	584.885	9.5182	3	3	1.307	91.89	-0.372	-1.212	No	Yes	No	No	1.002	5.417	No	Yes	No
CC1(C)CC=CC(=C)[C@@]1([H])C=CC(C)=C/C=C/C(C)=C/C=C/C=C(\C)C=C/C=C(\C)C=C/C2=C/C=C(/C)C(C)=C2C	530.84	11.79356	0	0	1.307	95.947	1.13	-0.652	No	Yes	No	No	1.105	2.059	No	No	No
CC1(C)CC=CC(C)=C1/C=C/C(C)=C/C=C/C(C)=C/C=C/C=C(\C)C=C/C=C(\C)C=C[C@@]2([H])C(C)=CCCC2(C)C	534.872	12.2377	0	0	1.298	94.083	0.981	-1.11	No	Yes	No	No	0.973	1.964	Yes	No	No
CC1(C)CC=CC(C)=C1/C=C/C(C)=C/C=C/C(C)=C/C=C/C=C(\C)C=C/C=C(\C)C=C/C2=C(\C)CCCC2(C)C	534.872	12.3818	0	0	1.297	93.754	0.974	-1.11	No	Yes	No	No	0.963	1.973	Yes	No	No
CC1(C)C[C@@](O)([H])[C@](O)([H])C(C)=C1/C=C/C(C)=C/C=C/C(C)=C/C=C/C=C(\C)C=C/C=C(\C)C=C/C2=C(\C)CCCC2(C)C	568.886	10.5474	2	2	1.338	93.071	-0.129	-0.461	No	Yes	No	No	0.973	5.173	No	Yes	No
CC1(C)CC(=O)C(O)=C(C)[C@@]1([H])C=CC(C)=C/C=C/C(C)=C/C=C/C=C(\C)C=C/C=C(\C)C=C[C@@]2([H])C(C)=C[C@@](O)([H])CC2(C)C	582.869	10.3531	3	2	1.421	91.476	-0.312	-0.959	No	Yes	No	No	0.776	4.351	No	Yes	No
CC1(C)C=C(O)C(=O)C(C)=C1/C=C/C(C)=C/C=C/C(C)=C/C=C/C=C(\C)C=C/C=C(\C)C=C[C@]2([H])C(C)=CCCC2(C)C	564.854	11.3024	2	1	1.354	92.757	-0.051	-0.944	No	Yes	No	No	0.83	3.722	No	No	No
CC1(C)CC(=O)C=C(C)[C@@]1([H])C=CC(C)=C/C=C/C(C)=C/C=C/C=C(\C)C=C/C=C(\C)C=C[C@]2([H])C(C)=C[C@@](O)([H])CC2(C)C	566.87	10.4674	2	1	1.464	94.209	-0.195	-1.433	No	Yes	No	No	0.856	2.39	No	No	No
CC1(C)C[C@@](O)([H])C(=O)C(C)=C1/C=C/C(C)=C/C=C/C(C)=C/C=C/C=C(\C)C=C/C=C(\C)C=C[C@]2([H])C(C)=CCCC2(C)C	566.87	10.6115	2	1	1.358	94.368	-0.057	-0.944	No	Yes	No	No	0.907	3.698	No	No	No
CC1(C)C[C@@](O)([H])C(=O)C(C)=C1/C=C/C(C)=C/C=C/C(C)=C/C=C/C=C(\C)C=C/C=C(\C)C=C/C=C(\C)CC/C=C(/C)C	566.87	10.9217	2	1	1.369	94.264	-0.209	-0.53	No	Yes	No	No	1.292	3.73	No	No	No
CC1(C)C[C@](O)([H])C=C(C)[C@]1([H])C=CC(C)=C/C=C/C(=O)C	274.404	3.9874	2	1	1.471	95.317	0.116	-1.763	No	No	No	No	1.452	2.144	Yes	No	Yes
CC(=O)C=C[C@@]1([H])C(C)=C[C@@](O)([H])CC1(C)C	208.301	2.4849	2	1	1.181	95.104	0.093	-2.531	No	No	No	No	0.218	1.949	No	No	Yes
OC(=O)C(C)=C/C=C/C(C)=C/C=C/C=C(\C)C=C/C=C(\C)C=C/C1=C(\C)C[C@](O)([H])CC1(C)C	448.647	7.5784	2	2	1.372	91.356	-0.382	-1.61	No	Yes	No	No	1.282	2.478	No	No	No
C/C=C/C(=O)C1=C(C)C[C@](O)([H])CC1(C)C	208.301	2.629	2	1	1.231	95.185	0.058	-2.528	No	No	No	No	1.343	1.902	No	No	Yes
O=CC/C1=C(\C)C[C@](O)([H])CC1(C)C	182.263	2.0728	2	1	1.501	94.498	0.197	-2.577	No	No	No	No	1.21	1.852	No	No	Yes
CC1(C)C[C@@](O)([H])CC(C)=C1/C=C/C(C)=C/C=C/C(C)=C/C=C/C=C(\C)C=C/C=C(\C)CC/C=C(\C)CC/C=C(/C)C	554.903	11.9667	1	1	1.38	91.925	0.864	-0.463	No	Yes	No	No	1.306	3.457	No	No	No
CC1(C)C[C@](O)([H])C=C(C)[C@]1([H])C=CC(C)=C/C=C/C(C)=C/C=C/C=C(\C)C=C/C=C(\C)C=C/C=C(\C)CC/C=C(/C)C	552.887	11.5986	1	1	1.393	92.76	0.862	-0.41	No	Yes	No	No	1.33	3.475	No	No	No
CC1(C)CC(=O)C=C(C)[C@]1([H])C=CC(C)=C/C=C/C(C)=C/C=C/C=C(\C)C=C/C=C(\C)C=C[C@]2([H])C(C)=C[C@](O)([H])CC2(C)C	566.87	10.4674	2	1	1.464	94.209	-0.195	-1.433	No	Yes	No	No	0.856	2.39	No	No	No
CC1(C)CC(=O)C=C(C)[C@@]1([H])C=CC(C)=C/C=C/C(C)=C/C=C/C=C(\C)C=C/C=C(\C)C=C[C@@]2([H])C(C)=C[C@@](O)([H])CC2(C)C	566.87	10.4674	2	1	1.464	94.209	-0.195	-1.433	No	Yes	No	No	0.856	2.39	No	No	No
CC1(C)CCCC(C)=C1/C=C/C(C)=C/C=C/C(C)=C/C=C/C=C(\C)C=C/C=C(\C)C=C[C@@]2([H])C(C)=CC(=O)CC2(C)C	550.871	11.6407	1	0	1.377	94.952	0.83	-1.208	No	Yes	No	No	0.855	2.054	No	No	No
O[C@@]([H])(C=C[C@@]1([H])C(C)=CC(=O)CC1(C)C)CO	224.3	1.4573	3	2	1.214	93.107	-0.153	-2.946	No	No	No	No	0.307	1.721	No	No	Yes
CC(/C=C/C1=C(\C)C[C@@]([H])(CC1(C)C)OC(=O)CCCCCCCCCCCCCCC)=C/C=C/C(C)=C/C=C/C=C(\C)C=CC(=O)O	646.997	12.6643	3	1	0.151	89.246	-0.872	-1.765	No	Yes	No	No	1.456	1.919	No	No	No
CC1(C)C[C@@](O)([H])C[C@@]2(C)O[C@@]12/C=C/C(C)=O	224.3	1.8402	3	1	1.249	95.776	-0.001	-2.887	No	No	No	No	1.118	2.064	Yes	No	Yes
CC(/C=C/C1=C(\C)C(=O)CCC1(C)C)=C/C=C/C(C)=C/C=C/C=C(\C)C=C/C=C(\C)C=C/C=C(\C)C(=O)C/C=C(/C)C	564.854	11.1299	2	0	1.447	95.076	-0.301	-1.055	No	Yes	No	No	1.244	2.27	No	No	No
CC1(C)CCC(=O)C(C)=C1/C=C/C(C)=C/C=C/C(C)=C/C=C/C=C(\C)C=C/C=C(\C)C=C/C2=C(\C)[C@]([H])(CCC2(C)C)OCC	594.924	11.7998	2	0	1.343	95.667	0.774	-1.527	No	Yes	No	No	0.983	2.104	No	No	No
CC1(C)CC[C@@](O)([H])C(C)=C1/C=C/C(C)=C/C=C/C(C)=C/C=C/C=C(\C)C=C/C=C(\C)C=C[C@]2([H])C(C)=CCCC2(C)C	552.887	11.4325	1	1	1.362	93.018	0.776	-0.762	No	Yes	No	No	0.973	3.676	No	No	No
CC1(C)CCCC(C)=C1/C=C/C(C)=C/C=C/C(C)=C/C=C/C=C(\C)C=C/C=C(\C)C=C/C=C(\C)[C@@](O)([H])C/C=C(/C)C	552.887	11.7427	1	1	1.455	92.477	0.834	-0.902	No	Yes	No	No	1.358	2.582	No	No	No
CC1(C)CCC(=O)C(C)=C1/C=C/C(C)=C/C=C/C(C)=C/C=C/C=C(\C)C=C/C=C(\C)C=C/C2=C(\C)C=CCC2(C)C	548.855	11.5608	1	0	1.377	95.69	0.829	-1.246	No	Yes	No	No	0.916	2.076	No	No	No
CC1(C)CCC(=O)C(C)=C1/C=C/C(C)=C/C=C/C(C)=C/C=C/C=C(\C)C=C/C=C(\C)C=C/C=C(\C)CC/C=C(/C)C	550.871	11.9509	1	0	1.386	95.439	0.879	-0.831	No	Yes	No	No	1.286	2.161	No	No	No
CC(=O)C=C/C1=C(\C)C(=O)CCC1(C)C	206.285	2.8372	2	0	1.206	97.253	0.132	-2.431	No	No	No	No	0.173	1.885	No	No	Yes
O=C(C)C=C/C1=C(\C)C(=O)CCC1(C)C	206.285	2.8372	2	0	1.532	97.005	0.251	-2.412	No	No	No	No	0.173	1.7	No	No	Yes
CC1(C)C[C@](O)([H])C[C@@]2(C)O[C@@]12/C=C/C(=O)C	224.3	1.8402	3	1	1.255	95.888	-0.001	-2.887	No	No	No	No	1.118	2.078	Yes	No	Yes
CC1(C)CCCC(C)=C1C/C=C(\C)C=C/C=C(\C)C=C/C=C/C(C)=C/C=C/C(C)=CC/C2=C(\C)CCCC2(C)C	538.904	12.8298	0	0	1.283	92.772	0.973	-1.164	No	Yes	No	No	1.075	1.982	Yes	No	No
CC1(C)CCCC(C)=C1/C=C/C(C)=C/C=C/C(C)=C/C=C/C=C(\C)CC/C=C(\C)CC/C=C(\C)CC/C=C(/C)C	540.92	13.2199	0	0	1.282	92.491	1.044	-0.802	No	Yes	No	No	1.307	2.054	No	No	No
C/C(=C\C=C\C=C(/C)C=C/C=C(\C)C#C/C1=C(\C)C[C@](O)([H])CC1(C)C)CCCO	394.599	6.211	2	2	1.308	91.561	-0.081	-1.666	No	Yes	No	No	1.573	2.047	No	No	No
CC(/C=C/C1=C(\C)C[C@](O)([H])CC1(C)C)=C/C=C/C(C)=C/C=C/C=C(\C)C=CC[C@@](C)([H])CC/C=C(\C)CC/C=C(/C)CO	572.918	11.019	2	2	1.293	89.098	-0.484	-1.106	No	Yes	No	No	1.365	3.18	No	No	No
CC1(C)CCCC(=C)[C@@]1([H])C=CC(C)=C/C=C/C(C)=C/C=C/C=C(\C)CC/C=C(\C)CC/C=C(\C)CC/C=C(/C)C	540.92	13.0758	0	0	1.31	94.082	1.097	-0.368	No	Yes	No	No	1.327	2.218	No	No	No
CC2(C)C[C@]([H])(O[C@]1([H])O[C@]([H])(CO)[C@](O)([H])[C@@](O)([H])[C@]1(O)[H])C(=O)C(C)=C2/C=C/C(C)=C/C=C/C(C)=C/C=C/C=C(\C)C=C/C=C(\C)C=C/C3=C(\C)C[C@](O)([H])CC3(C)C	745.01	7.5506	8	5	-0.344	51.531	-1.253	-2.5	No	Yes	No	No	0.632	4.341	No	No	No
CC1(C)CCCC(C)=C1/C=C/C(C)=C/C=C/C(C)=C/C=C/C=C(\C)C=CCO	378.6	7.569	1	1	1.251	93.047	0.752	-1.614	No	Yes	No	No	1.751	1.765	No	No	Yes
CC(CC/C=C(\C)CC/C=C(/C)C)=CCCC(C)=C/C=C/C=C(\C)C=C/C=C(\C)C=C/C=C(\C)CC/C=C(/C)C	540.92	13.386	0	0	1.276	91.61	1.094	-0.391	No	Yes	No	No	1.799	2.117	No	No	No
CC(CC/C=C(\C)CC/C=C(/C)C)=CCCC(C)=C/C=C/C=C(\C)C=C/C=C(\C)C=C/C=C(\C)CC/C=C(/C)C	540.92	13.386	0	0	1.276	91.61	1.094	-0.391	No	Yes	No	No	1.799	2.117	No	No	No
CC2(C)C(/C=C/C(C)=C/C=C/C(C)=C/C=C/C=C(\C)C=C/C=C(\C)C=C/C1=C(\C)C=CCC1(C)C)=C(C)C=C[C@@]2([H])C(=O)O	576.865	11.4685	1	1	1.242	97.507	-0.025	-1.398	No	Yes	No	No	0.876	1.822	No	No	No
CC1(C)CCCC(=C)[C@@]1([H])C=CC(C)=C/C=C/C(C)=C/C=C/C=C(\C)C=C/C=C(\C)C=C/C=C(\C)C=C/C=C(/C)C	534.872	12.4038	0	0	1.347	95.601	1.067	-0.208	No	Yes	No	No	1.359	2.272	No	No	No
CC1(C)C(=O)C=CC(C)=C1/C=C/C(C)=C/C=C/C(C)=C/C=C/C=C(\C)C=C/C=C(\C)C=C/C2=C(\C)CCC(=O)C2(C)C	562.838	10.7398	2	0	1.378	96.814	-0.17	-1.334	No	Yes	No	No	0.942	2.108	No	No	No
CC1(C)CCCC(C)=C1CCC(C)=C/C=C/C(C)=C/C=C/C=C(\C)C=C/C=C(\C)C=C/C2=C(\C)CCCC2(C)C	538.904	12.8298	0	0	1.283	92.772	0.973	-1.164	No	Yes	No	No	0.934	1.982	Yes	No	No
C[C@](O)([H])CC/C1=C(\C)CCCC1(C)C	196.334	3.674	1	1	1.162	92.765	0.577	-2.195	No	No	No	No	1.261	2.104	No	No	Yes
CC(=O)CC/C1=C(\C)CCCC1(C)C	194.318	3.8822	1	0	1.18	95.291	0.605	-2.386	No	No	No	No	1.194	1.906	No	No	Yes
CC1(C)CCCC(=C)[C@@]1([H])C=CC(C)=C/C=C/C(C)=C/C=C/C=C(\C)C=C/C=C(\C)CC/C=C(\C)CC/C=C(/C)C	538.904	12.8518	0	0	1.322	94.588	1.087	-0.315	No	Yes	No	No	1.34	2.236	No	No	No
CC1(C)C[C@@](O)([H])CC(C)=C1C#CC(C)=C/C=C/C(C)=C/C=C/C=C(\C)C=C/C=C(\C)C#C/C2=C(\C)C=CCC2(C)C	546.839	10.247	1	1	1.432	95.295	0.777	-0.612	No	Yes	No	No	0.677	3.432	No	No	No
CC1(C)CCCC(C)=C1/C=C/C(C)=C/C=C/C(C)=C/C=C/C=C(\C)C=C/C=C(\C)C=C/C=C(\C)C(=O)O[C@]2([H])O[C@]([H])(CO)[C@](O)([H])[C@@](O)([H])[C@]2(O)[H]	660.892	7.3686	7	4	0.454	53.482	-1.15	-3.022	No	No	No	No	1.325	2.598	No	No	No
CC1(C)CC=CC(C)=C1C#CC(C)=C/C=C/C(C)=C/C=C/C=C(\C)C=C/C=C(\C)C#C/C2=C(\C)C=CCC2(C)C	528.824	11.0522	0	0	1.348	96.842	0.957	-0.897	No	Yes	No	No	0.858	1.945	No	No	No
C/C(=C\C=C1\C(C)=CCCC1(C)C)C=C/C=C(\C)C=C/C=C/C(C)=C/C=C/C(C)=C/C=C/C(C)=CC/C=C(/C)C	534.872	12.5479	0	0	1.301	92.684	1.005	-0.636	No	Yes	No	No	1.358	2.155	No	No	No
CC(=O)CCCC(C)(C)C(=O)C=CC(C)=C/C=C/C(C)=C/C=C/C=C(\C)C=C/C=C(\C)C=C[C@@]1([H])C(C)=CCCC1(C)C	568.886	11.2897	2	0	1.645	95.3	-0.413	-1.332	No	Yes	No	No	1.127	2.185	No	No	No
CC1(C)C(=O)C=CC(C)=C1/C=C/C(C)=C/C=C/C(C)=C/C=C/C=C(\C)C=C/C=C(\C)C=C/C2=C(\C)C=CC(=O)C2(C)C	560.822	10.5158	2	0	1.379	97.29	-0.172	-1.334	No	Yes	No	No	1.102	2.093	No	No	No
CC(CC[C@](C)([H])C(=C)CC[C@](C)([H])C(=C)C)=CCC[C@@]1([H])O[C@@]3(O[C@@]1(C)CC[C@](C)([H])C(=C)CC[C@](C)([H])C(C)=C)CCC(C)(C)C(/C=C/C(C)=C/C=C/C(C)=C/C=C/C=C(\C)C=C/C=C(\C)C=C[C@]2([H])C(C)=CCCC2(C)C)=C3C	1033.708	22.5983	2	0	1.297	89.907	1.219	-0.986	No	Yes	No	No	0.144	2.351	No	No	No
CC2(C)CCC[C@@]1(C)O[C@@]12/C=C/C(C)=C/C=C/C(C)=C/C=C/C=C(\C)C=C/C=C(\C)C=C[C@]3([H])C(C)=CCCC3(C)C	552.887	11.6729	1	0	1.249	94.195	0.87	-1.633	No	Yes	No	No	0.517	1.726	No	No	No
CC1(C)CCCC(C)=C1/C=C/C(C)=C/C=C/C(C)=C/C=C/C=C(\C)C=C/C=C(\C)C=C[C@@]2([H])C(C)=CCCC2(C)C	536.888	12.4617	0	0	1.296	93.607	0.971	-1.11	No	Yes	No	No	0.947	1.976	Yes	No	No
CC(/C=C/[C@@]1([H])C(C)=C[C@@](O)([H])CC1(C)C)=C/C=C/C(C)=C/C=C/C=C(\C)C=C/C=C(\C)C=O	432.648	7.5486	2	1	1.31	93.314	-0.186	-1.319	No	Yes	No	No	1.372	2.022	No	No	No
CC1(C)C[C@](O)([H])C=C(C)[C@]1([H])C=CC(C)=C/C=C/C(C)=C/C=C/C=C(\C)C=C/C=C(\C)CO	434.664	7.342	2	2	1.339	92.193	-0.208	-1.222	No	Yes	No	No	1.39	3.134	No	Yes	No
CC1(C)C[C@]3([H])O[C@@]1(/C=C/C(C)=C/C=C/C(C)=C/C=C/C=C(\C)C=C/C=C(\C)C=C[C@@]2([H])C(C)=C[C@@](O)([H])CC2(C)C)[C@](C)([H])C3=O	582.869	9.6786	3	1	1.312	94.682	-0.126	-1.683	No	Yes	No	No	0.515	2.431	No	No	No
CC=1CCCC(C)(C)C=1/C=C/C(C)=C/C=C/C(C)=C/C=C/C=C(\C)C=C/C=C(\C)C=C[C@@]2([H])C(C)=C[C@@](O)([H])CC2(C)C	552.887	11.4325	1	1	1.365	92.426	0.805	-1.308	No	Yes	No	No	0.936	2.293	No	No	No
CC1(C)CC/C=C(/C)[C@@]1([H])C=O	152.237	2.5678	1	0	1.513	97.069	0.582	-2.464	No	No	No	No	0.234	1.823	No	No	Yes
C/C=C/C(=O)[C@]1([H])C(C)=CC=CC1(C)C	190.286	3.2901	1	0	1.229	97.226	0.611	-2.345	No	No	No	No	0.191	1.743	No	No	Yes
CC1(C)C=C(O)C(=O)C(C)=C1/C=C/C(C)=C/C=C/C(C)=C/C=C/C=C(\C)C=C/C=C(\C)C=C[C@]2([H])C(C)=C[C@](O)([H])CC2(C)C	580.853	10.2732	3	2	1.423	91.576	-0.295	-0.98	No	Yes	No	No	0.821	4.204	No	No	No
CC1(C)C[C@](O)([H])C(=O)C(C)=C1/C=C/C(C)=C/C=C/C(C)=C/C=C/C=C(\C)C=C/C=C(\C)C=C[C@]2([H])C(C)=C[C@](O)([H])CC2(C)C	582.869	9.5823	3	2	1.427	93.187	-0.301	-1.124	No	Yes	No	No	0.899	4.182	No	No	No
C[C@@](O)([H])C=C[C@]1([H])C(C)=CCCC1(C)C	194.318	3.3059	1	1	1.169	93.6	0.574	-2.142	No	No	No	No	1.312	2.045	No	No	Yes
CC(=O)C=C[C@]1([H])C(C)=CCCC1(C)C	192.302	3.5141	1	0	1.186	96.126	0.602	-2.333	No	No	No	No	0.213	1.826	No	No	Yes
CC1(C)CC[C@](O)([H])C(C)=C1/C=C/C(C)=C/C=C/C(C)=C/C=C/C=C(\C)C=C/C=C(\C)C=C[C@@]2([H])C(C)=CCCC2(C)C	552.887	11.4325	1	1	1.362	93.018	0.776	-0.762	No	Yes	No	No	0.973	3.676	No	No	No
CC1(C)C[C@@](O)([H])C=C(C)[C@@]1([H])C=CC(C)=C/C=C/C(C)=C/C=C/C=C(\C)CCCO	396.615	6.6197	2	2	1.325	91.797	-0.173	-1.382	No	Yes	No	No	1.394	2.893	No	Yes	No
CC1(C)C[C@](O)([H])C=C(C)[C@@]1([H])C=CC(C)=C/C=C/C(C)=C/C=C/C=C(\C)CCCO	396.615	6.6197	2	2	1.325	91.797	-0.173	-1.382	No	Yes	No	No	1.394	2.893	No	Yes	No
CC1(C)CC/C=C(/C)[C@]1([H])C=CC(C)=C/C=C/C(C)=C/C=C/C=C(\C)C=C/C=C(\C)CC/C=C(\C)CC/C=C(/C)C	538.904	12.8518	0	0	1.295	93.326	1.041	-0.749	No	Yes	No	No	1.329	2.06	No	No	No
CC(/C=C/[C@]1([H])C(C)=C[C@](O)([H])CC1(C)C)=C/C=C/C(C)=C/C=C/C=C(\C)C=C/C=C(\C)CC/C=C(\C)CC/C=C(/C)CO	570.902	10.795	2	2	1.305	89.604	-0.457	-1.053	No	Yes	No	No	1.4	3.207	No	No	No
CC1(C)CCCC(C)=C1/C=C/C(C)=C/C=C/C(C)=C/C=C/C=C(\C)C=C/C=C(\C)C=C[C@]2([H])C(=C)CCCC2(C)C	536.888	12.4617	0	0	1.325	94.317	1.009	-0.656	No	Yes	No	No	0.959	2.147	No	No	No
CC(/C=C/C1=C(\C)CCCC1(C)C)=C/C=C/C(C)=C/C=C/C=C(\C)C=C/C=C(\C)C=C/C=C(\C)C=CC=O	508.79	10.7806	1	0	1.276	94.088	0.872	-0.896	No	Yes	No	No	1.434	1.859	No	No	No
CC(/C=C/C1=C(\C)CCCC1(C)C)=C/C=C/C(C)=C/C=C/C=C(\C)C=C/C=C(\C)C=C/C=C(\C)C=CCO	510.806	10.574	1	1	1.264	91.558	0.851	-1.069	No	Yes	No	No	1.464	2.203	No	No	No
CC1(C)CCCC(C)=C1/C=C/C(C)=C/C=C/C(C)=C/C=C/C=C(\C)C=C/C=C(\C)C=C/C=C(\C)C=O	482.752	10.2244	1	0	1.28	95.381	0.839	-1.062	No	Yes	No	No	1.385	1.745	No	No	No
CC1(C)CCCC(C)=C1/C=C/C(C)=C/C=C/C(C)=C/C=C/C=C(\C)C=C/C=C(\C)C=O	416.649	8.7219	1	0	1.264	95.465	0.786	-1.335	No	Yes	No	No	1.368	1.6	No	No	No
OC(=O)C(C)=C/C=C/C(C)=C/C=C/C=C(\C)C=C/C=C(\C)C=C/C1=C(\C)CCCC1(C)C	432.648	8.6076	1	1	1.304	92.537	-0.139	-1.629	No	Yes	No	No	1.289	2.224	No	No	Yes
CC1(C)CCCC(C)=C1/C=C/C(C)=C/C=C/C(C)=C/C=C/C=C(\C)C=C/C=C(\C)CO	418.665	8.5153	1	1	1.253	92.936	0.765	-1.507	No	Yes	No	No	1.386	1.871	No	No	No
CC1(C)CCCC(C)=C1/C=C/C(C)=C/C=C/C(C)=C/C=C/C=C(\C)C=CC=O	376.584	7.7756	1	0	1.262	95.576	0.772	-1.441	No	Yes	No	No	1.784	1.556	No	No	Yes
CC(/C=C/C1=C(\C)CCCC1(C)C)=C/C=C/C(C)=C/C=C/C=C(\C)C=CC(=O)O	392.583	7.6613	1	1	1.201	92.873	0.071	-1.686	No	Yes	No	No	1.664	1.784	No	Yes	Yes
CC(/C=C/C1=C(\C)CCCC1(C)C)=C/C=C/C(C)=C/C=C/C=C(\C)C=O	350.546	7.2194	1	0	1.23	94.23	0.726	-1.607	No	Yes	No	No	1.689	1.539	No	No	Yes
CC(/C=C/C1=C(\C)CCCC1(C)C)=C/C=C/C(C)=C/C=C/C=C(\C)C(=O)O	366.545	7.1051	1	1	1.185	92.854	0.131	-1.858	No	Yes	No	No	1.588	1.833	No	Yes	Yes
CC1(C)CCCC(C)=C1/C=C/C(C)=C/C=C/C(=O)C	258.405	5.1607	1	0	1.547	96.06	0.657	-2.048	No	No	No	No	1.458	1.593	No	No	Yes
CC1(C)CCCC(C)=C1/C=C/C(C)=C/C=C/C(C)=C/C=C/C=O	310.481	6.2731	1	0	1.568	96.364	0.721	-1.73	No	Yes	No	No	1.656	1.567	No	Yes	Yes
CC2(C)CCC[C@@]1(C)O[C@@]12/C=C/C(C)=C/C=C/C(C)=C/C=C/C=C(\C)C=C/C=C(\C)C=C/C3=C(\C)CCCC3(C)C	552.887	11.817	1	0	1.248	93.866	0.862	-1.633	No	Yes	No	No	0.508	1.727	No	No	No
CC2(C)CCC[C@@]1(C)O[C@@]12/C=C/C(C)=C/C=C/C(C)=C/C=C/C=C(\C)C=C/C=C(\C)C=C[C@@]34O[C@]3(C)CCCC4(C)C	568.886	11.0282	2	0	1.204	94.566	0.771	-2.143	No	Yes	No	No	0.509	1.673	No	No	No
CC1(C)CCCC(C)=C1/C=C/C(C)=C/C=C/C(C)=C/C=C/C=C(\C)C=C/C=C(\C)C=C/C2=C(\C)CCCC2(C)C	536.888	12.6058	0	0	1.295	93.278	0.963	-1.11	No	Yes	No	No	1.061	1.984	Yes	No	No
CC(=O)CCCC(C)(C)C(=O)C=CC(C)=C/C=C/C(C)=C/C=C/C=C(\C)C=C/C=C(\C)C=CC(=O)C(C)(C)CCCC(C)=O	600.884	10.2618	4	0	0.721	97.136	-0.466	-1.913	No	Yes	No	No	1.544	2.086	No	No	No
CC2(C)C[C@@](O)([H])C[C@]1(C)O[C@]12/C=C/C(C)=C/C=C/C(C)=C/C=C/C=C(\C)C=C/C=C(\C)C=O	448.647	6.9039	3	1	1.217	94.823	-0.111	-1.685	No	Yes	No	No	1.173	2.462	No	Yes	No
CC1(C)C[C@@](O)([H])CC(C)=C1/C=C/C(C)=C/C=C/C(C)=C/C=C/C=C(\C)C=C/C=C(\C)C=O	432.648	7.6927	2	1	1.35	94.393	-0.17	-1.049	No	Yes	No	No	1.36	2.188	No	No	No
CC1(C)C[C@@](O)([H])CC(C)=C1/C=C/C(C)=C/C=C/C(C)=C/C=C/C=C(\C)C=C/C=C(/C)C	418.665	8.5137	1	1	1.373	93.106	0.736	-0.901	No	Yes	No	No	1.296	2.951	No	No	No
CC1(C)C[C@@](O)([H])CC(C)=C1/C=C/C(C)=C/C=C/C(C)=C/C=C/C=C(\C)C=C/C=C(\C)CO	434.664	7.4861	2	2	1.338	91.864	-0.207	-1.222	No	Yes	No	No	1.379	3.147	No	Yes	No
CC1(C)C[C@@](O)([H])CC(C)=C1C#CC(C)=C/C=C/C(C)=C/C=C/C=C(\C)C=C/C=C(\C)C=C[C@@]23O[C@@]([H])(CC2(C)C)C(=O)[C@@]3(C)[H]	580.853	9.2699	3	1	1.455	96.083	-0.066	-1.15	No	Yes	No	No	0.391	3.608	No	No	No
CC=1C[C@]([H])(CC(C)(C)C=1/C=C/C(C)=C/C=C/C(C)=C/C=C/C=C(\C)C=C/C=C(\C)C=C/C2=C(\C)CCCC2(C)C)OC(=O)CCCCCCCCC	707.14	15.2682	2	0	1.44	91.338	0.893	-0.987	No	Yes	No	No	0.973	2.178	No	No	No
CC=1C[C@]([H])(CC(C)(C)C=1/C=C/C(C)=C/C=C/C(C)=C/C=C/C=C(\C)C=C/C=C(\C)C=C/C2=C(\C)CCCC2(C)C)OC(=O)CCCCCCCCCCC	735.194	16.0484	2	0	1.431	90.651	0.931	-0.882	No	Yes	No	No	1.004	2.214	No	No	No
CC=1C[C@]([H])(CC(C)(C)C=1/C=C/C(C)=C/C=C/C(C)=C/C=C/C=C(\C)C=C/C=C(\C)C=C/C2=C(\C)CCCC2(C)C)OC(=O)CCCCCCCCCCCCC	763.248	16.8286	2	0	1.422	89.964	0.969	-0.773	No	Yes	No	No	1.034	2.244	No	No	No
CC=1C[C@]([H])(CC(C)(C)C=1/C=C/C(C)=C/C=C/C(C)=C/C=C/C=C(\C)C=C/C=C(\C)C=C/C2=C(\C)CCCC2(C)C)OC(=O)CCCCCCC/C=C\CCCCCCCC	817.34	18.165	2	0	1.417	89.096	1.035	-0.501	No	Yes	No	No	0.791	2.314	No	No	No
CC=1C[C@]([H])(CC(C)(C)C=1/C=C/C(C)=C/C=C/C(C)=C/C=C/C=C(\C)C=C/C=C(\C)C=C/C2=C(\C)CCCC2(C)C)OC(=O)CCCCCCCCCCCCCCC	791.302	17.6088	2	0	1.413	89.277	1.007	-0.663	No	Yes	No	No	0.778	2.276	No	No	No
CC=1C[C@]([H])(CC(C)(C)C=1/C=C/C(C)=C/C=C/C(C)=C/C=C/C=C(\C)C=C/C=C(\C)C=C/C2=C(\C)CCCC2(C)C)OC(=O)CCCCCCC/C=C\CCCCCC	789.286	17.3848	2	0	1.426	89.783	0.997	-0.61	No	Yes	No	No	1.074	2.282	No	No	No
CC=1C[C@](O)([H])CC(C)(C)C=1/C=C/C(C)=C/C=C/C(C)=C/C=C/C=C(\C)C=C/C=C(\C)C=C/C2=C(\C)CCCC2(C)C	552.887	11.5766	1	1	1.381	92.207	0.794	-0.825	No	Yes	No	No	0.923	3.45	No	No	No
O=C/C1=C(\C)CCCC1(C)C	152.237	2.7119	1	0	1.506	96.281	0.575	-2.454	No	No	No	No	0.143	2.058	No	No	Yes
C/C=C/C(=O)C1=C(C)C=CCC1(C)C	190.286	3.4342	1	0	1.229	96.897	0.604	-2.345	No	No	No	No	0.265	1.772	No	No	Yes
C/C=C/C(=O)C1=C(C)CCCC1(C)C	192.302	3.6582	1	0	1.229	96.422	0.594	-2.345	No	No	No	No	1.355	1.811	No	No	Yes
CC1(C)C=C(O)C(=O)C(C)=C1/C=C/C(C)=C/C=C/C(C)=C/C=C/C=C(\C)C=C/C=C(\C)C=C/C2=C(\C)C[C@](O)([H])CC2(C)C	580.853	10.4173	3	2	1.422	91.247	-0.293	-0.95	No	Yes	No	No	0.807	4.208	No	No	No
O=CC/C1=C(\C)CCCC1(C)C	166.264	3.102	1	0	1.506	95.679	0.592	-2.379	No	No	No	No	1.22	1.763	No	No	Yes
CC(=O)C=C/C1=C(\C)CCCC1(C)C	192.302	3.6582	1	0	1.186	95.797	0.595	-2.333	No	No	No	No	1.315	1.855	No	No	Yes
CC(=O)C=C[C@@]12O[C@]1(C)CCCC2(C)C	208.301	2.8694	2	0	1.383	97.093	0.526	-2.86	No	No	No	No	1.129	1.882	Yes	No	Yes
CC1(C)CCCC(C)=C1/C=C/C(C)=C/C=C/C(C)=C/C=C/C=C(\C)C=C/C=C(\C)C=CC=2C(C)=C(C)C=CC=2C	532.856	12.16166	0	0	1.299	95.774	1.125	-0.656	No	Yes	No	No	1.045	2.05	No	No	No
CC1(C)C[C@@](O)([H])CC(C)=C1/C=C/C(C)=C/C=C/C(C)=C/C=C/C=C(\C)CCCO	396.615	6.7638	2	2	1.324	91.469	-0.172	-1.382	No	Yes	No	No	1.384	2.908	No	Yes	No
CC1(C)CCCC(C)=C1/C=C/C(C)=C/C=C/C(C)=C/C=C/C=C(\C)C=C/C=C(\C)CC/C=C(\C)CC/C=C(/C)C	538.904	12.9959	0	0	1.294	92.997	1.034	-0.749	No	Yes	No	No	1.319	2.067	No	No	No
CC(/C=C/C1=C(\C)C[C@](O)([H])CC1(C)C)=C/C=C/C(C)=C/C=C/C=C(\C)C=C/C=C(\C)CC/C=C(\C)CC/C=C(/C)CO	570.902	10.9391	2	2	1.304	89.275	-0.456	-1.053	No	Yes	No	No	1.388	3.212	No	No	No
CC1(C)CCCC(=C)[C@@]1([H])C=CC(C)=C/C=C/C(C)=C/C=C/C=C(\C)C=C/C=C(\C)C=C/C=C(\C)CC/C=C(/C)C	536.888	12.6278	0	0	1.335	95.095	1.077	-0.262	No	Yes	No	No	1.351	2.254	No	No	No
CC1(C)CCCC(C)=C1/C=C/C(C)=C/C=C/C(C)=C/C=C/C=C(\C)C=C/C=C(\C)C=C/C=C(\C)CC/C=C(/C)C	536.888	12.7719	0	0	1.307	93.503	1.024	-0.696	No	Yes	No	No	1.33	2.079	No	No	No
CC1(C)CCCC(C)=C1/C=C/C(C)=C/C=C/C(C)=C/C=C/C=C(\C)C=C/C=C(\C)C=C/C=C(\C)CC[C@]2([H])OC2(C)C	552.887	11.9831	1	0	1.266	94.206	0.937	-1.205	No	Yes	No	No	1.09	1.891	No	No	No
C/C=C/C(=O)[C@]1([H])C(=C)C=CCC1(C)C	190.286	3.2901	1	0	1.229	97.226	0.611	-2.345	No	No	No	No	0.178	1.743	No	No	Yes
CC1(C)CC/C=C(/C)[C@]1([H])C=CC(C)=C/C=C/C(C)=C/C=C/C=C(\C)C=C/C=C(\C)C=C/C=C(\C)CC[C@]2([H])OC2(C)C	552.887	11.839	1	0	1.267	94.535	0.944	-1.205	No	Yes	No	No	1.1	1.89	No	No	No
CC1(C)CC/C=C(/C)[C@]1([H])C=CC(C)=C/C=C/C(C)=C/C=C/C=C(\C)C=C/C=C(\C)C=C/C=C(\C)CC/C=C(/C)C	536.888	12.6278	0	0	1.308	93.832	1.031	-0.696	No	Yes	No	No	1.34	2.072	No	No	No
CC1(C)CC/C=C(/C)[C@]1([H])C=CC(C)=C/C=C/C(C)=C/C=C/C=C(\C)C=C/C=C(\C)C=C[C@@]2([H])C(C)=CCCC2(C)C	536.888	12.3176	0	0	1.297	93.936	0.978	-1.11	No	Yes	No	No	1.078	1.968	Yes	No	No
CC(CC/C=C(\C)CC[C@]1([H])OC1(C)C)=C/C=C/C(C)=C/C=C/C=C(\C)C=C/C=C(\C)CC/C=C(\C)CC/C=C(/C)C	556.919	12.5972	1	0	1.232	92.303	1.002	-0.897	No	Yes	No	No	1.459	2.025	No	No	No
CC(CC/C=C(\C)CC/C=C(/C)C)=C/C=C/C(C)=C/C=C/C=C(\C)C=C/C=C(\C)CC/C=C(\C)CC/C=C(/C)C	540.92	13.386	0	0	1.276	91.61	1.094	-0.391	No	Yes	No	No	1.912	2.117	No	No	No
CC1(C)CCCC(C)=C1CCC(C)=C/C=C/C(C)=C/C=C/C=C(\C)C=C/C=C(\C)CC/C2=C(\C)CCCC2(C)C	540.92	13.0538	0	0	1.271	92.266	0.983	-1.217	No	Yes	No	No	1.046	1.978	Yes	No	No
CC(/C=C/C1=C/C=C(/C)C(C)=C1C)=C/C=C/C(C)=C/C=C/C=C(\C)C=C/C=C(\C)C=C/C=C(\C)CC/C=C(/C)C	532.856	12.32776	0	0	1.278	94.794	1.274	-0.287	No	Yes	No	No	1.45	2.004	No	No	No
C(=C\C(=C\C=C\C(=C\C=C\C=C(\C=C\C=C(/C)\CCC=C(C)C)/C)\C)\C)/C=C(/C(=O)O[C@@H]1O[C@@H]([C@H]([C@@H]([C@H]1O)O)O)COC(=O)CCCCCCCCCCC(CC)C)\C	819.177	11.5302	8	3	0.533	72.571	-1.679	-2.409	No	Yes	No	No	1.742	3.62	No	Yes	No
C(C/C(=C/C=C/C(=C/C=C/C=C(/C=C/C=C(\C)/C=C/C=C(C)C)\C)/C)/C)CC(C)(O[C@@H]1O[C@@H]([C@H]([C@@H]([C@H]1O)O)O)COC(=O)CCC)C	652.913	8.079	7	3	0.587	70.916	-1.408	-2.766	No	Yes	No	No	1.561	2.688	No	Yes	No
CC(=C/C=C/C(=C/C=C/C(=C/C=C/C=C(/C=C/C=C(/CCC=C(C)C)\C)\C)/C)/C)C	402.666	9.709	0	0	1.242	91.027	0.925	-0.722	No	Yes	No	No	2.184	1.898	No	No	Yes
CC(=C/C=C/C(=C/C=C/C(=C/C=C/C=C(/C=C/C=C(/CCC=C(C)C)\C)\C)/C)/C)C	402.666	9.709	0	0	1.242	91.027	0.925	-0.722	No	Yes	No	No	2.184	1.898	No	No	Yes
C(=C\C(=C\C=C\C(=C\C=C\C=C(\C=C\C=C(/C)\C(=O)OC)/C)\C)\C)/C=C(/C=C/CC(O[C@@H]1O[C@@H]([C@H]([C@@H]([C@@H]1O)O)O)CO)(C)C)\C	624.815	5.6571	8	4	0.522	43.803	-1.188	-3.329	No	Yes	No	No	1.686	2.321	No	No	No
C(=C\C(=C\C=C\C(=C\C=C\C=C(\C=C\C=C(/C)\C(=O)OC)/C)\C)\C)/C=C(/C=C/CC(O)(C)C)\C	462.674	7.8329	3	1	1.178	91.247	-0.194	-1.408	No	Yes	No	No	1.776	2.124	No	No	No
C(=C\C(=C\C=C\C(=C\C=C\C=C(\C=C\C=C(/C)\C(=O)OC)/C)\C)\C)/C=C(/C=C/CC(O[C@@H]1O[C@@H]([C@H]([C@@H]([C@H]1O)O)O)CO)(C)C)\C	624.815	5.6571	8	4	0.522	43.803	-1.188	-3.329	No	Yes	No	No	1.686	2.321	No	No	No
C(=C(\C)/C(=O)OC)\C=C\C(=C\C=C\C(=C\C=C\C=C(\C=C\C=C(\C=C\C=C(\C(=O)O)/C)/C)/C)\C)\C	474.641	7.7028	3	1	0.391	94.134	-0.227	-1.818	No	Yes	No	No	1.399	1.689	No	No	No
C(=C\C(=C\C=C\C(=C\C=C\C=C(\C=C\C=C(/C)\CC/C=C(/CO)\C)/C)\C)\C)/C=C(/C=O)\C	432.648	7.8604	2	1	1.201	91.946	-0.31	-1.193	No	Yes	No	No	2.366	1.704	No	No	Yes
C(=C\C(=C\C=C\C(=C\C=C\C=C(\C=C\C=C(C)C)/C)\C)\C)/C=C(/C=C/CC(O)(C)C)\C	418.665	8.6798	1	1	1.215	89.958	0.758	-1.146	No	Yes	No	No	1.717	2.013	No	No	Yes
O1[C@@H]([C@H]([C@@H]([C@H]([C@@H]1OC(=O)/C(=C/C=C/C(=C/C=C/C(=C/C=C/C=C(/CC/C=C(/CCC=C(C)C)\C)\C)/C)/C)/C)O)O)O)COC(=O)CC(C)C	680.923	7.8532	8	3	0.728	70.711	-1.296	-2.428	No	Yes	No	No	1.465	3.564	No	Yes	No
C(=C\C(=C\C=C\C(=C\C=C\C=C(\C=C\C=C(/C)\C=C\C=C(\C(=O)O)/C)/C)\C)\C)/C=C(/C(=O)O[C@@H]1O[C@@H]([C@H]([C@@H]([C@H]1O)O)O)CO)\C	622.755	4.8729	8	5	-0.438	20.789	-1.179	-3.507	No	No	No	No	1.704	2.158	No	No	No
C(=C\C(=C\C=C\C(=C\C=C\C=C(\C=C\C=C(/C)\C=C\C=C(\C(=O)O[C@@H]1O[C@@H]([C@H]([C@@H]([C@H]1O)O)O)CO)/C)/C)\C)\C)/C=C(/C(=O)O[C@@H]1O[C@@H]([C@H]([C@@H]([C@H]1O)O)O)CO)\C	784.896	2.1314	14	8	-0.906	0	-1.598	-4.539	No	No	No	No	1.864	2.647	No	No	No
C(=C(\C)/C(=O)OC(=O)C)\C=C\C(=C\C=C\C(=C\C=C\C=C(\C=C\C=C(\C=C\C=C(\C(=O)O)/C)/C)/C)\C)\C	502.651	7.6195	4	1	0.466	93.9	-0.447	-1.846	No	Yes	No	No	2.273	1.773	No	No	No
C(=C\C(=C\C=C\C(=C\C=C\C=C(\C=C\C=C(/C)\CC/C=C(/CO)\C)/C)\C)\C)/C=C(/C(=O)O)\C	448.647	7.7461	2	2	1.157	91.617	-0.374	-2.01	No	Yes	No	No	2.267	1.716	No	No	No
C(=C\C(=C\C=C\C(=C\C=C\C=C(\C=C\C=C(/C)\CCC=C(C)C)/C)\C)\C)/C=C(/CO)\C	418.665	8.6814	1	1	1.224	90.659	0.795	-1.046	No	Yes	No	No	2.254	2.006	No	No	Yes
C(C/C(=C/C=C/C=C(/C=C/C=C(/CCC=C(C)C)\C)\C)/C)/C=C(/CCC=C(C)C)\C	406.698	10.157	0	0	1.224	90.229	0.949	-0.832	No	Yes	No	No	1.752	1.896	No	No	Yes
CC(=CCC/C(=C/CC/C(=C/C=C\C=C(\CC/C=C(/CCC=C(C)C)\C)/C)/C)/C)C	408.714	10.381	0	0	1.206	89.509	0.955	-0.882	No	Yes	No	No	1.808	1.896	No	No	No
CC(=C/C=C/C(=C/C=C/C(=C/C=C/C=C(/C=C/C=C(/CCC=C(C)C)\C)\C)/C)/C)C	402.666	9.709	0	0	1.242	91.027	0.925	-0.722	No	Yes	No	No	2.184	1.898	No	No	Yes
C(=C\C(=C\C=C\C(=C\C=C\C=C(\C=C\C=C(/C)\CCC=C(C)C)/C)\C)\C)/C=C(/C(=O)O)\C	432.648	8.7737	1	1	1.192	92.859	-0.107	-1.125	No	Yes	No	No	2.197	1.682	No	Yes	Yes
C(=C\C(=C\C=C\C(=C\C=C\C=C(\C=C\C=C(/C)\CCC=C(C)C)/C)\C)\C)/C=C(/C(=O)OCCC)\C	474.729	9.6423	2	0	1.201	92.665	0.774	-1.039	No	Yes	No	No	1.876	1.941	No	No	Yes
C(=C\C(=C\C=C\C(=C\C=C\C=C(\C=C\C=C(/C)\CCC=C(C)C)/C)\C)\C)/C=C(/C=O)\C	416.649	8.888	1	0	1.236	93.188	0.815	-0.873	No	Yes	No	No	2.296	1.655	No	No	Yes
C(=C\C(=C\C=C\C(=C\C=C\C=C(\C=C\C=C(/C)\C=C\C=C(\C=O)/C)/C)\C)\C)/C=C(/C=O)\C	428.616	7.843	2	0	1.225	94.981	-0.247	-0.967	No	Yes	No	No	0.667	1.664	No	No	Yes
C(=C\C(=C\C=C\C(=C\C=C\C=C(\C=C\C=C(/C)\C=C\C=C(C)C)/C)\C)\C)/C=C(C)C	400.65	9.485	0	0	1.271	92.407	0.926	-0.672	No	Yes	No	No	2.294	1.86	No	No	No
C(=C\C(=C\C=C\C(=C\C=C\C=C(\C=C\C=C(/C)\C=C\C=C(C)C)/C)\C)\C)/C=C(/C=O)\C	414.633	8.664	1	0	1.248	93.694	0.805	-0.82	No	Yes	No	No	2.329	1.658	No	No	Yes
C(=C\C(=C\C=C\C(=C\C=C\C=C(\C=C\C=C(/C)\C=C\C=C(C)C)/C)\C)\C)/C=C(/C(=O)O)\C	430.632	8.5497	1	1	1.204	93.366	-0.08	-1.071	No	Yes	No	No	2.229	1.701	No	No	Yes
C(=C(\C(=O)O)/C)/C=C/C(=C/C=C/C(=C/C=C/C=C(/C=C/C=C(/C=C/C=C(/C=O)\C)\C)\C)/C)/C	444.615	7.7287	2	1	1.204	93.115	-0.28	-1.735	No	Yes	No	No	1.213	2.223	No	Yes	No
C(C/C(=C/C=C/C=C(/C=C/C=C(/C=C/C=C(C)C)\C)\C)/C)/C=C(/CCC=C(C)C)\C	404.682	9.933	0	0	1.236	90.735	0.939	-0.779	No	Yes	No	No	2.144	1.896	No	No	Yes
C(=C(\C)/C(=O)O)\C=C\C(=C\C=C\C(=C\C=C\C=C(\C=C\C=C(\C=C\C=C(\C(=O)O)/C)/C)/C)\C)\C	460.614	7.6144	2	2	0.306	93	-0.098	-1.875	No	Yes	No	No	1.352	2.085	No	No	No
O(C(=O)/C(=C/C=C/C(=C/C=C/C(=C/C=C/C=C(/C=C/C=C(/CC/C=C(/C(=O)O[C@@H]1O[C@@H]([C@H]([C@@H]([C@H]1O)O)O)COC(=O)CC)\C)\C)\C)/C)/C)/C)[C@@H]1O[C@@H]([C@H]([C@@H]([C@H]1O)O)O)COC(=O)CC	899.04	4.2772	16	6	-1.329	20.49	-2.487	-4.173	No	Yes	No	No	1.56	3.174	No	No	No
C(=C\C(=C\C=C\C(=C\C=C\C=C(\C=C\C=C(/C)\CCC=C(C)C)/C)\C)\C)/C=C(/CO[C@@H]1O[C@@H]([C@H]([C@@H]([C@H]1O)O)O)CO)\C	580.806	6.5056	6	4	0.581	51.917	-0.907	-3.04	No	Yes	No	No	1.758	2.326	No	No	No
C(=C(\C(=O)O)/C)/C=C/C(=C/C=C/C(=C/C=C/C=C(/C=C/C=C(/C=C/C=C(/CO[C@@H]1O[C@@H]([C@H]([C@@H]([C@H]1O)O)O)CO)\C)\C)\C)/C)/C	608.772	5.3463	7	5	-0.407	21.685	-1.119	-3.2	No	Yes	No	No	1.756	2.501	No	Yes	No
C(=C\C(=C\C=C\C(=C\C=C\C=C(\C=C\C=C(\CO)/C)/C)\C)\C)/C=C(/C=C/CC(O[C@@H]1O[C@@H]([C@H]([C@@H]([C@@H]1O)O)O)CO)(C)C)\C	596.805	5.4764	7	5	0.499	42.405	-1.001	-3.322	No	Yes	No	No	1.719	2.415	No	Yes	No
O([C@@H]1O[C@@H]([C@H]([C@@H]([C@@H]1O)O)O)CO)C(C/C=C/C(=C/C=C/C(=C/C=C/C=C(/C=C/C=C(\C)/C=C/C=C(/C(=O)OC)\C)\C)/C)/C)(C)C	624.815	5.6571	8	4	0.555	45.438	-1.292	-2.898	No	Yes	No	No	1.678	4.78	No	Yes	No
C/C(=C\C=C\C=C(/C)C=C/C=C(\C)C=C/C=C(\C)C(=O)O[C@]1([H])O[C@]([H])(CO)[C@](O)([H])[C@@](O)([H])[C@]1(O)[H])C=C/C=C(\C)CC/C=C(/C)C	594.789	6.0322	7	4	0.505	47.051	-1.186	-3.131	No	No	No	No	1.715	2.803	No	No	No
C/C(=C\C=C\C(C)=C/C=C/C=C(\C)C=C/C=C(\C)CC/C=C(/C)C)CC/C=C(/C)C	404.682	9.933	0	0	1.269	92.772	0.967	-0.809	No	Yes	No	No	2.22	1.847	No	No	Yes
[C@@H]1(CC=C([C@H](C1(C)C)/C=C/C(=C/C=C/C(=C/C=C/C=C(/CC/C=C(/CC/C=C(/CCC=C(C)C)\C)\C)\C)/C)/C)C)C/C=C(/CO)\C	625.038	13.6306	1	1	1.198	88.725	0.899	-0.84	No	Yes	No	No	1.351	2.33	No	No	No
C1(CC=C(C(C1(C)C)/C=C/C(=C/C=C/C(=C/C=C/C=C(/C=C/C=C(/C=C/C=C(/CCC=C(C)C)\C)\C)\C)/C)/C)C)CC=C(C)C	605.007	14.2102	0	0	1.257	90.98	1.02	-0.413	No	Yes	No	No	1.291	2.284	No	No	No
C(=C(\C=C\C(C(=C)C)C/C=C(\C)/CO)/C)/C=C/C(=C/C=C/C(=C/C=C/C=C(/C=C/C=C(/C=C/C=C(/CCC=C(C)C)\C)\C)\C)/C)/C	618.99	13.2688	1	1	1.213	88.205	0.935	-0.37	No	Yes	No	No	1.91	2.635	No	No	No
C(=C(\CC[C@@H](C(O)(C)C)CC=C(C)C)/C)/C=C/C(=C/C=C/C(=C/C=C/C=C(/C=C/C=C(/C=C/C=C(/CCC=C(C)C)\C)\C)\C)/C)/C	623.022	13.7152	1	1	1.303	87.714	0.887	-0.112	No	Yes	No	No	1.702	3.28	No	No	No
[C@@H]1(CC=C([C@H](C1(C)C)/C=C/C(=C/C=C/C(=C/C=C/C=C(/C=C/C=C(/C=C/[C@H]1C([C@H](CC=C1C)C/C(=C(/CO)\C)/C)(C)C)\C)\C)/C)/C)C)C/C=C(/CO[C@@H]1O[C@@H]([C@H]([C@@H]([C@H]1O)O)O)CO)\C	881.292	11.6415	7	5	0.445	61.288	-1.077	-2.623	No	Yes	No	No	0.599	2.495	No	No	No
[C@@H]1(CC=C([C@H](C1(C)C)/C=C/C(=C/C=C/C(=C/C=C/C=C(/C=C/C=C(/CC/C=C(/CCC=C(C)C)\C)\C)\C)/C)/C)C)C/C=C(/CO)\C	623.022	13.4066	1	1	1.21	89.231	0.889	-0.787	No	Yes	No	No	1.361	2.347	No	No	No
C1(CC=C(C(C1(C)C)/C=C/C(=C/C=C/C(=C/C=C/C=C(/C=C/C=C(/C=C/C=C(/CCC=C(C)C)\C)\C)\C)/C)/C)C)C/C=C(/CO)\C	621.006	13.1826	1	1	1.222	89.738	0.879	-0.734	No	Yes	No	No	1.37	2.365	No	No	No
C1[C@@H](CC(=C(C1(C)C)/C=C/C(=C/C=C/C(=C/C=C/C=C(/C=C/C=C(/C=C/C=C(/C=C/[C@H](C(C)(O)C)CCC(C)(C)O)\C)\C)\C)/C)/C)C)O	655.02	11.4907	3	3	1.132	87.306	-0.796	-1.456	No	Yes	No	No	1.113	2.741	No	Yes	No
C1[C@@H](CC(=C(C1(C)C)/C=C/C(=C/C=C/C(=C/C=C/C=C(/C=C/C=C(/C=C/C=C(/C=C/[C@@H](C(C)(O)C)CC=C(C)C)\C)\C)\C)/C)/C)C)O	637.005	12.2959	2	2	1.192	87.914	-0.449	-1.034	No	Yes	No	No	1.194	2.729	No	No	No
C1=C(CC(=C(C1(C)C)/C=C/C(=C/C=C/C(=C/C=C/C=C(/C=C/C=C(/C=C/C=C(/C=C/C(C(C)(O)C)CC=C(C)C)\C)\C)\C)/C)/C)C)O	634.989	12.9868	2	2	1.188	86.303	-0.443	-1.034	No	Yes	No	No	1.132	2.744	No	No	No
C(=C(\C=C\[C@@H](C(O)(C)C)CC=C(C)C)/C)/C=C/C(=C/C=C/C(=C/C=C/C=C(/C=C/C=C(/C=C/C=C(/CCC=C(C)C)\C)\C)\C)/C)/C	621.006	13.4912	1	1	1.315	88.22	0.877	-0.059	No	Yes	No	No	1.718	3.312	No	No	No
C1(CCC(=C(C1(C)C)/C=C/C(=C/C=C/C(=C/C=C/C=C(/C=C/C=C(/C=C/C1=C(CCCC1(C)C)C)\C)\C)/C)/C)C)C/C=C(/CO)\C	621.006	13.1606	1	1	1.222	89.85	0.82	-1.155	No	Yes	No	No	0.964	2.357	No	No	No
C1(CC=C(C(C1(C)C)CC/C(=C/C=C/C(=C/C=C/C=C(/C=C/C=C(/CC/C=C(/CCC=C(C)C)\C)\C)\C)/C)/C)C)C/C=C(/CO)\C	625.038	13.6306	1	1	1.198	88.725	0.899	-0.84	No	Yes	No	No	1.351	2.33	No	No	No
C(=C(\C=C\C(C(C)(O)C)CC=C(C)C)/C)/C=C/C(=C/C=C/C(=C/C=C/C=C(/C=C/C=C(/C=C/C=C(/C=C/C(=C(C)C)CC=C(C)C)\C)\C)\C)/C)/C	687.109	14.9937	1	1	1.234	88.101	0.902	0.034	No	Yes	No	No	1.646	3.028	No	No	No
C1(CC=C(C(C1(C)C)/C=C/C(=C/C=C/C(=C/C=C/C=C(/C=C/C=C(/C=C/C1C(C(CC=C1C)CC=C(C)C)(C)C)\C)\C)/C)/C)C)CC=C(C)C	673.126	15.4824	0	0	1.273	92.273	1.029	-0.602	No	Yes	No	No	0.993	2.318	No	No	No
[C@@H]1(CCC(=C)[C@H](C1(C)C)/C=C/C(=C/C=C/C(=C/C=C/C=C(/C=C/C=C(/C=C/[C@H]1C([C@H](CCC1=C)C/C=C(/CO)\C)(C)C)\C)\C)/C)/C)C/C=C(/CO)\C	705.124	13.4272	2	2	1.223	90.115	-0.696	-0.669	No	Yes	No	No	1.189	2.476	No	No	No
[C@@H]1(CCC(=C)[C@H](C1(C)C)/C=C/C(=C/C=C/C(=C/C=C/C=C(/C=C/C=C(/C=C/[C@H]1C([C@H](CCC1=C)C/C=C(/CO)\C)(C)C)\C)\C)/C)/C)C/C=C(/CO[C@@H]1O[C@@H]([C@H]([C@@H]([C@H]1O)O)O)CO)\C	867.265	11.2514	7	5	0.404	60.136	-0.941	-2.715	No	Yes	No	No	0.69	2.448	No	No	No
[C@@H]1(CCC(=C)[C@H](C1(C)C)/C=C/C(=C/C=C/C(=C/C=C/C=C(/C=C/C=C(/C=C/[C@H]1C([C@H](CCC1=C)C/C=C(/CO[C@@H]1O[C@@H]([C@H]([C@@H]([C@H]1O)O)O)CO)\C)(C)C)\C)\C)/C)/C)C/C=C(/CO[C@@H]1O[C@@H]([C@H]([C@@H]([C@H]1O)O)O)CO)\C	1029.406	9.0756	12	8	-1.05	16.698	-1.465	-3.745	No	Yes	No	No	0.882	2.562	No	No	No
[C@@H]1(CC=C([C@H](C1(C)C)/C=C/C(=C/C=C/C(=C/C=C/C=C(/C=C/C=C(/C=C/[C@H]1C([C@H](CC=C1C)C/C(=C/CO)/C)(C)C)\C)\C)/C)/C)C)C/C(=C/CO)/C	705.124	13.4272	2	2	1.203	89.789	-0.597	-1.243	No	Yes	No	No	1.162	2.452	No	No	No
C(=C(\C=C\C(C(C)(O)C)CCC(C)(C)O)/C)/C=C/C(=C/C=C/C(=C/C=C/C=C(/C=C/C=C(/C=C/C=C(/C=C/C(C(C)(O)C)CC=C(C)C)\C)\C)\C)/C)/C	723.139	13.2392	3	3	1.139	86.749	-1.003	-1.412	No	Yes	No	No	1.517	3.913	No	Yes	No
C(=C(\C=C\[C@@H](C(O)(C)C)C1CC(C)(C)OO1)/C)/C=C/C(=C/C=C/C(=C/C=C/C=C(/C=C/C=C(/C=C/C=C(/CC[C@@H](C(C)(O)C)CC=C(C)C)\C)\C)\C)/C)/C	739.138	13.4112	4	2	1.157	86.173	-0.845	-1.311	No	Yes	No	No	1.284	3.6	No	No	No
C(=C(\CCC(C(=C)C)C/C=C(\C)/CO)/C)/C=C/C(=C/C=C/C(=C/C=C/C=C(/C=C/C=C(/C=C/C=C(/CCC(C(=C)C)C/C=C(\C)/CO)\C)\C)\C)/C)/C	705.124	14.0476	2	2	1.156	86.157	-0.812	-0.688	No	Yes	No	No	2.094	2.606	No	No	No
C1(CC=C(C(C1(C)C)CC/C(=C/C=C/C(=C/C=C/C=C(/C=C/C=C(/C=C/C1C(C(CC=C1C)C/C=C(/CO)\C)(C)C)\C)\C)/C)/C)C)C/C=C(\C)/CO[C@@H]1O[C@@H]([C@H]([C@@H]([C@H]1O)O)O)CO	869.281	11.4754	7	5	0.426	61.234	-1.116	-2.701	No	Yes	No	No	0.675	2.487	No	No	No
C(=C(\C=C\[C@@H](C(O)(C)C)CC=C(C)C)/C)/C=C/C(=C/C=C/C(=C/C=C/C=C(/C=C/C=C(/C=C/C=C(/CC[C@@H](C(C)(O)C)CC=C(C)C)\C)\C)\C)/C)/C	707.14	14.2684	2	2	1.28	86.885	-0.688	-0.227	No	Yes	No	No	1.583	3.612	No	No	No
C1(CC=C(C(C1(C)C)/C=C/C(=C/C=C/C(=C/C=C/C=C(/C=C/C=C(/C=C/C1C(C(CC=C1C)CC=C(C)C)(C)C)\C)\C)/C)/C)C)C/C=C(/CO)\C	689.125	14.4548	1	1	1.238	91.031	0.889	-0.923	No	Yes	No	No	0.923	2.389	No	No	No
[C@@H]1(CC=C([C@H](C1(C)C)/C=C/C(=C/C=C/C(=C/C=C/C=C(/C=C/C=C(/C=C/[C@H]1C([C@H](CC=C1C)C/C(=C(/CO)\C)/C)(C)C)\C)\C)/C)/C)C)C/C=C(/CO)\C	719.151	13.8173	2	2	1.201	89.4	-0.584	-1.289	No	Yes	No	No	0.95	2.453	No	No	No
[C@@H]1(CC=C([C@H](C1(C)C)/C=C/C(=C/C=C/C(=C/C=C/C=C(/C=C/C=C(/C=C/[C@H]1C([C@H](CC=C1C)C/C=C(/CO[C@@H]1O[C@@H]([C@H]([C@@H]([C@H]1O)O)O)CO)\C)(C)C)\C)\C)/C)/C)C)C/C=C(/CO[C@@H]1O[C@@H]([C@H]([C@@H]([C@H]1O)O)O)CO)\C	1029.406	9.0756	12	8	-0.964	17.018	-1.579	-3.712	No	Yes	No	No	0.847	2.655	No	No	No
[C@H](C(C)(O)C)(CC=C(C)C)/C=C/C(=C/C=C/C(=C/C=C/C(=C/C=C/C=C(/C=C/C=C(/C=C/C1=C(CC[C@@H](C1(C)C)C/C=C(/CO)\C)C)\C)\C)/C)/C)/C	705.124	13.8799	2	2	1.225	87.477	-0.547	-0.318	No	Yes	No	No	1.234	3.641	No	No	No
[C@H](C(C)(O)C)(CC=C(C)C)/C=C/C(=C/C=C/C(=C/C=C/C(=C/C=C/C=C(/C=C/C=C(/C=C/C1=C(CC[C@@H](C1(C)C)C/C=C(/CO[C@@H]1O[C@@H]([C@H]([C@@H]([C@H]1O)O)O)CO)\C)C)\C)\C)/C)/C)/C	867.265	11.7041	7	5	0.522	57.717	-1.154	-2.464	No	Yes	No	No	1.18	3.482	No	No	No
[C@H](C(C)(O)C)(CC=C(C)C)CC/C(=C/C=C/C(=C/C=C/C(=C/C=C/C=C(/C=C/C=C(/C=C/C1=C(CC[C@@H](C1(C)C)C/C=C(/CO)\C)C)\C)\C)/C)/C)/C	707.14	14.1039	2	2	1.213	86.971	-0.574	-0.371	No	Yes	No	No	1.222	3.609	No	No	No
[C@@H]1(CCC(=C(C1(C)C)/C=C/C(=C/C=C/C(=C/C=C/C=C(/C=C/C=C(/C=C/C1=C(CC[C@@H](C1(C)C)C/C=C(/CO)\C)C)\C)\C)/C)/C)C)C/C=C(/CO)\C	705.124	13.7154	2	2	1.195	88.659	-0.578	-1.22	No	Yes	No	No	1.141	2.457	No	No	No
[C@@H]1(CCC(=C(C1(C)C)/C=C/C(=C/C=C/C(=C/C=C/C=C(/C=C/C=C(/C=C/C1=C(CC[C@@H](C1(C)C)C/C=C(/CO)\C)C)\C)\C)/C)/C)C)C/C=C(/CO[C@@H]1O[C@@H]([C@H]([C@@H]([C@H]1O)O)O)CO)\C	867.265	11.5396	7	5	0.444	61.707	-1.094	-2.639	No	Yes	No	No	0.638	2.494	No	No	No
C(=C(\C=C\[C@@H](C(O)(C)C)CC=C(C)C)/C)/C=C/C(=C/C=C/C(=C/C=C/C=C(/C=C/C=C(/C=C/C=C(/C=C/[C@@H](C(C)(O)C)CC=C(C)C)\C)\C)\C)/C)/C	705.124	14.0444	2	2	1.292	87.391	-0.661	-0.173	No	Yes	No	No	1.748	3.645	No	No	No
C(=C(\C=C\[C@@H](C(O)(C)C)CCC(C)(C)O)/C)/C=C/C(=C/C=C/C(=C/C=C/C=C(/C=C/C=C(/C=C/C=C(/C=C/[C@@H](C(C)(O)C)CCC(C)(C)O)\C)\C)\C)/C)/C	741.154	12.434	4	4	0.352	86.169	-0.975	-1.806	No	Yes	No	No	1.586	4.162	No	No	No
C(=C(\C=C\[C@@H](C(O)(C)C)CCC(C)(O[C@@H]1O[C@@H]([C@H]([C@@H]([C@H]1O)O)O)CO)C)/C)/C=C/C(=C/C=C/C(=C/C=C/C=C(/C=C/C=C(/C=C/C=C(/C=C/[C@@H](C(C)(O)C)CCC(C)(C)O)\C)\C)\C)/C)/C	903.295	10.2582	9	7	-0.225	49.511	-1.544	-3.13	No	Yes	No	No	1.301	3.742	No	No	No
C(=C(\C=C\C(C(O)(C)C)CCC(C)(O[C@@H]1O[C@@H]([C@H]([C@@H]([C@H]1O)O)O)CO)C)/C)/C=C/C(=C/C=C/C(=C/C=C/C=C(/C=C/C=C(/C=C/C=C(/C=C/C(C(C)(O)C)CCC(C)(O[C@@H]1O[C@@H]([C@H]([C@@H]([C@H]1O)O)O)CO)C)\C)\C)\C)/C)/C	1065.436	8.0824	14	10	-1.311	11.211	-2.128	-4.171	No	Yes	No	No	1.466	2.888	No	No	No
[C@H](C(C)(O)C)(CC=C(C)C)/C=C/C(=C/C=C/C(=C/C=C/C(=C/C=C/C=C(/C=C/C=C(/C=C/[C@@H]1C(=CC[C@@H](C1(C)C)C/C=C(/CO)\C)C)\C)\C)/C)/C)/C	705.124	13.7358	2	2	1.226	87.806	-0.549	-0.318	No	Yes	No	No	1.242	3.642	No	No	No
C(=C(\CC/C=C(/CCCC(C)(O)C)\C)/C)/CC/C(=C/CC/C(=C/CC/C=C(/CC/C=C(/CC/C=C(/CC/C=C(/CCC=C(C)C)\C)\C)\C)\C)/C)/C	701.221	16.7058	1	1	1.124	82.399	1.027	-0.509	No	Yes	No	No	1.692	2.415	No	No	No
C1(CC=C(C(C1(C)C)CC/C(=C/C=C/C(=C/C=C/C=C(/C=C/C=C(/C=C/C1C(C(CC=C1C)C/C=C(/CO)\C)(C)C)\C)\C)/C)/C)CO)CC=C(C)C	707.14	13.6512	2	2	1.304	89.792	-0.613	-1.096	No	Yes	No	No	0.975	2.73	No	No	No
C(=C(\C=C\[C@@H](C(O)(C)C)CCC(C)(O)C)/C)/C=C/C(=C/C=C/C(=C/C=C/C=C(/C=C/C=C(/C=C/C=C(/C1C(C(C(C)(O)C)CC=C(C)C)O1)\C)\C)\C)/C)/C	739.138	12.4504	4	3	0.401	87.478	-0.973	-1.663	No	Yes	No	No	1.215	2.922	No	Yes	No
C(=C(\C=C\[C@@H](C(O)(C)C)CCC(C)(C)O)/C)/C=C/C(=C/C=C/C(=C/C=C/C=C(/C=C/C=C(/C=C/C=C(/CC[C@@H](C(C)(O)C)CC=C(C)C)\C)\C)\C)/C)/C	725.155	13.4632	3	3	1.243	86.27	-1.018	-1.452	No	Yes	No	No	1.502	4.06	No	Yes	No
C(=C(\CC[C@@H](C(O)(C)C)CC=C(C)C)/C)/C=C/C(=C/C=C/C(=C/C=C/C=C(/C=C/C=C(/C=C/C=C(/CC[C@@H](C(C)(O)C)CC=C(C)C)\C)\C)\C)/C)/C	709.156	14.4924	2	2	1.268	86.378	-0.715	-0.28	No	Yes	No	No	1.712	3.578	No	No	No
C(=C(\CCC(C(C)(O)C)CCC(C)(C)O)/C)/C=C/C(=C/C=C/C(=C/C=C/C=C(/C=C/C=C(/C=C/C=C(/C=C/C1(C(C)(C)O1)CC1C(C)(C)O1)\C)\C)\C)/C)/C	739.138	12.8349	4	2	0.164	89.155	-1.117	-1.624	No	Yes	No	No	0.946	2.7	No	No	No
C(=C(\C=C\[C@@H](C(O)(C)C)CCC(C)(C)O)/C)/C=C/C(=C/C=C/C(=C\C=C\C=C(\C=C\C=C(\C=C\C=C(\C=C\[C@@H](C(C)(O)C)CCC(C)(C)O)/C)/C)/C)/C)/C	741.154	12.434	4	4	0.352	86.169	-0.975	-1.806	No	Yes	No	No	1.586	4.162	No	No	No
C(=C(\C=C\[C@@H](C(O)(C)C)CCC(C)(C)O)/C)/C=C/C(=C\C=C\C(=C\C=C\C=C(\C=C\C=C(\C=C\C=C(\C=C\[C@@H](C(C)(O)C)CCC(C)(C)O)/C)/C)/C)\C)/C	741.154	12.434	4	4	0.352	86.169	-0.975	-1.806	No	Yes	No	No	1.586	4.162	No	No	No
C(=C(\C=C\[C@@H](C(O)(C)C)CCC(C)(C)O)/C)\C=C\C(=C\C=C\C(=C\C=C\C=C(\C=C\C=C(\C=C\C=C(\C=C\[C@@H](C(C)(O)C)CCC(C)(C)O)/C)/C)/C)\C)\C	741.154	12.434	4	4	0.352	86.169	-0.975	-1.806	No	Yes	No	No	1.586	4.162	No	No	No
C1C(=O)C=C(C(C1(C)C)/C=C/C(CO)O)C	224.3	1.4573	3	2	1.222	94.908	-0.136	-3.28	No	No	No	No	0.311	1.673	No	No	No
