# Supplementary material for: Exploring the Biological Potency of Carotenoids Against Alzheimer’s Disease: An Integrated Approach of Molecular Docking and Molecular Dynamics
Source: Curr Issues Mol Biol. 2026 Apr 16;48(4):407. doi: 10.3390/cimb48040407 (PMC13114755; doi:10.3390/cimb48040407)
Supplement: Supplementary file 1 [file cimb-48-00407-s001.zip › Supplementary Data S3 - Complete molecular docking.XLSX]

## Sheet: Sheet1
Carotenoid	AChE ΔG (kcal/mol)	BChE ΔG (kcal/mol)	BCAE-1 ΔG (kcal/mol)	MAO ΔG (kcal/mol)	GSK3-β ΔG (kcal/mol)
(2S,5S,6R)-plinol	-6.8	-5.5	-5.7	-6.6	-5.4
(6S,7E,9E,11E)-3-Oxo-13-apo-α-caroten-13-one	-9.9	-8.4	-9.1	-8	-7.4
(all-E)-4-Oxoretinoic acid	-11	-8	-7.9	-10.4	-8.2
Methylbixin	-9.9	-6.9	-7.5	-11	-7.1
2,2'-Diapocarotene-dial	-9.7	-7.1	-7.7	-11.4	-8
3-Hydroxysintaxanthin	-11.6	-8.3	-8.2	-11.8	-8.9
3-Hydroxy-β-apo-8'-carotnoic acid	-11.4	-8.3	-8.3	-11.5	-8.9
3-oxo-α-Ionol	-7.8	-6.9	-5.8	-8.6	-7
4,4'-Diapolycopene	-10.9	-7.4	-7.5	-11.9	-8.2
4,4'-Diapophytoene	-9.8	-8.2	-6.5	-8.5	-5.2
4'-Apo-3,4-didehydrolycopene	-10.5	-8	-8.2	-12	-8.2
4'-Hydroxy-4,4'-diaponeurosporene-4-oic acid	-10.6	-7.5	-7.6	-11	-8
Annuionone D	-8.6	-6.9	-5.7	-7.5	-6.6
5,6-Epoxyretinoic acid	-10.2	-7.9	-8.1	-9.8	-7.4
5,8-Epoxy-3-hydroxy-5,8-dihydro-8'-apo-beta-caroten-8'-al	-11.2	-8.7	-7.3	-9.7	-8.6
5-Deoxystrigol	-9.6	-9.2	-7.3	-9.9	-8.6
7,8-Didehydro-β-micropteroxanthin	-10.9	-7.9	-7.2	-11.4	-8.2
7-Apoastaxanthinal	-7.3	-6.1	-5.9	-7.1	-6.1
8'-Apoalloxanthinal	-8.7	-8.2	-7.2	-12.1	-8.7
Apoastacenal	-8.9	-8.4	-7.5	-11.8	-8.9
8'-Hydroxy-7',8'-dihydrocitranaxanthin	-8.4	-8.1	-7.9	-11.8	-8.4
8'-Hydroxy-7',8'-dihydroreticulaxanthin	-10.8	-8.1	-8.2	-11.9	-8.6
9-Apoastaxanthinone	-8.5	-7	-6.4	-8.3	-7.1
10'-Apoastaxanthinal	-11.6	-8.4	-7.7	-7.7	-8.7
11-Apoastaxanthinal	-9.3	-7.6	-6.2	-8.6	-7.3
12'-Apoastaxanthinal	-11.3	-8.6	-7.3	-11.3	-8.7
13-apoaxtaxanthinone	-10.4	-8.4	-7.4	-7.3	-8
14'-Apoastaxanthinal	-11.2	-8	-7.8	-11.1	-8.3
15-Apoastaxanthinal	-10.5	-7.8	-6.2	-10.5	-8.1
15-Hydroxy-7',8',9',10',11',12',13',14'-octahydro-6'-apo-beta-caroten-7'-one	-10.2	-7.9	-8	-11.2	-8.2
19-Hydroxy-carlactone	-9.9	-9	-7.8	-8.9	-8.1
19-Oxo-carlactone	-10	-8.6	-7.5	-7.8	-8.3
Abscisic aldehyde	-9	-7.9	-5.9	-8.8	-6.6
Aesculaxanthin	-11.3	-8.3	-7.9	-12.2	-8.8
Aesculaxanthol	-11.2	-8.2	-7.8	-11.9	-8.7
Apo-8'-capsorubinal	-11.3	-8.2	-7.5	-11.1	-8.5
Apo-12'-capsorubinal	-11.1	-8	-7.5	-10.6	-7.9
Apo-13'-fucoxanthinone	-9.3	-7.4	-6.2	-8.8	-6.9
Apoastacenal	-11.3	-8.4	-7.5	-11.8	-9
Carlactone	-10.4	-8.3	-7.4	-8	-8.7
Carlactonoic acid	-10.3	-9	-7.4	-7.2	-8.3
Carotenonaldehyde	-10.3	-7.7	-6.8	-10.4	-7.2
Crocetinsemialdehyde	-11.4	-7.5	-7.3	-9.9	-7.6
Cochloxanthin	-11.4	-8.4	-8.1	-11.2	-8.7
Dimethylcrocetin	-9.8	-6.8	-7.3	-10.2	-6.9
Ditaxanthin	-10.8	-8.4	-8	-10.8	-8.7
Hopkinsiaxanthin	-11.5	-8.4	-7.9	-12.6	-9
Methyl beta-apo-8'-carotenoate	-11	-8.1	-8.1	-11.9	-8.5
Methyl carlactonoate	-10.2	-8.9	-7.5	-8.3	-7.8
Methyl hydroxy-3,4-dehydro-apo-8'-lycopenoate	-10.2	-7.2	-8	-11.4	-7.8
Orobanchol	-10.6	-9.8	-8.5	-7.4	-9.4
Neurosporaxanthin	-10.8	-8.3	-8.2	-12.7	-9.1
Sorgolactone	-10.6	-9.6	-7.8	-8.8	-9.2
Strigyl acetate	-10	-10	-9.1	-8	-9.1
Tangeraxanthin	-11.4	-8.1	-8.2	-12.4	-8.6
Tectoionol derivative	-8.2	-6.9	-6.2	-7.8	-6.3
Thiothece-425	-10.1	-7	-6.8	-10.2	-7.6
Thiothece-460	-10.2	-7.2	-7.1	-11.3	-7.9
Triophaxanthin	-11.3	-8.5	-7.7	-11	-8.7
α-Citraurin	-12	-9	-7.2	-11.5	-8.4
α-Citraurinol	-11.8	-8.9	-7	-11.3	-8.3
Reference Drug	-11.4	-8	-7.7	-8.9	-6.2
